# Supplementary material for: A phylogeny and molecular barcodes for Caenorhabditis, with numerous new species from rotting fruits
Source: BMC Evol Biol. 2011 Nov 21;11:339. doi: 10.1186/1471-2148-11-339 (PMC3277298; doi:10.1186/1471-2148-11-339)
Supplement: Additional file 1 — Crosses between strains and species. A table showing the results of crosses between strains of the same species and of different species. [file 1471-2148-11-339-S1.XLS]

## Sheet: Sheet1
Table S1: Crosses between strains and species. It is noted if viable offspring resulted from a cross. In some crosses, embryos but no larvae were observed
								males
	Females / Males	elegans N2	sp. 9 JU1325	briggsae AF16	sp. 5 JU727	remanei PB4641	sp. 16 JU1873	sp. 11 JU1373	brenneri PB2801	sp. 10 JU1333	sp. 19 EG6142	sp. 17 JU1825	sp. 18 JU1857	sp. 14 EG5716	sp. 7 JU1199	japonica DF5079	sp. 15 QG122
	N2	Fertile adults			no		no (embryos, JU1876)	no (JU1428)						no			no (CB4856)
	sp. 9 JU1325	no	Fertile adults	Semi-fertile adults	no (embryos) (2/2)	no	no (JU1876)		no (CB5161, JU1329, JU1379)	no (embryos, also JU1334; but not JU1331, JU1332)		no (JU1422)	no (JU1422)
	briggsae AF16			Fertile adults	no		no (embryos, JU1876)	no (also JU1428)
	sp. 5 JU727	no	Young larvae (3/3)	Deformed female larvae, gonadal defects (also JU1201)	Fertile adults	no (embryos)	no (JU1876)		no (also JU1323; embryos with JU1379)	no (embryos)		no (JU800)	no (JU800)		no (SB378)	no
	remanei PB4641		no		no (embryos)	Fertile adults	no (JU1876)		no (JU724, JU1323, JU1379)	no (embryos)		no	no		no (JU825)		no (embryos, EM464)
	sp. 16 JU1873	no (JU1876)	no (embryos, JU1876)	no (embryos, JU1876)	no (embryos, JU1876)	no (embryos, JU1876)	Fertile adults	no (embryos, JU1876)	no (embryos, JU1398)	no (embryos, JU1876)		no	no	no (embryos, JU1876)	no (JU1876)		no (embryos)
	sp. 11 JU1373	no (also JU1428)		no (also JU1428)				Fertile adults
females	brenneri PB2801		no (embryos, CB5161, JU1329)		no (embryos)	no (embryos, PB2801xJU724 and JU1379xPB4641)	no (embryos, JU1398)		Fertile adults	no (embryos, CB5161; also CB5161xJU1328, JU1329, JU1330, JU1332 and JU1334)		no (JU1398)	no (JU1398)		no (CB5161, JU1379)		no (embryos, LCK28)
	sp. 10 JU1333	no	no (embryos, also JU1331, JU1332, JU1334)	Young larvae (2/3)	no (embryos)	no (embryos)	no (embryos, JU1876)		no (embryos, JU1333 and JU1329 x CB5161, and JU1333xJU1379; but no embryos JU1328, JU1331, JU1332 JU1334 x CB5161 )	Fertile adults		no	no	no	no
	sp. 19 EG6142										Fertile adults	no (embryos)	no (embryos)	no			no (embryos)
	sp. 17 JU1825	no	no (JU1422)	no	no (JU800)	no	no	no	no (JU1398)	no	no (embryos)	Fertile adults	no	no	no		no
	sp. 18 JU1857	no	no (JU1422)	no	no (JU800)	no	no	no	no (JU1398)	no	no	no	Fertile adults	no	no		no
	sp. 14 EG5716	no (embryos)		no			no (embryos, JU1876)			no (embryos)	no	no	no (embryos)	Fertile adults	no (embryos)		no
	sp. 7 JU1199	no	no	no	no (SB378)	no (JU825)	no (JU1876)		no (CB5161, JU1323, JU1326, JU1329, JU1379)	no		no	no	no	Fertile adults
	japonica DF5079				no											Fertile adults
	sp. 15 QG122	no (CB4856)				no (embryos, EM464)	no (embryos)		no (embryos, LKC28)		no	no (embryos)	no	no			Fertile adults
	F / M	angaria PS1010 and RGD1	sp. 12 JU1426 and JU1427		F / M	drosophilae DF5077	sp. 2 DF5070
	angaria PS1010 and RGD1	Fertile adults	Sterile females + males		drosophilae DF5077	Fertile adults	no
	sp. 12 JU1426 and JU1427	Sterile females + slow-growing males	Fertile adults		sp. 2 DF5070	no	Fertile adults
	The isolate that was used in most crosses of a given species is indicated in the first column and row. Otherwise, the tested isolates are indicated in the corresponding cell of the table.
	Most crosses were performed at least in duplicates. When all replicates did not produce the same result, the numbers are indicated between round brackets.
	Presence of embryos was not systematically scored, especially in the crosses using C. spp. 17-18
