# Supplementary material for: A phylogeny and molecular barcodes for Caenorhabditis, with numerous new species from rotting fruits
Source: BMC Evol Biol. 2011 Nov 21;11:339. doi: 10.1186/1471-2148-11-339 (PMC3277298; doi:10.1186/1471-2148-11-339)
Supplement: Additional file 2 — Primer sequences. Primer sequences for amplification and sequencing of 9 genes. [file 1471-2148-11-339-S2.XLS]

## Sheet: Sheet1
gene pair name in C. elegans	linkage group in Cel	gene name	coding length in Cel	forward primer	primer name	length	reverse primer	primer name	length	product size in Cel
ZK686.3	III		996	caacatggacaartggaagaatytngtbcg	G43_F	30	GTAAAACGACGGCCAGTATCCTCGGTAYTTGGAVCGG	G43_R+M13	20+17	872
W02B12.9	II		939	tggagctgtcgagcactgygtnatgttycc	G140_F	30	GTAAAACGACGGCCAGTGAGCAGTAGCMGGVACCTGG	G140_R+M13	20+17	794
					G140_F		CCATGATAGAGCTGTTGCNGGDACCTG	G140_R2	27		for C. angaria and relatives
ZK795.3	IV		879	GTAAAACGACGGCCAGTtgggctggagcncargatcc	G3857_F+M13	17+20	TTCAGCAGCCGCCAGATTCTCVARNGTTCC	G3857_R	30	582
				GGTTTAATTACCCAAGTTTGAG	SL1		CCNTAYCAAATCAAATTGGGAACC	G3857_R2	25	~780
E01A2.3a	I	lin-44	1047	TTCGGAAGCTGGGAACATAATGCAYGATCC	lin-44_F	30	GTAAAACGACGGCCAGTCCACACAAATTCRCARTCRC	lin-44_R+M13	20+17	665
T26E3.3	I	par-6	939	GTTTTCGACAGGTCTCTGCMATCATYGAYG	par-6_F	30	GTAAAACGACGGCCAGTGTAATAATCAARTTRTGNGC	par-6_R+M13	20+17	346
					par-6_F		CGAATCAAGTTATGAGCATTGGCNACCATC	par-6_R2	30	322
				GGTTTTAACCCAGTRRCTCAAG	SL2		CGAATCAAGTTATGAGCATTGGCNACCATC	par-6_R2	30	720
				GGTTTTAACCCAGTRRCTCAAG	SL2		CGATTCCGTTCACTTCGTCTTGYTCRTC	par-6_R3	28		for heminested PCR with product from SL2+par-6_R2
F09E5.1	II	pkc-3	1794	GTAAAACGACGGCCAGTgtgcacaaaaartgycatcg	pkc-3_F+M13	21+17	CATTAACACTCCCAGTGCCCACCAATCRAC	pkc-3_R	30	835
Y97E10AL.2	V		1038	CTTCTACGCTCATGGCAACTCRTTCGAY	OMCL-4763-F	28	AAGAATTTTGTCGTCCTCGGCGTGG	OMCL-4763-R	25	502
Y45G12B.2a	V		1752	CGAAAAGTCACCAATTTATTYTGYTACG	OMCL-4988-F	28	ATATTCGGRTTBGCCATBGGRTC	OMCL-4988-R	23	866
					OMCL-4988-F		ACGGACACGRATRTTNGGATTNG	OMCL-4988-R2	23	874
		internal transcribed spacer 2		ctgcgttacttaccacgaattgcarac	5.8S-1	27	GCGGTATTTGCTACTACCAYYAMGATCTGC	KK28S-4	30	2008
							CACTTTCAAGCAACCCGAC	KK-28S-22	19		sequencing primer for ITS2
