# Supplementary material for: A phylogeny and molecular barcodes for Caenorhabditis, with numerous new species from rotting fruits
Source: BMC Evol Biol. 2011 Nov 21;11:339. doi: 10.1186/1471-2148-11-339 (PMC3277298; doi:10.1186/1471-2148-11-339)
Supplement: Additional file 3 — Accession numbers. GenBank Accession numbers of the sequences used in this study. [file 1471-2148-11-339-S3.XLS]

## Sheet: Sheet1
orthologs of C. elegans gene	Species and strain	GenBank accession number/ WormBase gene number
ama-1 RNA Polymerase II	C. angaria PS1010	U73448
	C. brenneri CB5161	AH013931
	C. briggsae AF16	WormBase: CBG05355
	C. drosophilae DF5077	AY602188
	C. elegans N2	M29235
	C. japonica SB339	AY602185
	C. plicata SB355	AY602186
	C. remanei SB146	AY601770, AY601771
	C. sp. 1 SB341	Y602187
	C. sp. 2 DF5070	AY602189
	C. sp. 5 JU727	EU161968, JN636128
	C. sp. 6 EG4788	JN636056
	C. sp. 7 JU1199	JN636131
	C. sp. 7 JU1286	AENM01013492
	C. sp. 8 QX1182	JN636130
	C. sp. 9 JU1325	JN636133
	C. sp. 9 JU1422	AENM01012746
	C. sp. 10 JU1333	JN636129
	C. sp. 11 JU1373	AEKS01000666
	C. sp. 12 JU1426	JN636058
	C. sp. 13 JU1528	JN636057
	C. sp. 14 EG5716	JN636054
	C. sp. 15 QG122	JN636055
	C. sp. 16 JU1873	JN636127
	C. sp. 17 JU1825	JN636126
	C. sp. 18 JU1857	JN636053
	C. sp. 19 EG1642	JN636125
	C. sp. 20 NIC113	JN636052, JN636124
	Pristionchus pacificus	EU153426
lin-44	C. angaria PS1010	AEHI01055805
	C. brenneri CB5161	EU178805
	C. briggsae AF16	CBG12066
	C. drosophilae DF5077	EU178803
	C. elegans N2	NM_001025911
	C. japonica SB339	EU178808
	C. plicata SB355	EU178804
	C. remanei SB146	EU178809
	C. sp. 2 DF5070	EU178806
	C. sp. 5 JU727	EU178802
	C. sp. 6 EG4788	JN635996
	C. sp. 7 JU1286	AENL01000220
	C. sp. 8 QX1182	JN635995
	C. sp. 9 JU1422	AENM01013390
	C. sp. 10 JU1333	JN636121
	C. sp. 11 JU1373	AEKS01001768
	C. sp. 12 JU1426	JN635994
	C. sp. 13 JU1528	JN635993
	C. sp. 14 EG5716	JN636120
	C. sp. 15 QG122	JN635992
	C. sp. 16 JU1873	JN636118
	C. sp. 17 JU1825	JN636117
	C. sp. 18 JU1857	JN636119
	C. sp. 20 NIC113	JN635991
	Pristionchus pacificus	AY622815
par-6	C. angaria PS1010	AY604471
	C. brenneri PB2801	WormBase: CBN21063
	C. briggsae AF16	WormBase: CBG08713
	C. drosophilae DF5077	AY604472
	C. elegans N2	AF070968
	C. japonica DF5081	WormBase CJA06695
	C. plicata SB355	EU178810
	C. remanei PB4641	XM_003097679
	C. sp. 1 SB341	EU178812
	C. sp. 2 DF5070	AY604474
	C. sp. 5 JU800	959 Nematode Genomes University of Edinburgh JU800 reads contigs 388395, 27359, 27358, 95649, 182656, 200861, 428107
	C. sp. 5 JU727	JN635988
	C. sp. 7 JU1286	AENL01001209
	C. sp. 7 JU1199	JN635989
	C. sp. 9 JU1325	JN635990
	C. sp. 9 JU1422	AENM01017385
	C. sp. 10 JU1333	JN635982
	C. sp. 11 JU1373	AEKS01001209
	C. sp. 14 EG5716	JN635986
	C. sp. 15 QG122	JN635987
	C. sp. 16 JU1873	JN635983
	C. sp. 17 JU1825	JN636116
	C. sp. 18 JU1857	JN635985
	C. sp. 19 EG1642	JN635984
	Pristionchus pacificus	PPA18938
pkc-3	C. angaria PS1010	AY604476
	C. brenneri PB2801	ABEG02000059
	C. briggsae AF16	WormBase: CBG02381
	C. drosophilae DF5077	AY604477
	C. elegans N2	NM_062610.5
	C. japonica DF5081	CJA02163
	C. plicata SB355	EU178811
	C. remanei PB4641	CRE11769
	C. sp. 1 SB341	JN636048
	C. sp. 2 DF5070	AY604478
	C. sp. 5 JU727	AENL01002848
	C. sp. 5 JU727	JN636044
	C. sp. 7 JU1286	AENL01002848
	C. sp. 7 JU1199	JN636050
	C. sp. 8 QX1182	JN636047
	C. sp. 9 JU1325	JN636051
	C. sp. 9 JU1422	AENM01016016
	C. sp. 10 JU1333	JN636045
	C. sp. 11 JU1373	AEKS01001995
	C. sp. 12 JU1426	JN636046
	C. sp. 13 JU1528	JN636049
	C. sp. 15 QG122	JN636043
	C. sp. 16 JU1873	JN636040
	C. sp. 17 JU1825	JN636042
	C. sp. 18 JU1857	JN636041
	C. sp. 19 EG1642	JN636039
	Pristionchus pacificus	WormBase PPA28345
W02B12.9 ("gene140")	C. angaria PS1010	AEHI01113493,AEHI01113495
	C. brenneri PB2801	ABEG02007476
	C. briggsae AF16	XM_002631063
	C. elegans N2	WBGene00012204
	C. japonica DF5081	ABLE03029245
	C. plicata SB355	JN636023
	C. remanei PB4641	XM_003116717
	C. sp. 5 JU800	959 Nematode Genomes University of Edinburgh JU800 reads contig_322508
	C. sp. 6 EG4788	JN636020
	C. sp. 7 JU1286	AENL01000268
	C. sp. 7 JU1199	JN636025
	C. sp. 8 QX1182	JN636022
	C. sp. 9 JU1325	JN636024
	C. sp. 9 JU1422	AENM01013980
	C. sp. 10 JU1333	JN636019
	C. sp. 11 JU1373	AEKS01001053
	C. sp. 12 JU1426	JN636021
	C. sp. 14 EG5716	JN636017
	C. sp. 15 QG122	JN636018
	C. sp. 16 JU1873	JN636014
	C. sp. 17 JU1825	JN636016
	C. sp. 18 JU1857	JN636015
	C. sp. 19 EG1642	JN636013
	C. sp. 20 NIC113	JN636012
	Pristionchus pacificus	Ppa genome Contig57.23
Y45G12B.2a ("OMCL4988")	C. angaria PS1010	AEHI01095516
	C. brenneri PB2801	ABEG02000059
	C. briggsae AF16	XM_002647512
	C. drosophilae DF5077	JN636036
	C. elegans N2	WBGene00021563
	C. japonica DF5081	ABLE03029943
	C. remanei PB4641	XM_003115809
	C. sp. 1 SB341	JN636037
	C. sp. 2 DF5070	JN636035
	C. sp. 5 JU727	JN636031
	C. sp. 6 EG4788	JN636033
	C. sp. 7 JU1286	AENL01000993
	C. sp. 9 JU1422	AENM01017302
	C. sp. 10 JU1333	JN636032
	C. sp. 11 JU1373	AEKS01001995
	C. sp. 13 JU1528	JN636034
	C. sp. 14 EG5716	JN636030
	C. sp. 16 JU1873	JN636028
	C. sp. 17 JU1825	JN636029
	C. sp. 19 EG1642	JN636027
	C. sp. 20 NIC113	JN636026
	Pristionchus pacificus	Ppa genome Contig304.3
Y97E10AL.2 ("OMCL4763")	C. angaria PS1010	AEHI01068192
	C. brenneri PB2801	ABEG02001164
	C. briggsae AF16	XM_002636273
	C. elegans N2	WBGene00022393
	C. japonica DF5081	ABLE03030346
	C. remanei PB4641	XM_003114477
	C. sp. 5 JU727	959 Nematode Genomes University of Edinburgh JU800 reads contigs 322253 and 335463
	C. sp. 7 JU1286	AENL01000986, JN635980
	C. sp. 9 JU1325	JN635981
	C. sp. 9 JU1422	AENM01013157
	C. sp. 10 JU1333	JN635979
	C. sp. 11 JU1373	AEKS01000520
	C. sp. 14 EG5716	JN635977
	C. sp. 15 QG122	JN635978
	C. sp. 16 JU1873	JN635974
	C. sp. 17 JU1825	JN635976
	C. sp. 18 JU1857	JN635975
	C. sp. 19 EG1642	JN635973
	Pristionchus pacificus	Ppa genome Contig24.28
ZK686.3 ("gene43")	C. angaria PS1010	FJ362381
	C. brenneri PB2801	ABEG02000459
	C. briggsae AF16	XM_002642603
	C. elegans N2	WBGene00022793
	C. japonica DF5081	ABLE03021795
	C. remanei PB4641	XM_003103189
	C. sp. 5 JU727	959 Nematode Genomes University of Edinburgh JU800 reads contigs 254436, 269801 and 33658
	C. sp. 6 EG4788	JN635969
	C. sp. 7 JU1286	AENL01000455
	C. sp. 7 JU1199	JN635971
	C. sp. 9 JU1422	AENM01001189
	C. sp. 9 JU1325	JN635970
	C. sp. 10 JU1333	JN635968
	C. sp. 11 JU1373	AEKS01005077
	C. sp. 14 EG5716	JN635966
	C. sp. 15 QG122	JN635967
	C. sp. 16 JU1873	JN635965
	C. sp. 17 JU1825	JN636122
	C. sp. 18 JU1857	JN635972
	C. sp. 19 EG1642	JN635964
	C. sp. 20 NIC113	JN635963
	Pristionchus pacificus	Ppa genome Contig73.9, contig73.11
ZK795.3 ("Gene3857")	C. angaria PS1010	AEHI01037531
	C. brenneri PB2801	ABEG02002200
	C. briggsae AF16	XM_002634925
	C. drosophilae DF5077	JN636008
	C. elegans N2	WBGene00014083
	C. japonica DF5081	ABLE03005942
	C. plicata SB355	JN636009
	C. remanei PB4641	XM_003091949
	C. sp. 2 DF5070	JN636007
	C. sp. 6 EG4788	JN636003
	C. sp. 7 JU1286	AENL01000901
	C. sp. 7 JU1199	JN636011
	C. sp. 8 QX1182	JN636006
	C. sp. 9 JU1325	JN636010
	C. sp. 9 JU1422	AENM01014317
	C. sp. 10 JU1333	JN636002
	C. sp. 11 JU1373	AEKS01003096
	C. sp. 12 JU1426	JN636005
	C. sp. 13 JU1528	JN636004
	C. sp. 15 QG122	JN636001
	C. sp. 16 JU1873	JN635999
	C. sp. 17 JU1825	JN636000
	C. sp. 18 JU1857	JN636134
	C. sp. 19 EG1642	JN635998
	C. sp. 20 NIC113	JN635997
	Pristionchus pacificus	Ppa genome contig117.23
SSU rRNA	C. angaria PS1010	JN636068
	C. brenneri CB5161	U13930
	C. briggsae AF16	JN636061
	C. drosophilae DF5077	AF083025
	C. elegans N2	X03680
	C. japonica SB339	JN636065
	C. plicata SB355	AY602178
	C. remanei SB146	U13931
	C. sp. 1 SB341	JN636070
	C. sp. 2 DF5070	AY602181
	C. sp. 5 JU727	EU196000
	C. sp. 6 EG4788	JN636066
	C. sp. 7 JU1199	JN636064
	C. sp. 8 QX1182	JN636078
	C. sp. 9 JU1325	JN636060
	C. sp. 10 JU1333	JN636062
	C. sp. 11 JU1373	JN636063
	C. sp. 12 JU1426	JN636069
	C. sp. 13 JU1528	JN636067
	C. sp. 14 EG5716	JN636076
	C. sp. 15 QG122	JN636077
	C. sp. 16 JU1873	JN636073
	C. sp. 17 JU1825	JN636075
	C. sp. 18 JU1857	JN636074
	C. sp. 19 EG1642	JN636072
	C. sp. 20 NIC113	JN636071
	Pristionchus pacificus	AF083010
LSU rRNA	C. angaria PS1010	JN636068
	C. brenneri CB5161	AY602175
	C. briggsae AF16	JN636061
	C. drosophilae DF5077	AY602172
	C. elegans N2	X03680
	C. japonica SB339	JN636065
	C. plicata SB355	JN636145
	C. remanei EM464	JN636115
	C. sp. 1 SB341	JN636070
	C. sp. 2 DF5070	JN636144
	C. sp. 5 JU727	JN636142
	C. sp. 6 EG4788	JN636066
	C. sp. 7 JU1199	JN636064
	C. sp. 8 QX1182	JN636143
	C. sp. 9 JU1325	JN636060
	C. sp. 10 JU1333	JN636062
	C. sp. 11 JU1373	JN636063
	C. sp. 12 JU1426	JN636069
	C. sp. 13 JU1528	JN636067
	C. sp. 14 EG5716	JN636140
	C. sp. 15 QG122	JN636141
	C. sp. 16 JU1873	JN636137
	C. sp. 17 JU1825	JN636139
	C. sp. 18 JU1857	JN636138
	C. sp. 19 EG1642	JN636136
	C. sp. 20 NIC113	JN636135
	Pristionchus pacificus	EU195982
ITS2	C. angaria PS1010	JN636068
	C. brenneri CB5161	JN636107
	C. brenneri LKC28	JN636108
	C. brenneri SB280	JN636109
	C. brenneri SB129	JN636110
	C. briggsae AF16	JN636061
	C. briggsae QG129	JN636106
	C. briggsae QG133	JN636105
	C. drosophilae DF5077	JN636059
	C. elegans N2	X03680
	C. elegans LKC34	JN636101
	C. elegans QG558	JN636099
	C. elegans QX1211	JN636100
	C. japonica SB339	JN636065
	C. japonica DF5081	JN636098
	C. plicata SB355	JN636145
	C. remanei SB146	JN636114
	C. remanei EM464	JN636115
	C. remanei PB206	JN636112
	C. remanei VT733	JN636113
	C. sp. 1 SB341	JN636070
	C. sp. 2 DF5070	JN636144
	C. sp. 5 JU727	JN636142
	C. sp 5 SB378	JN636091
	C. sp. 6 EG4788	JN636066
	C. sp. 7 JU1199	JN636064
	C. sp. 8 QX1182	JN636143
	C. sp. 8 DF5106	JN636093
	C. sp. 8 DF5115	JN636094
	C. sp. 8 APS1	JN636095
	C. sp. 9 JU1325	JN636060
	C. sp. 9 EG5268	JN636104
	C. sp. 10 JU1333	JN636062
	C. sp. 11 JU1373	JN636063
	C. sp. 11 JU1428	JN636102
	C. sp. 11 QG131	JN636103
	C. sp. 12 JU1426	JN636069
	C. sp. 13 JU1528	JN636067
	C. sp. 14 EG5716	JN636140
	C. sp. 14 JU1905	JN636088
	C. sp. 15 QG122	JN636141
	C. sp. 16 JU1873	JN636137
	C. sp 17 NIC59	JN636086
	C. sp. 17 JU1825	JN636139
	C. sp. 18 JU1853	JN636084
	C. sp. 18 JU1857	JN636138
	C. sp. 19 EG1642	JN636136
	C. sp. 20 NIC113	JN636135
	C. sp. 23 JU724	JN636078
	C. sp. 23 VX0088	JN636111
