# Supplementary material for: A phylogeny and molecular barcodes for Caenorhabditis, with numerous new species from rotting fruits
Source: BMC Evol Biol. 2011 Nov 21;11:339. doi: 10.1186/1471-2148-11-339 (PMC3277298; doi:10.1186/1471-2148-11-339)
Supplement: Additional file 4 — Matrix of molecular sequence data. Data matrix with concatenated sequences of 11 genes with additional information for maximum parsimony analysis. [file 1471-2148-11-339-S4.NXS]

#NEXUS 

Begin data;
        Dimensions ntax=27 nchar=12290;
        Format datatype=dna SYMBOLS="01" interleave gap=- missing=?;
        Matrix

[18S 1751 characters]
NIC113    GCGCGATATGCTTCCTTAAAA--GATTAAGCCATGCATGCTATGATTCATC--------AATGAAATTGCGTACGGCTCATTAG-AGCAGATATCATCTTATTCGGAATTCATCCT-ATATGGATAACTGCGGAAATACTGGAGCTAATACATGCGTTTAAGCCCCGAC-GCAA-GGAGGGGTGCAATTATTAGAACAGACCAAACGTTTT--CGGACGTAGTTTGTTGACTCTGAATAAAGCAGTTTACTGT-CGGTTTCG-ACCGACTCTATCCGAAAAGAGTGTCTGCCCTTTCAACTA--GATGGTAGTTTATTGGACTACCATGGTTGTTACGGGTAACGGAGAATAAGGGTTCGACTCCGGAGAGGGAGCCTTAGAAACGGCTACCACGTCCAAGGAAGGCAGCAGGCGCGAAACTTATCCACTGTTGAGT--ATGAGATAGTGACTAAAAATATAAAGACTCATCCTTT-TGGATGAGTTATTTCAATGAGTTGAATACAAATGATTCTTCGAGTAACAAGGAGAGGGCAAGTCTGGTGCCAGCAGCCGCGGTAATTCCAGCTCTCCTAGTGTATCTCGTTATTGCTGCGGTTAAAAAGCTCGTAGTTGGATCTAGGTTAC-GTACTGCAGTTCTCAATT-TGAGTCAACTGTGGTCGTGACTTCTT-CTCGCTGGTTTGCG--GTTGGGTTCG----CCCTTCA-GCTGCCAGCAGGTTTACCTTGAACAAATCAGAGTGCTCAATACAGGCGCTTGCTTGAATAGCTCATCATGGAATAATGAAACAGGACTTCGGTTCTTTTTGTTGGTTCTAGAACTGATTTAATGGTTAAGAGGGACAAACCGGGGGCATTCGTATCATTACGCGAGAGGTGAAATTCGTGGACCGTAGTGAGACGCCCAACAGCGAAAGCATTTGCCAAGAATGTCTTCATTAATCAAGAACGAAAGTCAGAGGTTCGAAGGCGATTAGATACCGCCCTAGTTCTGACCGTAAACGATGCCATCTCGCGATTCGGAGG--GCT--TGTACCCTGCCGAGGAGCTATCCGGAAACGAAAGTCTTTCGGTTCCGGGGGTAGTATGGTTGCAAAGCTGAAACTTAAAGAAATTGACGGAAGGGCACCACAAGGCGTGGAGCTTGCGGCTTAATTTGACTCAACACGGGAAAACTCACCCGGTCCGGACACCATTAGGACTGACAGATTGATAGCTCTTTCTCGATTTGGTGGTTGGTGGTGCATGGCCGTTCTTAGTTGGTGGAGTGATTTGTCTGGTTTATTCCGATAACGAGCGAGACTCTAGCCTGCTAACTAGTGTGCGAATCTTCGGGTTCGTAGT-ACTTCTTAGAGGGATAAGTGGTGTTTAGCCACACGAGATTGAGCGATAACAGGTCTGTGATGCCCTTAGATGTCCGGGGCTGCACGCGTGCTACACTGGTGGACTCAGCGGGTTTTT----CCTATGCCGAAAGGTATCGGTAAACCGTTGAAACTCTTCCATGTCCGGGATAGGGTATTGTAATTATTGCCCTTCAACGAGGAATGCCTAGTAAGTGTGAGTCATCAGCTCACGTTGATTACGTCCCTGCCCTTTGTACACACCGCCCGTCGCTATCCGGGACTGAACTGATTCGAGAAGAGTGGGGATCGTCGCTTTGAGGTTTCACGACTTCTTTGTGATGAAAACCATTTTTATCGCATTGGTTTGAACCGGGTAAAAGTCGTAACAAGGTAGCT
EG6142    -------------------------------------------------------------ATGAATTGCGTACGGCTCATTAG-AGCAGATATCACCTTACTCGGAAT----TCTAATATGGATAACTGCGGAAATACTGGAGCTAATACATGCAACTAAACCCCAAC-GCAA-GGCGGGGTGCAATTATTAGAACAGACCAAACGTTTT--CGGACGTTGTTTGTTGACTCTGAATAAAGCAGTTTACTGT-CAGTTTCG-ACTGACTCTATCCGAGAAGGGTGTCTGCCCTTTCAACTA--GATGGTAGTTTATTGGACTACCATGGTTGTTACGGGTAACGGAGAATAAGGGTTCGACTCCGGAGAGGGAGCCTTAGAAACGGCTACCACGTCCAAGGAAGGCAGCAGGCGCGAAACTTATCCACTGTTGAGT--ATGAGATAGTGACTAAAAATATAAAGACTCATCCTTT-TGGATGAGTTATTTCAATGAGTTGAATACAAATGATTCTTCGAGTAGCAAGGAGAGGGCAAGTCTGGTGCCAGCAGCCGCGGTAATTCCAGCTCTCCTAGTGTATCTCGTTATTGCTGCGGTTAAAAAGCTCGTAGTTGGATCTAGGTTAC-GTGCTGCAGTTCGCAATT-TGCGTTAACTGTGGTCGTGACTTCTAATTTGCTGGTTTGCG--GTTGGGTTCG----CCCTTCA-ACTGCCAGCAGGTTTACCTTGAATAAATCAGAGTGCTCAATACAGGCGCTTGCTTGAATAGCTCATCATGGAATAATGAAACAGGACTTCGGTTCTTTTTGTTGGTTCTAGAACTGATTTAATGGTTAAGAGGGACAAACCGGGGGCATTCGTATCATTACGCGAGAGGTGAAATTCGTGGACCGTAGTGAGACGCCCAACAGCGAAAGCATTTGCCAAGAATGTCTTCATTAATCAAGAACGAAAGTCAGAGGTTCGAAGGCGATTAGATACCGCCCTAGTTCTGACCGTAAACGATGCCATCTCGCGATTCGGAGG--GTT--TTTGCCCTGCCGAGGAGCTATCCGGAAACGAAAGTCTTTCGGTTCCGGGGGTAGTATGGTTGCAAAGCTGAAACTTAAAGAAATTGACGGAAGGGCACCACAAGGCGTGGAGCTTGCGGCTTAATTTGACTCAACACGGGAAAACTCACCCGGTCCGGACACCATTAGGACTGACAGATTGAAAGCTCTTTCTCGATTTGGTGGTTGGTGGTGCATGGCCGTTCTTAGTTGGTGGAGTGATTTGTCTGGTTTATTCCGATAACGAGCGAGACTCTAGCCTGCTAAATAGTTGGCGAATCTTCGGGTTCGTATA-ACTTCTTAGAGGGATAAGCGGTGTTTAGCCGCACGAGATTGAGCGATAACAGGTCTGTGATGCCCTTAGATGTCCGGGGCTGCACGCGTGCTACACTGGTGGAGTCAGCGGGTTTTT----CCTATGCCGAAAGGTATCGGTAAACCGTTGAAATTCTTCCATGTCCGGGATAGGGTATTGTAATTATTGCCCTTAAACGAGGAATGCCTAGTAAGTGTGAGTCATCAGCTCACGTTGATTACGTCCCTGCCCTTTGTACACACCGCCCGTCGCTATCCGGGACTGAACTGATTCGAGAAGAGTGGGGACTGTCGCTTCGAGGTTTAACGACTTCGTTGTTGCGGAAACCATTTTTATCGCATTGGTTTGAACCGGGTAAAAGTCGTAACAAGGTAGCT   [1655]
JU1873    GCGCGATATGCTCAAGTAAAA--GATTAAGCCATGCATGTTTTGATTCATC--------AATGAAATTGCGTACGGCTCATTAG-AGCAGATATCACCTTGTTCGGAAT----CCAGAAATGGATAACTGCGGAAATACTGGAGCTAATACATGCAACTATACCCCAAC-GCAA-GGCGGGGTGCAATTATTAGAACAGACCAAACGTTTT--CGGACGTTTACTGTTGACTCTGAATAAAGCAGTTTACTGT-CAGTTTCG-ACTGACTCTATCCGAAAAGGGTGTCTGCCCTTTCAACTA--GATGGTAGTTCATTGGACTACCATGGTTGTTACGGGTAACGGAGAATAAGGGTTCGACTCCGGAGAGGGAGCCTTAGAAACGGCTACCACGTCCAAGGAAGGCAGCAGGCGCGAAACTTATCCACTGTTGAGT--ATGAGATAGTGACTAAACATATAAAGACTCATCCTTT-TGGATGAGTTATTTCAATGAGTTGAATATAAACTATTCTTCGAGTAGCAAGGAGAGGGCAAGTCTGGTGCCAGCAGCCGCGGTAATTCCAGCTCTCCTAGTGTATCTCGTTATTGCTGCGGTTAAAAAGCTCGTAGTTGGATCTAGGTTAC-GTGCTGCAGTTCGCAATT-TGCGTCAACTGTAGTCGTGACTTCTAATTTGCTGGTTTGAG--GTTGGGTTCG----CCCTTCA-ACTGCCAGCAGGTTTACCTTGAATAAATCAGAGTGCTCAAAACAGGCGTAAGCTTGAATAGCTCATCATGGAATAATGAAATAGGACTTCGGTTCTTTTTGTTGGTTCTGGAACTGATTTAATGGTTAAGAGGGACAAACCGGGGGCATTCGTATCATTACGCGAGAGGTGAAATTCGTGGACCGTAGTGAGACGCCCAACAGCGAAAGCATTTGCCAAGAATGTCTTCATTAATCAAGAACGAAAGTCAGAGGTTCGAAGGCGATTAGATACCGCCCTAGTTCTGACCGTAAACGATGCCATCTCGCGATTCGGAGG--GTT--TTTGCCCTGCCGAGGAGCTATCCGGAAACGAAAGTCTTTCGGTTCCGGGGGTAGTATGGTTGCAAAGCTGAAACTTAAAGAAATTGACGGAAGGGCACCACAAGGCGTGGAGCTTGCGGCTTAATTTGACTCAACACGGGAAAACTCACCCGGTCCGGACACCATTAGGACTGACAGATTGAAAGCTCTTTCTCGATTTGGTGGTTGGTGGTGCATGGCCGTTCTTAGTTGGTGGAGTGATTTGTCTGGTTTATTCCGATAACGAGCGAGACTCTAGCCTACTAAATAGTCGGCGAATCTTCGGGTTCGTATA-ACTTCTTAGAGGGATAAGCGGTGTTTAGCCGCACGAGATTGAGCGATAACAGGTCTGTGATGCCCTTAGATGTCCGGGGCTGCACGCGTGCTACACTGGTGGATTCAGCGGGTCTTT----CCTATGCCGAAAGGTATCGGTAAACCGTTGAAATTCTTCCATGTCTGGGATAGGGCATTGTAATTATTGCCCTTGAACGAGGAATGCCTAGTAAGTGTGAGTCATCAGCTCACGTTGATTACGTCCCTGCCCTTTGTACACACCGCCCGTCGCTATCCGGGACTGAACTGATTCGAGAAGAGTGAGGACTGTGATTTCGAGGTTTTCGGACTTCGTTGTTGTGGAAATCATTTTTATCGCATTGGTTTGAACCGGGTAAAAGTCGTAACAAGGTAGCT
JU1857    GCGCGATATGCTCAAGTAAAA--GATTAAGCCATGCATGCTTTGATTCATC--------AATGAAATTGCGTACGGCTCATTAG-AGCAGATATCACCTTATTCGGAAT----CCTTATATGGATAACTGCGGAAATACTGGAGCTAATACATGCAACTAAACTCCAAC-GCAA-GGCGGGGTGCAATTATTAGAACAGACCAAACGTTTT--CGGACGTTGTTTGTTGACTCTGAATGAAGCAGTTTACTGT-CAGTTTCC-ACTGACTCTATCCGAAAAGGGTGTCTGCCCTTTCAACTA--GATGGTAGTTCATTGGACTACCATGGTTGTTACGGGTAACGGAGAATAAGGGTTCGACTCCGGAGAGGGAGCCTTAGAAACGGCTACCACGTCCAAGGAAGGCAGCAGGCGCGAAACTTATCCACTGTTGAGT--ATGAGATAGTGACTAAAAATATAAAGACTCATCCTTT-TGGATGAGTTATTTCAATGAGTTGAATACAAATGATTCTTCGAGTAGCAAGGAGAGGGCAAGTCTGGTGCCAGCAGCCGCGGTAATTCCAGCTCTCCTAGTGTATCTCGTTATTGCTGCGGTTAAAAAGCTCGTAGTTGGATCTAGGTTAC-GTGCTGCAGTTCGCAATT-TGCGTTAACTGTGGTCGTGACTTCTAATTTGCTGGTTTGCG--GTTGGGTTCG----CCCTTCA-ACTGCCAGCAGGTTTACCTTGAATAAATCAGAGTGCTCAATACAGGCGCTTGCTTGAATTGCTCATCATGGAATAATGAAACAGGACTTCGGTTCTTTTTGTTGGTTCTAGAACTGATTTAATGGTTAAGAGGGACAAACCGGGGGCATTCGTATCATTACGCGAGAGGTGAAATTCGTGGACCGTAGTGAGACGCCCAACAGCGAAAGCATTTGCCAAGAATGTCTTCATTAATCAAGAACGAAAGTCAGAGGTTCGAAGGCGATTAGATACCGCCCTAGTTCTGACCGTAAACGATGCCATCTCGCGATTCGGAGG--GTT--TTTGCCCTGCCGAGGAGCTACCCGGAAACGAAAGTCTTTCGGTTCCGGGGGTAGTATGGTTGCAAAGCTGAAACTTAAAGAAATTGACGGAAGGGCACCACAAGGCGTGGAGCTTGCGGCTTAATTTGACTCAACACGGGAAAACTCACCCGGTCCGGACACCATTAGGACTGACAGATTGAAAGCTCTTTCTCGATTTGGTGGTTGGTGGTGCATGGCCGTTCTTAGTTGGTGGAGTGATTTGTCTGGTTTATTCCGATAACGAGCGAGACTCTAGCCTGCTAAATAGTTGGCGAATCTTCGGGTTCGTATA-ACTTCTTAGAGGGATAAGCGGTGTTCAGCCGCACGAGATTGAGCGATAACAGGTCTGTGATGCCCTTAGATGTCCGGGGCTGCACGCGTGCTACACTGGTGGAGTCAGCGGGTTTTT----CCTATGCCGAAAGGTATCGGTAAACCGTTGAAATTCTTCCATGTCCGGGATAGGGTATTGTAATTATTGCCCTTAAACGAGGAATGCCTAGTAAGTGTGAGTCATCAGCTCACGTTGATTACGTCCCTGCCCTTTGTACACACCGCCCGTCGCTATCCGGGACTGAACTGATTCGAGAAGAGTGGGGACTGTCGCTTCGGGGTCTCACGACTCCGTTGTTGCGGAAACCATTTTTATCGCATTGGTTTGAACCGGGTAAAAGTCGTAACAAGGTAGCT   [1709]    
JU1825    GCGCGATATGCTCAAGTAAAA--GATTAAGCCATGCATGCTTTGATTCATC--------AATGAAATTGCGTACGGCTCATTAG-AGCAGATATCACCTTACTCGGAAT----TCTAATATGGATAACTGCGGAAATACTGGAGCTAATACATGCATCTAAACCCCAAC-GCAA-GGCGGGGTGCAATTATTAGAACAGACCAAACGTTTT--CGGACGTTGTTTGTTGACTCTGAATAAAGCAGTTTACTGT-CAGTTTCG-ACTGACTCTATCCGAGAAGGGTGTCTGCCCTTTCAACTA--GATGGTAGTTCATTGGACTACCATGGTTGTTACGGGTAACGGAGAATAAGGGTTCGACTCCGGAGAGGGAGCCTTAGAAACGGCTACCACGTCCAAGGAAGGCAGCAGGCGCGAAACTTATCCACTGTTGAGT--ATGAGATAGTGACTAAAAATATAAAGACTCATCCTTT-TGGATGAGTTATTTCAATGAGTTGAATACAAATGATTCTTCGAGTAGCAAGGAGAGGGCAAGTCTGGTGCCAGCAGCCGCGGTAATTCCAGCTCTCCTAGTGTATCTCGTTATTGCTGCGGTTAAAAAGCTCGTAGTTGGATCTAGGTTAC-GTGCTGCAGTTCGCAATT-TGCGTTAACTGTGGTCGTGACTTCTAATTTGCTGGTTTGCG--GTTGGGTTCG----CCCTTCA-ACTGCCAGCAGGTTTACCTTGAATAAATCAGAGTGCTCAATACAGGCGCTTGCTTGAATAGCTCATCATGGAATAATGAAACAGGACTTCGGTTCTTTTTGTTGGTTCTAGAACTGATTTAATGGTTAAGAGGGACAAACCGGGGGCATTCGTATCATTACGCGAGAGGTGAAATTCGTGGACCGTAGTGAGACGCCCAACAGCGAAAGCATTTGCCAAGAATGTCTTCATTAATCAAGAACGAAAGTCAGAGGTTCGAAGGCGATTAGATACCGCCCTAGTTCTGACCGTAAACGATGCCATCTCGCGATTCGGAGG--GTT--TTTGCCCTGCCGAGGAGCTATCCGGAAACGAAAGTCTTTCGGTTCCGGGGGTAGTATGGTTGCAAAGCTGAAACTTAAAGAAATTGACGGAAGGGCACCACAAGGCGTGGAGCTTGCGGCTTAATTTGACTCAACACGGGAAAACTCACCCGGTCCGGACACCATTAGGACTGACAGATTGAAAGCTCTTTCTCGATTTGGTGGTTGGTGGTGCATGGCCGTTCTTAGTTGGTGGAGTGATTTGTCTGGTTTATTCCGATAACGAGCGAGACTCTAGCCTGCTAAATAGTTGGCGAATCTTCGGGTTCGTATA-ACTTCTTAGAGGGATAAGCGGTGTTTAGCCGCACGAGAT-GAGCG---------------------------------------------------------AGTCA-CGGGTTTTT----CCTATGCCGAAAGGTATCGGTAAACCGTTGAAATTCTTCCATGTCCGGGATAGGGTATTGTAATTATTGCCCTTAAACGAGGAATGCCTAGTAAGTGTGAGTCATCAGCTCACGTTGATTACGTCCCTGCCCTTTGTACACACCGCCCGTCGCTATCCGGGACTGAACTGATTCGAGAAGAGTGGGGACTGTCGCTTCGAGGTTTCACGACTTCGTTGTTGCGGAAACCATTTTTATCGCATTGGTTTGAACCGGGTAAAAGTCGTAACAAGGTAGCT
EG5716    GCGCGATATGCTCAAGTAAAA--GATTAAGCCATGCATGCTTTGATTCATC--------AATGAAATTGCGTACGGCTCATTAG-AGCAGATGTCACCTTATTCGGAAT----CCAGATATGGATAACTGCGGAAATACTGGAGCTAATACATGCAACTAAACCCCGAC-GCAA-GGAGGGGTGCAATTATTAGAACAGACCAAACGTTTT--CGGACGTTGTTTGTTGACTCTGAATAAAGCAGTTTACTGT-CAGTTTCG-GCTGACTCTATCCGAAAAGGGTGTCTGCCCTTTCAACTA--GATGGTAGTTTATTGGACTACCATGGTTGTTACGGGTAACGGAGAATAAGGGTTCGACTCCGGAGAGGGAGCCTTAGAAACGGCTACCACGTCCAAGGAAGGCAGCAGGCGCGAAACTTATCCACTGTTGAGT--ATGAGATAGTGACTAAAAATATAAAGACTCATCCTTC-TGGATGAGTTATTTCAATGAGTTGAATACAAATGATTCTTCGAGTAGCAAGGAGAGGGCAAGTCTGGTGCCAGCAGCCGCGGTAATTCCAGCTCTCCTAGTGTATCTCGTTATTGCTGCGGTTAAAAAGCTCGTAGTTGGATCTAGGTTAC-GTGCCGCAGTTCGCAATT-TGCGTTAACTGTGGTCGTGACTTCTAATTTGCTGGTTTGCG--GTTGGGTTCG----CCCATCA-ACTGCCAGCAGGTTTACCTTGAATAAATCAGAGTGCTCAATACAGGCGCTTGCTTGAATAGCTCATCATGGAATAATGAAACAGGACTTCGGTTCTTTTTGTTGGTTCTAGAACTGATTTAATGGTTAAGAGGGACAAACCGGGGGCATTCGTATCATTACGCGAGAGGTGAAATTCGTGGACCGTAGTGAGACGCCCAATAGCGAAAGCATTTGCCAAGAATGTCTTCATTAATCAAGAACGAAAGTCAGAGGTTCGAAGGCGATTAGATACCGCCCTAGTTCTGACCGTAAACGATGCCATCTCGCGATTCGGAGG--GTT--TATGCCCTGCCGAGGAGCTATCCGGAAACGAAAGTCTTTCGGTTCCGGGGGTAGTATGGTTGCAAAGCTGAAACTTAAAGAAATTGACGGAAGGGCACCACAAGGCGTGGAGCTTGCGGCTTAATTTGACTCAACACGGGAAAACTCACCCGGTCCGGACACCATTAGGACTGACAGATTGAAAGCTCTTTCTCGATTTGGTGGTTGGTGGTGCATGGCCGTTCTTAGTTGGTGGAGTGATTTGTCTGGTTTATTCCGATAACGAGCGAGACTCTAGCCTGCTAAATAGTTGGCGAATCTTCGGGTTCGTATA-ACTTCTTAGAGGGATAAGCGGTGTTTAGCCGCACGAGATTGAGCGATAACAGGTCTGTGATGCCCTTAGATGTCCGGGGCTGCACGCGTGCTACACTGGTGGAGTCAGCGGGTTTTT----CCTATGCCGAAAGGTATCGGTAAACCGTTGAAATTCTTCCATGTCCGGGATAGGGTATTGTAATTATTGCCCTTAAACGAGGAATGCCTAGTAAGTGTGAGTCATCAGCTCACGTTGATTACGTCCCTGCCCTTTGTACACACCGCCCGTCGCTATCCGGGACTGAACTGATTCGAGAAGAGTGGGGACTGTGTCTTCGAGGTTTCACGACTTCGTAGTTGCGGAAACCATTTTTATCGCATTGGTTTGAACCGGGTAAAAGTCGTAACAAGGTAGCT
QG122     GCGCGATATGCTCAAGTAAAA--GATTAAGCCATGCATGCTTTGATTCATC--------AAAGAAATTGCGTACGGCTCATTAG-AGCAGATATCACCTTATTCGGAAT----TCTAATATGGATAACTGCGGAAATACTGGAGCTAATACATGCAACTAAACCCCAAC-GAAA-GGCGGGGTGCAATTATTAGAACAGACCAAACGTTTT--CGGACGTTGTTTGTTGACTCTGAATAAAGCAGTTTACTGT-CAGTTTCG-ACTGACTCTATCCGAAAAGGGTGTCTGCCCTTTCAACTA--GATGGTAGTTTATTGGACTACCATGGTTGTTACGGGTAACGGAGAATAAGGGTTCGACTCCGGAGAGGGAGCCTTAGAAACGGCTACCACGTCCAAGGAAGGCAGCAGGCGCGAAACTTATCCACTGTTGAGT--ATGAGATAGTGACTAAAAATATAAAGACTCATCCTTC-TGGATGAGTTATTTCAATGAGTTGAATACAAATGATTCTTCGAGTAGCAAGGAGAGGGCAAGTCTGGTGCCAGCAGCCGCGGTAATTCCAGCTCTCCTAGTGTATCTCGTTATTGCTGCGGTTAAAAAGCTCGTAGTTGGATCTAGGTTAC-GTGCTGCAGTTCGCAATT-TGCGTTAACTGTGGTCGTGACTTCTAATTTGCTGGTTTGCG--GTTGGGTTCG----CCCTTCA-ACTGCCAGCAGGTTTACCTTGAATAAATCAGAGTGCTCAATACAGGCGCTTGCTTGAATAGCTCATCATGGAATAATGGAATAGGACTTCGGTTCTTTTTGTTGGTTCTAGAACTGTTTTAATGGTTAAGAGGGACAAACCGGGGGCATTCGTATCATTACGCGAGAGGTGAAATTCGTGGACCGTAGTGAGACGCCCAACAGCGAAAGCATTTGCCAAGAATGTCTTCATTAATCAAGAACGAAAGTCAGAGGTTCGAAGGCGATTAGATACCGCCCTAGTTCTGACCGTAAACGATGCCATCTCGCGATTCGGAGG--GTT--TTTGCCCTGCCGAGGAGCTATCCGGAAACGAAAGTCTTTCGGTTCCGGGGGTAGTATGGTTGCAAAGCTGAAACTTAAAGAAATTGACGGAAGGGCACCACAAGGCGTGGAGCTTGCGGCTTAATTTGACTCAACACGGGAAAACTCACCCGGTCCGGACACCATTAGGACTGACAGATTGAAAGCTCTTTCTCGATTTGGTGGTTGGTGGTGCATGGCCGTTCTTAGTTGGTGGAGTGATTTGTCTGGTTTATTCCGATAACGAGCGAGACTCTAGCCTGCTAAATAGTTGGCGGATCTTCGGGTCCGTATA-ACTTCTTAGAGGGATAAGCGGTGTTTAGCCGCACGAGATTGAGCGATAACAGGTCTGTGATGCCCTTAGATGTCCGGGGCTGCACGCGTGCTACACTGGTGGACTCAGCGGGTCTTT----CCTATGCCGAAAGGTATCGGTAAACCGTTGAAATTCTTCCATGTCCGGGATAGGGTATTGTAATTATTGCCCTTAAACGAGGAATGCCTAGTAAGTGTGAGTCATCAGCTCACGTTGATTACGTCCCTGCCCTTTGTACACACCGCCCGTCGCTATCCGGGACTGAACTGATTCGAGAAGAGTGGGGACTGTCGCTTCGAGGTTTAACGACTTCGTTGTTGCGGAAACCATTTTTATCGCATTGGTTTGAACCGGGTAAAAGTCGTAACAAGGTAGCT   [1578]
Csp9      ----------CTCAAGTAAAAA-GATTAAGCCATGCATGCTTTGATTCATC--------AATGAAATTGCGTACGGCTCATTAG-AGCAGATATCACCTTGTTCGGAAT----ATT-ATATGGATAACTGCGGAAATACTGGAGCTAATACATGTCATACATCCCCAAC-GTAA-GGCGGGGTGCAATTATTAGAACAGACCAAACGTTTT--CGGACGTTGTTTGTTGACTCTGAATAAAGCAGTTTACTGT-CAGTTTCG-ACTGACTCTATCCGAAAAGGGTGTCTGCCCTTTCAACTA--GATGGTAGTTTATTGGACTACCATGGTTGTTACGGGTAACGGAGAATAAGGGTTCGACTCCGGAGAGGGAGCCTTAGAAACGGCTACCACGTCCAAGGAAGGCAGCAGGCGCGAAACTTATCCACTGTTGAGT--ATGAGATAGTGACTAAAAATATAAAGACTCATCCTTT-TGGATGAGTTATTTCAATGAGTTGAATACAAATGATTCTTCGAGTAGCAAGGAGAGGGCAAGTCTGGTGCCAGCAGCCGCGGTAATTCCAGCTCTCCTAGTGTATCTCGTTATTGCTGCGGTTAAAAAGCTCGTAGTTGGATCTAGGTTAC-GTGCTGCAGTTCGCAATT-TGCGTCAACTGTAGTCGTGACTTCTAATTTGCTGGTTTGAG--GTTGGGTTCG----CCCTTCA-ACTGCCAGCAGGTTTACCTTGAATAAATCAGAGTGCTCAAAACAAGTGTTTGCTTGAATAGCTCATCATGGAATAATGAAACAGGACTTCGGTTCTTTTTGTTGGTTCTAGAACTGATTTAATGGTTAAGAGGGACAAACCGGGGGCATTCGTATCATTACGCGAGAGGTGAAATTCGTGGACCGTAGTGAGACGCCCAACAGCGAAAGCATTTGCCAAGAATGTCTTCATTAATCAAGAACGAAAGTCAGAGGTTCGAAGGCGATTAGATACCGCCCTAGTTCTGACCGTAAACGATGCCATCTCGCGATTCGGAGG--GTT--TTTGCCCTGCCGAGGAGCTATCCGGAAACGAAAGTCTTTCGGTTCCGGGGGTAGTATGGTTGCAAAGCTGAAACTTAAAGAAATTGACGGAAGGGCACCACAAGGCGTGGAGCTTGCGGCTTAATTTGACTCAACACGGGAAAACTCACCCGGTCCGGACACCATTAGGACTGACAGATTGAAAGCTCTTTCTCGATTTGGTGGTTGGTGGTGCATGGCCGTTCTTAGTTGGTGGAGTGATTTGTCTGGTTTATTCCGATAACGAGCGAGACTCTAGCCTGCTAAATAGTTGGCGAATCTTCGGGTTCGTATA-ACTTCTTAGAGGGATAAGCGGTGTTTAGCCGCACGAGATTGAGCGATAACAGGTCTGTGATGCCCTTAGATGTCCGGGGCTGCACGCGTGCTACACTGGTGGACTCAGCGGGTTTTT----CCTATGCCGAAAGGTATCGGTAAACCGTTGAAATTCTTCCATGTCCGGGATAGGGTATTGTAATTATTGCCCTTAAACGAGGAATGCCTAGTAAGTGTGAGTCATCAGCTCACGTTGATTACGTCCCTGCCCTTTGTACACACCGCCCGTCGCTATCCGGGACTGAACTGATTCGAGAAGAGTGGGGACTGTCGCTTCGAGGTTTAACGACTTCGTTGTTGCGGAAACCATTTTTATCGCATTGGTTTGAACCGGGTAAAAGTCGTAACAAGGTAGCT   [1697]
CbrAF16   GCGCGATATGCTCAAGTAAAA--GATTAAGCCATGCATGCTTTGATTCATC--------AATGAAATTGCGTACGGCTCATTAG-AGCAGATATCACCTTGTTCGGAAT----CCTAATATGGATAACTGCGGAAATACTGGAGCTAATACATGCAACTAAACCCCAAC-GTAA-GGCGGGGTGCAATTATTAGAACAGACCAAACGTTTT--CGGACGTTGTTTGTTGACTCTGAATAAAGCAGTTTACTGT-CAGTTTCG-ACTGACTCTATCCGAAAAGGGTGTCTGCCCTTTCAACTA--GATGGTAGTTTATTGGACTACCATGGTTGTTACGGGTAACGGAGAATAAGGGTTCGACTCCGGAGAGGGAGCCTTAGAAACGGCTACCACGTCCAAGGAAGGCAGCAGGCGCGAAACTTATCCACTGTTGAGT--ATGAGATAGTGACTAAAAATATAAAGACTCATCCTTT-TGGATGAGTTATTTCAATGAGTTGAATACAAATGATTCTTCGAGTAGCAAGGAGAGGGCAAGTCTGGTGCCAGCAGCCGCGGTAATTCCAGCTCTCCTAGTGTATCTCGTTATTGCTGCGGTTAAAAAGCTCGTAGTTGGATCTAGGTTAC-GTGCTGCAGTTCGCAATT-TGCGTCAACTGTAGTCGTGACTTCTAATTTGCTGGTTTGAG--GTTGGGTCCG----CCCTTCA-ACTGCCAGCAGGTTTACCTTGAATAAATCAGAGTGCTCAAAACAAGTGTTTGCTTGAATAGCTCATCATGGAATAATGAAACAGGACTTCGGTTCTTTTTGTTGGTTCTAGAACTGATTTAATGGTTAAGAGGGACAAACCGGGGGCATTCGTATCATTACGCGAGAGGTGAAATTCGTGGACCGTAGTGAGACGCCCAACAGCGAAAGCATTTGCCAAGAATGTCTTCATTAATCAAGAACGAAAGTCAGAGGTTCGAAGGCGATTAGATACCGCCCTAGTTCTGACCGTAAACGATGCCATCTCGCGATTCGGAGG--GTT--TTTGCCCTGCCGAGGAGCTATCCGGAAACGAAAGTCTTTCGGTTCCGGGGGTAGTATGGTTGCAAAGCTGAAACTTAAAGAAATTGACGGAAGGGCACCACAAGGCGTGGAGCTTGCGGCTTAATTTGACTCAACACGGGAAAACTCACCCGGTCCGGACACCATTAGGACTGACAGATTGAAAGCTCTTTCTCGATTTGGTGGTTGGTGGTGCATGGCCGTTCTTAGTTGGTGGAGTGATTTGTCTGGTTTATTCCGATAACGAGCGAGACTCTAGCCTGCTAAATAGTTGGCGAATCTTCGGGTTCGTATA-ACTTCTTAGAGGGATAAGCGGTGTTTAGCCGCACGAGATTGAGCGATAACAGGTCTGTGATGCCCTTAGATGTCCGGGGCTGCACGCGTGCTACACTGGTGGACTCAGCGGGTTTTT----CCTATGCCGAAAGGTATCGGTAAACCGTTGAAATTCTTCCATGTCCGGGATAGGGTATTGTAATTATTGCCCTTAAACGAGGAATGCCTAGTAAGTGTGAGTCATCAGCTCACGTTGATTACGTCCCTGCCCTTTGTACACACCGCCCGTCGCTATCCGGGACTGAACTGATTCGAGAAGAGTGGGGACTGTCGCTTCGAGGTTTAACGACTTCGTTGTTGCGGAAACCATTTTTATCGCATTGGTTTGAACCGGGTAAAAGTCGTAACAAGGTAGCT
JU727     gcgcgatatgctcaagtaaaa--gattaagccatgcatgctttgattcatc--------AATGAAATTGCGTACGGCTCATTAG-AGCAGATATCACCTTATTCGGAAT----TCTAATATGGATAACTGCGGAAATACTGGAGCTAATACATGTCACTAAACCCCAAC-GCAA-GGCGGGGTGCAATTATTAGAACAGACCAAACGTTTT--CGGACGTTGTTTGTTGACTCTGAATAAAGCAGTTTATTGT-CAGTTTCG-ACTGACTTTATCCGAAAAGGGTGTCTGCCCTTTCAACTA--GATGGTAGTTTATTGGACTACCATGGTTGTTACGGGTAACGGAGAATAAGGGTTCGACTCCGGAGAGGGAGCCTTAGAAACGGCTACCACGTCCAAGGAAGGCAGCAGGCGCGAAACTTATCCACTGTTGAGT--ATGAGATAGTGACTAAAAATATAAAGACTCATCCTTT-TGGATGAGTTATTTCAATGAGTTGAATACAAATGATTCTTCGAGTAGCAAGGAGAGGGCAAGTCTGGTGCCAGCAGCCGCGGTAATTCCAGCTCTCCTAGTGTATCTCGTTATTGCTGCGGTTAAAAAGCTCGTAGTTGGATCTAGGTTAC-GTGCTGCAGTTCGCAATT-TGCGTCAACTGTAGTCGTGACTTCTAATTTGCTGGTTTGAG--GTTGGGTTCG----CCCTTCA-ACTGCCAGCAGGTTTACCTTGAATAAATCAGAGTGCTCAATACAAGCGCTTGCTTGAATAGCTCATCATGGAATAATGAAACAGGACTTCGGTTCTTTTTGTTGGTTCTAGAACTGATTTAATGGTTAAGAGGGACAAACCGGGGGCATTCGTATCATTACGCGAGAGGTGAAATTCGTGGACCGTAGTGAGACGCCCAACAGCGAAAGCATTTGCCAAGAATGTCTTCATTAATCAAGAACGAAAGTCAGAGGTTCGAAGGCGATTAGATACCGCCCTAGTTCTGACCGTAAACGATGCCATCTCGCGATTCGGAGG--GTT--TTTGCCCTGCCGAGGAGCTATCCGGAAACGAAAGTCTTTCGGTTCCGGGGGTAGTATGGTTGCAAAGCTGAAACTTAAAGAAATTGACGGAAGGGCACCACAAGGCGTGGAGCTTGCGGCTTAATTTGACTCAACACGGGAAAACTCACCCGGTCCGGACACCATTAGGACTGACAGATTGAAAGCTCTTTCTCGATTTGGTGGTTGGTGGTGCATGGCCGTTCTTAGTTGGTGGAGTGATTTGTCTGGTTTATTCCGATAACGAGCGAGACTCTAGCCTGCTAAATAGTTGGCGAATCTTCGGGTTCGTATA-ACTTCTTAGAGGGATAAGCGGTGTTTAGCCGCACGAGATTGAGCGATAACAGGTCTGTGATGCCCTTAGATGTCCGGGGCTGCACGCGTGCTACACTGGTGGAGTCAGCGGGTTTTT----CCTATGCCGAAAGGTATCGGTAAACCGTTGAAATTCTTCCATGTCCGGGATAGGGTATTGTAATTATTGCCCTTAAACGAGGAATGCCTAGTAAGTGTGAGTCATCAGCTCACGTTGATTACGTCCCTGCCCTTTGTACACACCGCCCGTCGCTATCCGGGACTGAACTGATTCGAGAAGAGTGGGGACTGTCGCTTCGAGGTTTCACGACTTCGTTGTTGCGGAAACCATTTTTATCGCATTGGTTTGAACCGGGTAAAAGTCGTAACAAGGTAGCT   [1674]
Cre       -----------------------GATTAAGCCATGCATGCTTTGATTCATC--------AATGAAATTGCGTACGGCTCATTAG-AGCAGATATCACCTTGTTCGGAAT----CCT-ATATGGATAACTGCGGAAATACTGGAGCTAATACATGCAACTAAGCCCCAAC-GTAA-GGCGGGGTGCAATTATTAGAACAGACCAAACGTTTT--CGGACGTTGTTTGTTGACTCTGAATAAAGCAGTTTACTGT-CGGTTTCG-ACTGACTCTATCCGGAAAGGGTGTCTGCCCTTTCAACTA--GATGGTAGTTCATTGGACTACCATGGTTGTTACGGGTAACGGAGAATAAGGGTTCGACTCCGGAGAGGGAGCCTTAGAAACGGCTACCACGTCCAAGGAAGGCAGCAGGCGCGAAACTTATCCACTGTTGAGT--ATGAGATAGTGACTAAAAATATAAAGACTCATCCTTT-TGGATGAGTTATTTCAATGAGTTGAATACAAATGATTCTTCGAGTAGCAAGGAGAGGGCAAGTCTGGTGCCAGCAGCCGCGGTAATTCCAGCTCTCCTAGTGTATCTCGTTATTGCTGCGGTTAAAAAGCTCGTAGTTGGATCTAGGTTAC-GTGCTGCAGTTCGCAATT-TGCGTCAACTGTAGTCGTGACTTCTAATTTGCTGGTTTGAG--GTTGGGTCCG----CCCTTCA-ACTGCCAGCAGGTTTACCTTGAATAAATCAGAGTGCTCAATACAAGTGTTTGCTTGAATAGCTCATCATGGAATAATGAAACAGGACTTCGGTTCTTTTTGTTGGTTCTAGAACTGATTTAATGGTTAAGAGGGACAAACCGGGGGCATTCGTATCATTACGCGAGAGGTGAAATTCGTGGACCGTAGTGAGACGCCCAACAGCGAAAGCATTTGCCAAGAATGTCTTCATTAATCAAGAACGAAAGTCAGAGGTTCGAAGGCGATTAGATACCGCCCTAGTTCTGACCGTAAACGATGCCATCTCGCGATTCGGAGG--GTT--TTTGCCCTGCCGAGGAGCTATCCGGAAACGAAAGTCTTTCGGTTCCGGGGGTAGTATGGTTGCAAAGCTGAAACTTAAAGAAATTGACGGAAGGGCACCACAAGGCGTGGAGCTTGCGGCTTAATTTGACTCAACACGGGAAAACTCACCCGGTCCGGACACCATTAGGACTGACAGATTGAAAGCTCTTTCTCGATTTGGTGGTTGGTGGTGCATGGCCGTTCTTAGTTGGTGGAGTGATTTGTCTGGTTTATTCCGATAACGAGCGAGACTCTAGCCTGCTAAATAGTTGGCGAATCTTCGGGTTCGTATA-ACTTCTTAGAGGGATAAGCGGTGTTTAGCCGCACGAGATTGAGCGATAACAGGTCTGTGATGCCCTTAGATGTCCGGGGCTGCACGCGTGCTACACTGGTGGACTCAGCGGGTTTTT----CCTATGCCGAAAGGTATCGGTAAACCGTTGAAATTCTTCCATGTCCGGGATAGGGTATTGTAATTATTGCCCTTAAACGAGGAATGCCTAGTAAGTGTGAGTCATCAGCTCACGTTGATTACGTCCCTGCCCTTTGTACACACCGCCCGTCGCTATCCGGGACTGAACTGATTCGAGAAGAGTGGGGACTGTGGCTCCGAGGTTTAACGACTTCGTTGTTGCGGAAACCATTTTTATCGCATTGGTTTGAACCGGGTAAAAGTCGTAACAAGGTAGCT   [1685]
Cbn       -----------------------GATTAAGCCATGCATGCTTTGATTCATC--------AATGAAATTGCGTACGGCTCATTAG-AGCAGATATCACCTTATTCGGAAT----CCT-ATATGGATAACTGCGGAAATACTGGAGCTAATACATGCAACTATACCCCAAC-GCAA-GGCGGGGTGCAATTATTAGAACAGACCAAACGTTCT--CGGACGTTGTTTGTTGACTCTGAATAAAGCAGTTTACTGT-CAGTTTCG-ACTGACTCTATCCGAAAAGGGTGTCTGCCCTATCAACTA--GATGGTAGTCTATTGGACTACCATGGTTGTTACGGGTAACGGAGAATAAGGGTTCGACTCCGGAGAGGGAGCCTTAGAAACGGCTACCACGTCCAAGGAAGGCAGCAGGCGCGAAACTTATCCACTGTTGAGT--ATGAGATAGTGACTAAAAATATAAAGACTCATCCTTT-TGGATGAGTTATTTCAATGAGTTGAATATAAATGATTCTTCGAGTAGCAAGGAGAGGGCAAGTCTGGTGCCAGCAGCCGCGGTAATTCCAGCTCTCCTAGTGTATCTCGTTATTGCTGCGGTTAAAAAGCTCGTAGTTGGATCTAGGTTAC-GTGTTGCAGTTCGCCCTCGTGCGTCAACTGTAGCCGTGACTTCTAATTTGCTGGTTTGAG--GTTGGGTTCG----CCCTTCA-ACTGCCAGCAGGTTTACCTTGAATAAATCAGAGTGCTCAAAACAAGGCTTTGCTTGTATAGCTCATCATGGAATAATGAAATAGGACTTCGGTTCTTTTTGTTGGTTCTAGAACTGATTTAATGGTTAAGAGGGACAAACCGGGGGCATTCGTATCATTACGCGAGAGGTGAAATTCGTGGACCGTAGTGAGACGCCCAATAGCGAAAGCATTTGCCAAGAATGTCTTCATTAATCAAGAACGAAAGTCAGAGGTTCGAAGGCGATTAGATACCGCCCTAGTTCTGACCGTAAACGATGCCATCTCGCGATTCGGAGG--GTT--TTTGCCCTGCCGAGGAGCTATCCGGAAACGAAAGTCTTTCGGTTCCGGGGGTAGTATGGTTGCAAAGCTGAAACTTAAAGAAATTGACGGAAGGGCACCACAAGGCGTGGAGCTTGCGGCTTAATTTGACTCAACACGGGAAAACTCACCCGGTCCGGACACCATTAGGACTGACAGATTGAAAGCTCTTTCTCGATTTGGTGGTTGGTGGTGCATGGCCGTTCTTAGTTGGTGGAGTGATTTGTCTGGTTTATTCCGATAACGAGCGAGACTCTAGCCTGCTAAATAGTCGGCGAATCTTCGGGTTCGTATA-ACTTCTTAGAGGGATAAGCGGTGTTTAGCCGCACGAGATTGAGCGATAACAGGTCTGTGATGCCCTTAGATGTCCGGGGCTGCACGCGTGCTACACTGGTGGAGTCAGCGGGTTTTT----CCTATGCCGAAAGGTATCGGTAAACCGTTGAAATTCTTCCATGTCCGGGATAGGGTATTGTAATTATTGCCCTTAAACGAGGAATGCCTAGTAAGTGTGAGTCATCAGCTCACGTTGATTACGTCCCTGCCCTTTGTACACACCGCCCGTCGCTATCCGGGACTGAACTGATTCGAGAAGAGTGGGGACTGTCGCTTCGAGGTTTTCGGACTTCGTTGTTGCGGAAACCATTTTTATCGCATTGGTTTGAACCGGGTAAAAGTCGTAACAAGGTAG--   [1684]
JU1333    ----------CTCAAGTAAAAA-GATTAAGCCATGCATGCTTTGATTCATC--------AATGAAATTGCGTACGGCTCATTAG-AGCAGATATCACCTTATTCGGAATA--TCCTCATATGGATAACTGCGGAAATACTGGAGCTAATACATGCAACTAAACCCCAAC-GTAA-GGCGGGGTGCAATTATTAGAACAGACCAAACGTTTT--CGGACGTTGTTTGTTGACTCTGAATAAAGCAGTTTACTGT-CAGTTTCG-ACTGACTCTATCCGAAAAGGGTGTCTGCCCTTTCAACTA--GATGGTAGTTCATTGGACTACCATGGTTGTTACGGGTAACGGAGAATAAGGGTTCGACTCCGGAGAGGGAGCCTTAGAAACGGCTACCACGTCCAAGGAAGGCAGCAGGCGCGAAACTTATCCACTGTTGAGT--ATGAGATAGTGACTAAACATATAAAGACTCATCCTTT-TGGATGAGTTATTTCAATGAGTTGAATACAAATGATTCTTCGAGTAGCAAGGAGAGGGCAAGTCTGGTGCCAGCAGCCGCGGTAATTCCAGCTCTCCTAGTGTATCTCGTTATTGCTGCGGTTAAAAAGCTCGTAGTTGGATCTAGGATAC-GTGCTGCAGTTCGTAATT-TACGTTAACTGTAGTCGTGTCTTCTAATTTGCTGGTTTGAG--GTTGGGTTCG----CCCTTCA-ACTGCCAGCAGGTTTACCTTGAATAAATCAGAGTGCTCAATACAAGCGCTTGCTTGAATAGCTCATCATGGAATAATGAAACAGGACTTCGGTTCTTTTTGTTGGTTCTAGAACTGATTTAATGGTTAAGAGGGACAAACCGGGGGCATTCGTATCATTACGCGAGAGGTGAAATTCGTGGACCGTAGTGAGACGCCCAACAGCGAAAGCATTTGCCAAGAATGTCTTCATTAATCAAGAACGAAAGTCAGAGGTTCGAAGGCGATTAGATACCGCCCTAGTTCTGACCGTAAACGATGCCATCTCGCGATTCGGAGG--GTT--TTTGCCCTGCCGAGGAGCTATCCGGAAACGAAAGTCTTTCGGTTCCGGGGGTAGTATGGTTGCAAAGCTGAAACTTAAAGAAATTGACGGAAGGGCACCACAAGGCGTGGAGCTTGCGGCTTAATTTGACTCAACACGGGAAAACTCACCCGGTCCGGACACCATTAGGACTGACAGATTGAAAGCTCTTTCTCGATTTGGTGGTTGGTGGTGCATGGCCGTTCTTAGTTGGTGGAGTGATTTGTCTGGTTTATTCCGATAACGAGCGAGACTCTAGCCTGCTAAATAGTTGGCGAATCTTCGGGTTCGTATA-ACTTCTTAGAGGGATAAGCGGTGTTTAGCCGCACGAGATTGAGCGATAACAGGTCTGTGATGCCCTTAGATGTCCGGGGCTGCACGCGTGCTACACTGGTGGAGTCAGCGGGTTTTT----CCTATGCCGAAAGGTATCGGTAAACCGTTGAAATTCTTCCATGTCCGGGATAGGGTATTGTAATTATTGCCCTTAAACGAGGAATGCCTAGTAAGTGCGAGTCATCAGCTCACGTTGATTACGTCCCTGCCCTTTGTACACACCGCCCGTCGCTATCCGGGACTGAACTGATTCGAGAAGAGTGGGGACTGTCGCTTCGAGGTTTTCGGACTTCGTTGTTGCGGAAACCATTTTTATCGCATTGGTTTGAACCGGGTAAAAGTCGTAACAAGGTAGCT   [1700]
JU1373    -----------TCAAGTAAAAA-GATTAAGCCATGCATGCTTTGATTCATC--------AATGAAATTGCGTACGGCTCATTAG-AGCAGATATCACCTTGTTCGGAAT----CCTGAAATGGATAACTGCGGAAATACTGGAGCTAATACATGCAACTAAACCCCAAC-GCAA-GGCGGGGTGCAATTATTAGAACAGACCAAACGTTTT--CGGACGTTTACTGTTGACTCTGAATAAAGCAGTTTACTGT-CAGTTTCG-ACTGACTCTATCCGAAAAGGGTGTCTGCCCTTTCAACTA--GATGGTAGTTCATTGGACTACCATGGTTGTTACGGGTAACGGAGAATAAGGGTTCGACTCCGGAGAGGGAGCCTTAGAAACGGCTACCACGTCCAAGGAAGGCAGCAGGCGCGAAACTTATCCACTGTTGAGT--ATGAGATAGTGACTAAAAATATAAAGACTCATCCTTT-TGGATGAGTTATTTCAATGAGTTGAATACAAATGATTCTTCGAGTAGCAAGGAGAGGGCAAGTCTGGTGCCAGCAGCCGCGGTAATTCCAGCTCTCCTAGTGTATCTCGTTATTGCTGCGGTTAAAAAGCTCGTAGTTGGATCTAGGTTAC-GTGCTGCAGTTCGCAATT-TGCGTCAACTGTAGTCGTGACTTCTAATTTGCTGGTTTGAG--GTTGGGTTCG----CCCTTCA-ACTGCCAGCAGGTTTACCTTGAATAAATCAGAGTGCTCAATACAAGCGTTTGCTTGAATAGCTCATCATGGAATAATGAAATAGGACTTCGGTTCTTTTTGTTGGTTCTAGAACTGATTTAATGGTTAAGAGGGACAAACCGGGGGCATTCGTATCATTACGCGAGAGGTGAAATTCGTGGACCGTAGTGAGACGCCCAACAGCGAAAGCATTTGCCAAGAATGTCTTCATTAATCAAGAACGAAAGTCAGAGGTTCGAAGGCGATTAGATACCGCCCTAGTTCTGACCGTAAACGATGCCATCTCGCGATTCGGAGG--GTT--TTTGCCCTGCCGAGGAGCTATCCGGAAACGAAAGTCTTTCGGTTCCGGGGGTAGTATGGTTGCAAAGCTGAAACTTAAAGAAATTGACGGAAGGGCACCACAAGGCGTGGAGCTTGCGGCTTAATTTGACTCAACACGGGAAAACTCACCCGGTCCGGACACCATTAGGACTGACAGATTGAAAGCTCTTTCTCGATTTGGTGGTTGGTGGTGCATGGCCGTTCTTAGTTGGTGGAGTGATTTGTCTGGTTTATTCCGATAACGAGCGAGACTCTAGCCTGCTAAATAGTCGGCGAATCTTCGGGTTCGTATA-ACTTCTTAGAGGGATAAGCGGTGTTTAGCCGCACGAGATTGAGCGATAACAGGTCTGTGATGCCCTTAGATGTCCGGGGCTGCACGCGTGCTACACTGGTGGAGTCAGCGGGTTTTT----CCTATGCCGAAAGGTATCGGTAAACCGTTGAAATTCTTCCATGTCCGGGATAGGGTATTGTAATTATTGCCCTTAAACGAGGAATGCTTAGTAAGTGTGAGTCATCAGCTCACGTTGATTACGTCCCTGCCCTTTGTACACACCGCCCGTCGCTATCCGGGACTGAACTGATTCGAGAAGAGTGAGGACTGTGATTTCGAGGTTTTCGGACTTCGTTGTTGCGGAAATCATTTTTATCGCATTGGTTTGAACCGGGTAAAAGTCGTAACAAGGTAGCT   [1697]
Cel       -CGCGATATGCTCAAGTAAAA--GATTAAGCCATGCATGCTTTGATTCATC--------AATGAAATTGCGTACGGCTCATTAG-AGCAGATATCACCTTATCCGGGAT----CCTCATATGGATAACTGCGGAAATACTGGAGCTAATACATGCAACTATACCCCAAC-GCAA-GGCGGGGTGCAATTATTAGAACAGACCAAACGTTTT--CGGACGTTGTTTGTTGACTCTGAATAAAGCAGTTTACTGT-CAGTTTCG-ACTGACTCTATCCGGAAAGGGTGTCTGCCCTTTCAACTA--GATGGTAGTTTATTGGACTACCATGGTTGTTACGGGTAACGGAGAATAAGGGTTCGACTCCGGAGAGGGAGCCTTAGAAACGGCTACCACGTCCAAGGAAGGCAGCAGGCGCGAAACTTATCCACTGTTGAGT--ATGAGATAGTGACTAAAAATATAAAGACTCATCCTTT-TGGATGAGTTATTTCAATGAGTTGAATACAAATGATTCTTCGAGTAGCAAGGAGAGGGCAAGTCTGGTGCCAGCAGCCGCGGTAATTCCAGCTCTCCTAGTGTATCTCGTTATTGCTGCGGTTAAAAAGCTCGTAGTTGGATCTAGGTTAC-GTGCCGCAGTTCGCAATT-TGCGTCAACTGTGGTCGTGACTTCTAATTTGCTGGTTTGAG--GTTGGGTTCG----CCCTTCA-ACTGCCAGCAGGTTTACCTTGAATAAATCAGAGTGCTCAATACAAGCGCTTGCTTGAATAGCTCATCATGGAATAATGAAACAGGACTTCGGTTCTTTTTGTTGGTTCTAGAACTGATTTAATGGTTAAGAGGGACAAACCGGGGGCATTCGTATCATTACGCGAGAGGTGAAATTCGTGGACCGTAGTGAGACGCCCAACAGCGAAAGCATTTGCCAAGAATGTCTTCATTAATCAAGAACGAAAGTCAGAGGTTCGAAGGCGATTAGATACCGCCCTAGTTCTGACCGTAAACGATGCCATCTCGCGATTCGGAGG--GTT--TTTGCCCTGCCGAGGAGCTATCCGGAAACGAAAGTCTTTCGGTTCCGGGGGTAGTATGGTTGCAAAGCTGAAACTTAAAGAAATTGACGGAAGGGCACCACAAGGCGTGGAGCTTGCGGCTTAATTTGACTCAACACGGGAAAACTCACCCGGTCCGGACACCATTAGGACTGACAGATTGAAAGCTCTTTCTCGATTTGGTGGTTGGTGGTGCATGGCCGTTCTTAGTTGGTGGAGTGATTTGTCTGGTTTATTCCGATAACGAGCGAGACTCTAGCCTGCTAAATAGTTGGCGAATCTTCGGGTTCGTATA-ACTTCTTAGAGGGATAAGCGGTGTTTAGCCGCACGAGATTGAGCGATAACAGGTCTGTGATGCCCTTAGATGTCCGGGGCTGCACGCGTGCTACACTGGTGGAGTCAGCGGGTTTTT----CCTATGCCGAAAGGTATCGGTAAACCGTTGAAATTCTTCCATGTCCGGGATAGGGTATTGTAATTATTGCCCTTAAACGAGGAATGCCTAGTAAGTGTGAGTCATCAGCTCACGTTGATTACGTCCCTGCCCTTTGTACACACCGCCCGTCGCTATCCGGGACTGAACTGATTCGAGAAGAGTGGGGACTGTCGCTTCGAGGTTTAACGACTTCGTTGTTGCGGAAACCATTTTTATCGCATTGGTTTGAACCGGGTAAAAGTCGTAACAAGGTAGCT   [1706]
Csp7      ----------CTCAAGTAAAAA-GATTAAGCCATGCATGCTTTGATTCATC--------AATGAAATTGCGTACGGCTCATTAG-AGCAGATATCATCTGATTCGGAAT----CCTAATATGGATAACTGCGGAAATACTGGAGCTAATACATGCAACTAAATCCCAAC-GTAA-GGCGGGATGCAATTATTAGAACAGACCAAACGTTTT--CGGACGTTGTTTGTTGACTCTGAATAAAGCAGTTTACTGT-CAGTTTCG-ACTGACTCTATCCGAAAAGGGTGTCTGCCCTTTCAACTA--GACGGTAGTTCATTGGACTACCGTGGTTGTTACGGGTAACGGAGAATAAGGGTTCGACTCCGGAGAGGGAGCCTTAGAAACGGCTACCACGTCCAAGGAAGGCAGCAGGCGCGAAACTTATCCACTGTTGAGT--ATGAGATAGTGACTAAAAATATAAAGACTCATCCTTT-TGGATGAGTTATTTCAATGAGTTGAATACAAATGATTCTTCGAGTAGCAAGGAGAGGGCAAGTCTGGTGCCAGCAGCCGCGGTAATTCCAGCTCTCCTAGTGTATCTCGTTATTGCTGCGGTTAAAAAGCTCGTAGTTGGATCTAGGTTAC-GTGCTGCAGTTCTCGATC-TGAGTCAACTGTGGTCGTGACTTCTAATTTGCTGGTTTGCG--GTTGGGTTCG----CCCTTCA-ACTGCCAGCAGGTTTACCTTGAACAAATCAGAGTGCTCAATACAGGCGCTTGCTTGAATAGCTCATCATGGAATAATGAAACAGGACTTCGGTTCTTTTTGTTGGTTCTAGAACTGATCTAATGGTTGAGAGGGACAAACCGGGGGCATTCGTATCATTACGCGAGAGGTGAAATTCGTGGACCGTAGTGAGACGCCCAACAGCGAAAGCATTTGCCAAGAATGTCTTCATTAATCAAGAACGAAAGTCAGAGGTTCGAAGGCGATTAGATACCGCCCTAGTTCTGACCGTAAACGATGCCATCTCGCGATTCGGAGG--GTT--TTTGCCCTGTCGAGGAGCTATCCGGAAACGAAAGTCTTTCGGTTCCGGGGGTAGTATGGTTGCAAAGCTGAAACTTAAAGAAATTGACGGAAGGGCACCACAAGGCGTGGAGCTTGCGGCTTAATTTGACTCAACACGGGAAAACTCACCCGGTCCGGACACCATTAGGACTGACAGATTGAAAGCTCTTTCTCGATTTGGTGGTTGGTGGTGCATGGCCGTTCTTAGTTGGTGGAGTGATTTGTCTGGTTTATTCCGATAACGAGCGAGACTCTAGCCTGCTAAATAGTTGGCGAATCTTCGGGTTCGTATA-ACTTCTTAGAGGGATAAGCGGTGTTTAGCCGCACGAGATTGAGCGATAACAGGTCTGTGATGCCCTTAGATGTCCGGGGCTGCACGCGTGCTACACTGGTGGAGTCAGCGGGTTTTT----CCTATGCCGAAAGGTATCGGTAAACCGTTGAAATTCTTCCATGTCCGGGATAGGGTATTGTAATTATTGCCCTTAAACGAGGAATGCCTAGTAAGTGTGAGTCATCAGCTCACGTTGATTACGTCCCTGCCCTTTGTACACACCGCCCGTCGCTATCCGGGACTGAACTGATTCGAGAAGAGTGGGGACTGTCGTTTCGGGGTTTAACGACCTCGTTTTGACGGAAACCATTTTAATCGCATTGGTTTGAACCGGGTAAAAGTCGTAACAAGGTAGCT   [1698]
Cja       -CGCGATATGCTCAAGTAAAA--GATTAAGCCATGCATGCTTTGATTCATA--------AATGAAATTGCGTACGGCTCATTAG-AGCAGATATCACCTTTCTCGGAAT----CCTGAAAAGGATAACTGCGGAAATTCTGGAGCTAATACATGCGACTATACTCCAAC-GCAA-GGCGGGGTGCAATTATTAGAACAGACCAAACGTTTT--CGGACGTTGTTTGTTGACTCTGAATACCGTCGTTTACTGT-CAGTTTCG-ACTGACTCTATCCGAGAAGGGTGTCTGCCCTTTCAACTA--GATGGTAATCTATTGGACTACCATGGTTGTTACGGGTAACGGAGAATTAGGGTTCGACTCCGGAGAGGGAGCCTTAGAAACGGCTACCACGTCCAAGGAAGGCAGCAGGCGCGAAACTTATCCACTGTTGAGT--ATGAGATAGTGACTAAAAATATAAAGACTCATCCTTT-TGGATGAGTTATTTCAATGAGTTGAATATAAATTATTCTTCGAGTAGCAAGGAGAGGGCAAGTCTGGTGCCAGCAGCCGCGGTAATTCCAGCTCTCCTAGTGTATCTCGTTATTGCTGCGGTTAAAAAGCTCGTAGTTGGATCTAGGTTAC-GTGCCGCAGTTCGCAATT-TGCGTTAACTGTGGTCGTGACTTCTAATTTGCTGGTTTGAG--GTTGGGTTCG----CCCTTCA-ACTGCCAGCAGGTTTACCTTGAATAAATCAGAGTGCTCAATACAGGCGCTTGCTTGAATAGCTCATCATGGAATAATGAAACAGGACTTCGGTTCTTTTTGTTGGTTCTAGAATTGATCTAATGGTTAAGAGGGACAAACCGGGGGCATTCGTATCATTACGCGAGAGGTGAAATTCGTGGACCGTAGTGAGACGCCCAATAGCGAAAGCATTTGCCAAGAATGTCTTCATTAATCAAGAACGAAAGTCAGAGGTTCGAAGGCGATTAGATACCGCCCTAGTTCTGACCGTAAACGATGCCATCTCGCGATTCGGAGG--GTT--CATGCCCTACCGAGGAGCTACCCGGAAACGAAAGTCTTTCGGTTCCGGGGGTAGTATGGTTGCAAAGCTGAAACTTAAAGAAATTGACGGAAGGGCACCACAAGGCGTGGAGCTTGCGGCTTAATTTGACTCAACACGGGAAAACTCACCCGGTCCGGACACTATTAGGACTGACAGATTGAAAGCTCTTTCTCGATTTGGTGGTTGGTGGTGCATGGCCGTTCTTAGTTGGTGGAGTGATTTGTCTGGTTTATTCCGATAACGAGCGAGACTCTAGCCTGCTAAATAGTCGACGAATCTTCGGGTTCGTATA-ACTTCTTAGAGGGATAAGCGGTGTTTAGCCGCACGAGATTGAGCGATAACAGGTCTGTGATGCCCTTAGATGTCCGGGGCTGCACGCGTGCTACACTGGTGGAGTCAGCGGGTTTTT----CCTATGCCGAAAGGTATCGGTAAACCGTTGAACTTCTTCCATGTCCGGGATAGGGTATTGTAATTATTACCCTTAAACGAGGAATGCCTAGTAAGTGTGAGTCATCAGCTCACGTTGATTACGTCCCTGCCCTTTGTACACACCGCCCGTCGCTATCCGGGACTGAACTGATTCGAGAAGAGTGGGGACTGTGGCTGCGAGGTTTTACCACTTCGCAGTTGCGGAAACCATTTTTATCGCATTGGTTTGAACCGGGTAAAAGTCGTAACAAGGTAGCT   [1706]
EG4788    ----------CTCAAGTAAAAA-GATTAAGCCATGCATGCTA-GATTCATC--------AATGAAATTGCGTACGGCTCATTAG-AGCAGATATTATCTTGTTCGGAATT--TTCCTATATGGATAACTGCGGAAATACTGGAGCTAATACACGCACCTAAACTCCGAC-GTAA-GAAGGAGTGCGATCATTAGAACAGACCAAACGTTCT--CGGACGTTGTTTGTTGACTCTGAATGAAGCAGTTTACTGT-CAGTTTCG-ACTGACTCTATCCGAAAAGAGTGTCTGCCCTTTCAACTA--GATGGTAGTTTATTGGACTACCATGGTTGTTACGGGTAACGGAGAATAAGGGTTCGACTCCGGAGAGGCAGCCTTAGAAACGGCTACCACGTCCAAGGAAGGCAGCAGGCGCGAAACTTATCCACTGTTGGTT--ATGAGATAGTGACTAAAAATATAAAGACTCATCCTTT-AGGATGAGTTATTTCAATGAGTTGAATTTAAACAATTCTTCGAGTAACAAGGAGAGGGCAAGTCTGGTGCCAGCAGCCGCGGTAATTCCAGCTCTCCTAGTGTATCTCGTTATTGCTGCGGTTAAAAAGCTCGTAGTTGGATCTAGGTTAC-ATACTGGAGTTCGCTTTT-AGCGTTAACTCTAGTTGTAGCTTCTC-TC-GCTAGTTTGAG--GTTGGGTGCAA--ACTCTTCA-GCTGCTAGCAAGTTTACCTTGAACAAATCAGAGTGCTCAATACAGGCGTTTGCTTGAATAGCTTATCATGGAATAATGAAACAGGACTTCGGTTCTTTTTGTTGGTTCTAGAACTGATTTAATGATTAAGAGGGACAATACGGGGGCATTCGTATCATTACGCGAGAGGTGAAATTCGTGGACCGTAGTGAGACGCCCAACAGCGAAAGCATTTGCCAAGAATGTCTTCATTAATCAAGAACGAAAGTCAGAGGTTCGAAGGCGATTAGATACCGCCCTAGTTCTGACCGTAAACGATGCCATCTCGCGATTCAGAGG--GTT--CATACCTTGCTGAGGAGCTATCCGGAAACGAAAGTCTTTCGGTTCCTGGGGTAGTATGGTTGCAAAGCTGAAACTTAAAGAAATTGACGGAAGGGCACCACAAGGCGTGGAGCTTGCGGCTTAATTTGACTCAACACGGGAAAACTCACCTGGTCCGGACACCATTAGGACTGACAGATTGAAAGCTCTTTCTCGATTTGGTGGTTGGTGGTGCATGGCCGTTCTTAGTTGGTGGAGTGATTTGTCTGGTTTATTCCGATAACGAGCGAGACTCTAGCCTGCTAAATAGTTTGCGAATCTTTGGGTTCGTAAT-ACTTCTTAGAGGGATAAGCAGTTTTCAGCTGCACGAGATTGAGCGATAACAGGTCTGTGATGCCCTTAGATGTCTAGGGCTGCACGCGAGCTACAATGGGAGAGTCAACGTGTTTTT----CCTATGCCGAAAGGTATCGGTAAACCGTTGAAATTCTTCCATGTCTGGGATAGGGTATTGTAATTATTGCCCTTGAACGAGGAATGCCTAGTAAGTGTGAGTCATCAGCTCACGTTGATTACGTCCCTGCCCTTTGTACACACCGCCCGTCGCTATCCGGGACTGAGCTGATTCGAGAAGAGTGAGGATTGTTG-TTTGAGGTTTCACGACTTCTTTCTGACGAAAATCATTTTTATCGCATTGGCTTGAACCGGGTAAAAGTCGTAACAAGGTAGCT   [1698]
JU1528    GCGCGATATGCTCAAGTAAAA--GATTAAGCCATGCATGCTTTGATTCATC--------AATGAAATTGCGTACGGCTCATTAG-AGCAGATATAATCTTGTTCGGAATTT-TTCCTATATGGATAACTGCGGAAATACTGGAGCTAATACATGCATTTAAGCCCTGAC-GCAA-GGAGGGGTGCAATTATTAGAACAGACCAAACGTCTC--ACGACGTAGTTTGTTGACTCTGAATAAAGCAGTATACTGT-CAGTTTCG-ACTGACTCTATCCGAAAAGAGTGTCTGCCCTTTCAACTA--GATGGTAGTTCATTGGACTACCATGGTTGTTACGGGTAACGGAGAATAAGGGTTCGACTCCGGAGAGGGAGCCTTAGAAACGGCTACCACGTCCAAGGAAGGCAGCAGGCGCGAAACTTATCCACTGTTAAGT--ATGAGATAGTGACTAAAAATATAAAGACTCATCCTTTTGGGATGAGTTATTTCAATGAGTTGAATATAAATGATTCTTCGAGTAGCAAGGAGAGGGCAAGTCTGGTGCCAGCAGCCGCGGTAATTCCAGCTCTCCTAGTGTATCTCGTTATTGCTGCGGTTAAAAAGCTCGTAGTTGGATCTAGGTTAT-GAACGAAAGTTCGCTTTT-AGCGTCAACTTTTGTCGTAGCTTCTT-CTTGCTGGTTTGCG--GTCGGGTTCG----CTCGTCA-GCTGCCAGCAGGTTTACCTTGAATAAATCAGAGTGCTCAATACAGGCGCTTGCTTGAATAGCTCATCATGGAATAATGAAACAGGACTTCGGTTCTTTTTGTTGGTTCTAGAACTGATTTAATGGTTAAGAGGGACAAACCGGGGGCATTCGTATCATTACGCGAGAGGTGAAATTCGTGGACCGTAGTGAGACGCCCAACAGCGAAAGCATTTGCCAAGAATGTCTTCATTAATCAAGAACGAAAGTCAGAGGTTCGAAGGCGATTAGATACCGCCCTAGTTCTGACCGTAAACGATGCCATCTCGCGATTCGGAAG--GTT--AGTGCCTTGCCGAGGAGCTATCCGGAAACGAAAGTCTTTCGGTTCCGGGGGTAGTATGGTTGCAAAGCTGAATGTTAAAGAAATTGACGGAAGGGCACCACAAGGCGTGGAGCTTGCGGCTTAATTTGACTCAACACGGGAAAACTCACCCGGTCCGGACACCATTAGGACTGACAGATTGAAAGCTCTTTCTCGATTTGGTGGTTGGTGGTGCATGGCCGTTCTTAGTTGGTGGAGTGATTTGTCTGGTTTATTCCGATAACGAGCGAGACTCTAGCCTGCTAAATAGTGTGCGAATCTTCGGGTTCGTAGT-ACTTCTTAGAGGGATAAGCGGTGTTTAGCCGCACGAGATTGAGCGATAACAGGTCTGTGATGCCCTTAGATGTCCGGGGCTGCACGCGTGCTACACTGGTGGAATCAGCGGGTACTT----CCTAAACCGAAAGGTATCGGAAAGCCGTTGAAATTCTTCCGTGTCCGGGATAGGGAATTGTAATTATTTCCCTTCAACGAGGAATGCCTAGTAAGTGTGAGTCATCAGGTCACTTTGATTACGTCCCTGCCCTTTGTACACACCGCCCGTCGCTATCCGGAACTGAACTGATTCGAGAAGAGTGGGGAKTGGCGCCTTAAGGCTTCACGGCTTTTTTGTGCTGAAAACCATTTTTATCGCATTGGTTTGAACCGGGTAAAAGTCGTAACAAGGTAGCT   [1692]
PS1010    -CGCGATATGCTCAAGTAAA---GATTAAGCCATGCATGCTT-GATTCATC--------AATGAAATTGCGTACGGCTCATTAG-AGCAGATATCATCTCGTTCGGAAT----TCTAATATGGATAACTGCGGAAATACTGGAGCTAATACATGCAATTAAACCCTGAC-GCAA-GGACGGGTGCAATTATTAGAACAAGCCAGACGTTCT--CGGACGTAGTTTGTTGACTCTGAATAAAGCAGTTTAGTGT-CAGTTTCG-ACTGACTCTATCCGAAAAGAGTGTCTGCCCTTTCAACTA--GATGGTAGTTCATTGGACTACCATGGTTGTTACGGGTAACGGAGAATAAGGGTTCGACTCCGGAGAGGGAGCCTTAGAAACGGCTACCACGTCCAAGGAAGGCAGCAGGCGCGAAACTTATCCACTGTTGATT--ATGAGATAGTGACTAAAAATATAAAGACTCATCCTTT-TGGATGAGTTATTTCAATGAGTTGAATTTAAACAATTCTTCGAGTAACAAGGAGAGGGCAAGTCTGGTGCCAGCAGCCGCGGTAATTCCAGCTCTCCTAGTGTATCTCGTTATTGCTGCGGTTAAAAAGCTCGTAGTTGGATCTAGGTTAC-GTACTGTAGTTCGCTTTT-AGCGTTAACTTTGGTCGTAGCTTCTA-TCAGCTGGTTTGAG--GGT-GGTTCG-----CCATCA-GCTGCCAGCAGGTTTACCTTGAACAAATCAGAGTGCTCAATACAAGCGCTTGCTTGAATAGCTCATCATGGAATAATGAAACAGGACTTCGGTTCTTTTTGTTGGTTCTAGAACTGATTTAATGGTTAAGAGGGACAAACCGGGGGCATTCGTATCATTACGCGAGAGGTGAAATTCGTGGACCGTAGTGAGACGCCCAACAGCGAAAGCATTTGCCAAGAATGTCTTCATTAATCAAGAACGAAAGTCAGAGGTTCGAAGGCGATTAGATACCGCCCTAGTTCTGACCGTAAACGATGCCATCTCGCGATTCGGAGG--GTT--TTTGCCTTGCCGAGGAGCTATCCGGAAACGAAAGTCTTTCGGTTCCGGGGGTAGTATGGTTGCAAAGCTGAAACTTAAAGAAATTGACGGAAGGGCACCACAAGGCGTGGAGCTTGCGGCTTAATTTGACTCAACACGGGAAAACTCACCCGGTCCGGACACCATTAGGACTGACAGATTGAAAGCTCTTTCTCGATTTGGTGGTTGGTGGTGCATGGCCGTTCTTAGTTGGTGGAGTGATTTGTCTGGTTTATTCCGATAACGAGCGAGACTCTAGCCTGCTAAATAGTGTGCGAATCTTCGGGTTCGTAGT-ACTTCTTAGAGGGATAAGCGGTTTTTAGCCGCACGAGATTGAGCGATAACAGGTCTGTGATGCCCTTAGATGTCCGGGGCTGCACGCGTGCTACACTGGTGGACTCAGCGGGTCTTT----CCTATGCCGAAAGGTATCGGTAAACCGTTGAAATTCTTCCATGTCCGGGATAGGGTATTGTAATTATTGCCCTTAAACGAGGAATGCCTAGTAAGTGTGAGTCATCAGCTCACGTTGATTACGTCCCTGCCCTTTGTACACACCGCCCGTCGCTATCCGGGACTGAACTGATTCGAGAAGAGTGAGGATTGTTGCTTTGAGGCTTCGCGGCTTCTTTGCGATGAAAATCATTTTAATCGCATTGGTTTGAACCGGGTAAAAGTCGTAACAAGGTAGCT   [1701]
JU1426    GCGCGATATGCTCAAGTAAAA--GATTAAGCCATGCATGCTT-GATTCATC--------AATGAAATTGCGTACGGCTCATTAG-AGCAGATATCATCTCGTTCGGAAT----TCTAATATGGATAACTGCGGAAATACTGGAGCTAATACATGCAATTAAACCCTGAC-GCAA-GGACGGGTGCAATTATTAGAACAAGCCAGACGTTCT--CGGACGTAGTTTGTTGACTCTGAATAAAGCAGTTTAGTGT-CAGTTTCG-ACTGACTCTATCCGAAAAGAGTGTCTGCCCTTTCAACTA--GATGGTAGTTCATTGGACTACCATGGTTGTTACGGGTAACGGAGAATAAGGGTTCGACTCCGGAGAGGGAGCCTTAGAAACGGCTACCACGTCCAAGGAAGGCAGCAGGCGCGAAACTTATCCACTGTTGATT--ATGAGATAGTGACTAAAAATATAAAGACTCATCCTTT-TGGATGAGTTATTTCAATGAGTTGAATTTAAACAATTCTTCGAGTAACAAGGAGAGGGCAAGTCTGGTGCCAGCAGCCGCGGTAATTCCAGCTCTCCTAGTGTATCTCGTTATTGCTGCGGTTAAAAAGCTCGTAGTTGGATCTAGGTTAC-GTACTGTAGTTCGCTTTT-AGCGTTAACTTTGGTCGTAGCTTCTA-TCAGCTGGTTTGAG--GGT-GGTTCG-----CCATCA-GCTGCCAGCAGGTTTACCTTGAACAAATCAGAGTGCTCAATACAAGCGCTTGCTTGAATAGCTCATCATGGAATAATGAAACAGGACTTCGGTTCTTTTTGTTGGTTCTAGAACTGATTTAATGGTTAAGAGGGACAAACCGGGGGCATTCGTATCATTACGCGAGAGGTGAAATTCGTGGACCGTAGTGAGACGCCCAACAGCGAAAGCATTTGCCAAGAATGTCTTCATTAATCAAGAACGAAAGTCAGAGGTTCGAAGGCGATTAGATACCGCCCTAGTTCTGACCGTAAACGATGCCATCTCGCGATTCGGAGG--GTT--TTTGCCTTGCCGAGGAGCTATCCGGAAACGAAAGTCTTTCGGTTCCGGGGGTAGTATGGTTGCAAAGCTGAAACTTAAAGAAATTGACGGAAGGGCACCACAAGGCGTGGAGCTTGCGGCTTAATTTGACTCAACACGGGAAAACTCACCCGGTCCGGACACCATTAGGACTGACAGATTGAAAGCTCTTTCTCGATTTGGTGGTTGGTGGTGCATGGCCGTTCTTAGTTGGTGGAGTGATTTGTCTGGTTTATTCCGATAACGAGCGAGACTCTAGCCTGCTAAATAGTGTGCGAATCTTCGGGTTCGTAGT-ACTTCTTAGAGGGATAAGCGGTTTTTAGCCGCACGAGATTGAGCGATAACAGGTCTGTGATGCCCTTAGATGTCCGGGGCTGCACGCGTGCTACACTGGTGGACTCAGCGGGTCTTT----CCTATGCCGAAAGGTATCGGTAAACCGTTGAAATTCTTCCATGTCCGGGATAGGGTATTGTAATTATTGCCCTTAAACGAGGAATGCCTAGTAAGTGTGAGTCATCAGCTCACGTTGATTACGTCCCTGCCCTTTGTACACACCGCCCGTCGCTATCCGGGACTGAACTGATTCGAGAAGAGTGAGGATTGTTGCTTTGAGGCTTCGCGGCTTCTTTGCGATGAAAATCATTTTAATCGCATTGGTTTGAACCGGGTAAAAGTCGTAACAAGGTAGCT   [1703]
QX1182    ---------gCTCAAGTAAAAAAGATTAAGCCATGCATGTTT-GATTCATC--------AATGAAATTGCGTACGGCTCATTAG-AGCAGATATCATCTCTTTCGGAAT----CCTTAAATGGATAACTGCGGAAATACTGGAGCTAATACATGCGGTTATGCCCTGAC-GCAA-GGAAGGGTGCAGTTATTAGAACAAACCAGACGTTTT--CGGACGTAGTTTGTTGACTCTGAATAAAGCAGTTTAGTGT-CGGTTTCG-ACTGACTCTATCCGAAAAGAGTGTCTGCCCTTTCAACTA--GATGGTAGTTCATTGGACTACCATGGTTGTTACGGGTAACGGAGAATAAGGGTTCGACTCCGGAGAGGGAGCCTTAGAAACGGCTACCACGTCCAAGGAAGGCAGCAGGCGCGAAACTTATCCACTGTTAGTT--ATGAGATAGTGACTAAACATATAAAGACTCATCCTTT-TGGATGAGTTATTTCAATGAGTTGAATTTAAAAAATTCTTCGAGTAACAAGGAGAGGGCAAGTCTGGTGCCAGCAGCCGCGGTAATTCCAGCTCTCCTAGTGTATCTCGTTATTGCTGCGGTTAAAAAGCTCGTAGTTGGATCTAGGTTAC-GTACTGTAGTTCGCTTTT-AGCGTTAACTTTGGTCGTAGCTTCTA-TCGGCTGGTTTGCG--GGT-GGTTCG-----CCATCA-GCTGCCAGCAGGTTTACCTTGAACAAATCAAAGTGCTCAATACAGGCGCTTGCTTGAATAGCTCATCATGGAATAATGAAACAGGACTTCGGTTCTTTTTGTTGGTTCTAGAACTGATTTAATGGTTAAGAGGGACAACCCGGGGGCATTCGTATCATTACGCGAGAGGTGAAATTCGTGGACCGTAGTGAGACGCCCAATAGCGAAAGCATTTGCCAAGAATGTCTTCATTAATCAAGAACGAAAGTCAGAGGTTCGAAGGCGATTAGATACCGCCCTAGTTCTGACCGTAAACGATGCCATCTCGCGATTCGGAGG--GTT---ATGCCCTGCCGAGGAGCTACCCGGAAACGAAAGTCTT-CGGTTCCGGGGGTAGTATGGTTGCAAAGCTGAAACTTAAAGAAATTGACGGAAGGGCACCACAAGGCGTGGAGCTTGCGGCTTAATTTGACTCAACACGGGAAAACTCACCCGGTCCGGACACCRTTAGGACTGACAGATTGAAAGCTCTTTCTCGATTCGGTGGTTGGTGGTGCATGGCCGTTCTTAGTTGGTGGAGTGATTTGTCTGGTTTATTCCGATAACGAGCGAGACTCTAGCCTGCTAAATAGTGTGCGAATCTTCGGGTTCGTAGT-ACTTCTTAGAGGGATAAGCGGTTTTTAGCCGCACGAGATTGAGCGATAACAGGTCTGTGATGCCCTTAGATGTCCGGGGCTGCACGCGTGCTACACTGGTGGACTCAGCGGGTTTTT----CCTATTCCGTAAGGTATCGGTAAACCGTTGAAATTCTTCCATGTCCGGGATAGGGTATTGTAATTATTGCCCTTAAACGAGGAATGCCTAGTAAGTGTGAGTCATCAGCTCACGTTGATTACGTCCCTGCCCTTTGTACACACCGCCCGTCGCTATCCGGGACTGAACTGTTTCGAGAAGAATGAAGACTRTTGCCTTAAGGCCTCACGGCTCTTTGGTGACGGTAATCATTTTGATCGCATCGGTTTGAACCGGGTAAAAGTCGTAACAAGGTAGCT   [1694]
DF5070    GCGCGATATGCTCAAGTAAAA--GATTAAGCCATGCATGCTA-GATTCATC--------AATGAAATTGCGTACGGCTCATTAG-AGCAGATATCATTTTACTCGGAAT-----TCTATATGGATAACTGCGGAAATACTGGAGCTAATACATGCATTTAAACCTCGAC-GTAA-GGAGAGGTGCAATTATTAGAACAGATCAAACGTTTT--CGGACGTAATTTGTTGACTCTGAATAAAGCAGTTTACTGT-CGGTTTT--ACCGACTCTATCCGGGAAAAGTGTCTGCCCTTTCAACTA--GATGGTAGTTTATTGGACTACCATGGTTGTTACGGGTAACGGAGAATAAGGGTTCGACTCCGGAGAGGGAGCCTTAGAAACGGCTACCACGTCCAAGGAAGGCAGCAGGCGCGAAACTTATCCACTGTTGTGT--ATGAGATAGTGACTAAAAATATAAAGACTCATCCTTC-GGGATGAGTTATTTCAATGAGTTGAATATAAATCGTTCTTCAAGTAACAAGGAGAGGGCAAGTCTGGTGCCAGCAGCCGCGGTAATTCCAGCTCTCCTAGTGTATTTCGTTATTGCTGCGGTTAAAAAGCTCGTAGTTGGATCTAGGTTAC-GTGCGTTGGTTCACTTTC-AGTGTTAACCATCGTCGTAGCTTCTT-TTTACTGATTTGTT-TGGCGGGCTTGT---CTCGTCA-GCTGTCAGTGGGTTTACCTTGAACAAATTAAGGTGCTCAATACAGGCGTTTGCTTGTATATTCTATCATGGAATAATAAAATAGGACTTCGGTTCTTTTTGTTGGTTCTAGAATCGATTTAATGATTGATAGGGACAATCCGGGGGCATTCGTATCATTACGCGAGAGGTGAAATTCGTGGACCGTAGTGAGACGCCCAAAAGCGAAAGCATTTGCCAAGAATGTCTTCATTAATCAAGAACGAAAGTCAGAG-TTCGAAGGCGATTAGATACCGCCCTAGTTCTGACCGTAAACTATGCCAGCTCGCGATTCGGAAG--GTT--TTTGCCTTACCGAGGAGCTATCCGGAAACGAAAGTCTTTCGGTTCCGGGGGTAGTATGGTTGCAAAGCTGAAACTTAAAGAAATTGACGGAAGGGCACCACAAGGCGTGGAGCTTGCGGCTTAATTTGACTCAACACGGGAAAACTCACCCGGTCCGGACATCGTTAGGACTGACAGATTGAAAGCTCTTTCTCGATTCGGTGGTTGGTGGTGCATGGCCGTTCTTAGTTGGTGGAGTGATTTGTCTGGTTTATTCCGATAACGAGCGAGACTCTAACCTGCTAAATAGTGTGCGAATCTTCGGGTTCGTAGA-ACTTCTTAGAGGGATAAGCGGTGTTTAGCCGCACGAGATTGAGCGATAACAGGTCTGTGATGCCCTTAGATGTCCGGGGCTGCACGCGTGCTACACTGGTGGAGTCAGCGGGTCTTA----CCTAAACCGAAAGGTCTCGGAAAGCCGTTGAAATTCTTCCATGTCCGGGATAGGGTATTGTAATTATTACCCTTAAACGAGGAATGCCTAGTAAGTGTGAGTCATCAGCTCACGTTGATTACGTCCCTGCCCTTTGTACACACCGCCCGTCGCTATCCGGGACTGAACTGTTTCGAGAAGAGTGGGGATTGGAACATTCGGGCCTAACGGTCTTTTTGTTCTGAAAACCATTTTTATCGCAATGGCTTGAACCGGGTAAAAGTCGTAACAAGGTAGCT   [1704]
DF5077    -CGCGATATGCTCAAGTAAAA--GATTAAGCCATGCATGCTG-GATTCATC--------AATGAAATTGCGTACGGCTCATTAG-AGCAGATATCATTTTACTCGGAAT-----TCCATATGGATAACTGCGGAAATACTGGAGCTAATACATGCATTTAAACCTCAAC-GTAA-GGCGAGGTGCAATTATTAGAACAAATCAAACGTTTT--CGGACGTAATTTGTTGACTCTGAATAAAGCAGTTTACTGT-CGGTTTTC-TCCGACTCTATCCGAGAAAAGTGTCTGCCCTTTCAACTA--GATGGTAGTTTATTGGACTACCATGGTTGTTACGGGTAACGGAGAATAAGGGTTCGACTCCGGAGAGGGAGCCTTAGAAACGGCTACCACGTCCAAGGAAGGCAGCAGGCGCGAAACTTATCCACTGTTGTGT--ATGAGATAGTGACTAAAAATATAAAGACTCATCCTTC-GGGATGAGTTATTTCAATGAGTTGAATATAAATCGTTCTTCAAGTAACAAGGAGAGGGCAAGTCTGGTGCCAGCAGCCGCGGTAATTCCAGCTCTCCTAGTGTATTTCGTTATTGCTGCGGTTAAAAAGCTCGTAGTTGGATCTAGGTTAC-GTGCGTTGGTTCACTTTC-AGTGTTAACCATCGTCGTAGCTTCTT-TTTACTGATTTGCGGTCGGGGGTTTTTGCACTCGTCTCGCTGTCAGTGGGTTTACCTTGAACAAATTAAGGTGCTCAATACAGGCGTTTGCTTGTATATTCTATCATGGAATAATGAAATAGGACTTCGGTTCTTTTTGTTGGTTCTAGAATCGATTTAATGATTGATAGGGACAATCCGGGGGCATTCGTATCATTACGCGAGAGGTGAAATTCGTGGACCGTAGTGAGACGCCCAAAAGCGAAAGCATTTGCCAAGAATGTCTTCATTAATCAAGAACGAAAGTCAGAGGTTCGAAGGCGATTAGATACCGCCCTAGTTCTGACCGTAAACTATGCCAGCTCGCGATTCGGAAG--GTT--TTTGCCTTACCGAGGAGCTATCCGGAAACGAAAGTCTTTCGGTTCCGGGGGTAGTATGGTTGCAAAGCTGAAACTTAAAGAAATTGACGGAAGGGCACCACAAGGCGTGGAGCTTGCGGCTTAATTTGACTCAACACGGGAAAACTCACCCGGTCCGGACATCGTTAGGACTGACAGATTGAAAGCTCTTTCTCGATTCGGTGGTTGGTGGTGCATGGCCGTTCTTAGTTGGTGGAGTGATTTGTCTGGTTTATTCCGATAACGAGCGAGACTCTAACCTGCTAAATAGTGTGCGAATCTTCGGGTTCGTAGA-ACTTCTTAGAGGGATAAGCGGTGTTTAGCCGCACGAGATTGAGCGATAACAGGTCTGTGATGCCCTTAGATGTCCGGGGCTGCACGCGTGCTACACTGGTGGAGTCAGCGGGTCTTA----CCTAAACCGAAAGGTCTCGGAAAGCCGTTGAAATTCTTCCATGTCCGGGATAGGGTATTGTAATTATTACCCTTAAACGAGGAATGCCTAGTAAGTGTGAGTCATCAGCTCACGTTGATTACGTCCCTGCCCTTTGTACACACCGCCCGTCGCTATCCGGGACTGAACTGTTTCGAGAAGAGTGGGGATTGGAGCATTCGGGCTTAACGGTCTTTTTGTTCTTAAAACCATTTTTATCGCAATGGCTTGAACCGGGTAAAAGTCGTAACAAGGTACCT   [1710]
SB355     -CGCGATATGCTTAAGTAAAA--GATTAAGCCATGCATGCTTTGATTCATA--------AATGAAATTGCGTACGGCTCATTAG-AGCAGATGTATTCTCATTCGGCGG---TCCTTAAATGGATATCTGCGGAAATTCTGGAGCTAATACATGCCGAAATTCCCCGAC-GCAA-GGAGGGGGGCAATAATTAGATTACACCAACCGTCTT--CGGACGTTTTGTGTTGACTCTGAACAATCCCGCAAACTGT-CGGCCTGGTGCTGACTCAGTCCGAAAAGAATATCTGCCCTTTCAACTA--GATGGCAGTCTATTGGATTGCTATGGTTGTTACGGGTAACGGAGAATAAGGGTTCGACTCCGGAGAGGGAGCCTTAGAAACGGCTACCACGTCCAAGGAAGGCAGCAGGCGCGAAACTTATCCACTGTTGGGT--ATGAGATAGTGACTAAAAATAGAAAGAGTCATTCTTTATGGATGACTCATTTCAATGAGTTGATTATAAACTAATCTTCGAGTAACAAGGAGAGGGCAAGTCTGGTGCCAGCAGCCGCGGTAATTCCAGCTCTCCTAGTGTATCTCGTTATTGCTGCGGTTAAAAAGCTCGTAGTTGGATCTAGGCTATTGTATCGTGGTTCGTCTTT-GACGTTAACCTCGGTCGTAGCTTCTT-TTCGCTGGTTTGAT--GTCGTCTTCGG----GCGGCA-GCTGCCAGCGGGATTACCTTGAACAAATCAGAGTGCTCAATACAGGCGCTTGCTTGAATGACTCATCATGGAATAATGAAATAGGACTTCGGTTCATTTTGTTGGTTCTTGAACTGATTTAATGATTAAGAGGGACAAACCGGGGGCATTCGTATCATTACGCGAGAGGTGAAATTCGTAGACCGTAATGAGACGCCCAACAGCGAAAGCATTTGCCAAGAATGTCTTCATTAATCAAGAACGAAAGTCAGAGGTTCGAAGGCGATTAGATACCGCCCTAGTTCTGACCGTAAACGATGCCATCTCGCGATTCGGAAG--GTT--TATGCCTAACCGAGGAGCAACCCGGAAACGAAAGTCTTTCGGTTCCGGGGGTAGTATGGTTGCAAAGCTGAAACTTAAAGAAATTGACGGAAGGGCACCACAAGGCGTGGAGCTTGCGGCTTAATTTGACTCAACACGGGAAAACTCACCCGGTCCGGACACCGTTAGGACTGACAGATTGAAAGCTCTTTCTCGATTCGGTGGTTGGTGGTGCATGGCCGTTCTTAGTTGGTGGAGTGATTTGTCTGGTTTATTCCGATAACGAGCGAGACTCTAACCGACTAAATAGTTGAAGCATCTTCGGGTGCTGTTA-ACTTCTTAGAGGGATAAGCGGTGTTTAGCCGCACGAGATTGAGCGATAACAGGTCTGTGATGCCCTTAGATGTCCGGGGCTGCACGCGTGCTACACTGGTGGAGTCAGCGGGTTT------CCTATTCCGAAAGGTATCGGTAAACCGTTGAAATTCCGCCATGTCCGGGATAGGGTATTGTAATTATTGCCCTTAAACGAGGAATGCCTAGTAAGTGTGAGTCATCAGCTCACGTTGACTACGTCCCTGCCCTTTGTACACACCGCCCGTCGCTATCCGGGACTGAACTGATTCGAGAAGAGTGGGGATTGTCGTTGTCGAGCTT--CGGCTCGTCACTGATGAAAACCATTTTTATCGCATTGGTTTGAACCGGGTAAAAGTCGTAACAAGGTAGCT   [1705]
SB341     -CGCTATATGCTCAAGTAAAA--GATTAAGCCATGCATGTT--GGTTCATCGT-----AAGAGAAACTGCGAACGGCTCATTAG-AGCAGATATCACATCCTTCGGCAT----TCCAAATTGGATAACTGCGGAAATACTGGAGCTAATACATGCAACTAAGCCCTGAC-GTAA-GGAGGGGTGCAATTATTAGAACAGACCAACCGTCCTAACCGACGTTGACTGTTGACTCTGAATAATGCAGTTTATCGT-CGGAGCAA-TCCGACGAAGGCCGAAACTAGTGTCTGCCCTATCAACTA--GATGGTAGTCTATTAGTCTACCATGGTTATCACGGGTAACGGAGAATAAGGGTTCGACTCCGGAGAGGGAGCCTTAGAAACGGCTACCACATCCAAGGAAGGCAGCAGGCGCGAAACTTATCCACTGTTGACA--ATGAGATAGTGACTAAAAATAAAAAGACCCCTCCCAA-CGGAGGGGTTATTTCAATGAGTTGAATACAAATGATTCTTCGAGGACCCAGGAGAGGGCAAGTCTGGTGCCAGCAGCCGCGGTAATTCCAGCTCTCCTAGTGTAAATCGTCATTGCTGCGGTTAAAAAGCTCGTAGTTGGATCTAGGTCGC-GTGTCGGGGTTCGCCATT-GGCGTCAATCTCGACTGCGACTTGCT----GCTGGTTTGCCATCGCGGCTCGT-----CCGTGTGGTGGCCAGCGAGTTTACTTTGAATAAATTAGAGTGCTCAAAACAAGCGTTGGCTTGCATATTCGATCATGGAATAATGGAATAGGACTTCGGTTCTTTTTGTTGGTTCTAGAACTGATGTAATGGTTAAGAGGGACAACTCGGGGGCATTCGTATCATTGCGCGAGAGGTGAAATTCGTGGACCGCAGTGGGACGCCCAAAAGCGAAAGCATTTGCCAAGAATGTCTTCATTAATCAAGAACGAAAGTCAGAGGTTCGAAGGCGATTAGATACCGCCCTAGTTCTGACCGTAAACTATGCCATCTAGCGATCCGGCGG--GGTATTTCGCCTTGCCGGGGAGCTTCCCGGAAACGAAAGTCTTTCGGTTCCTGGGGTAGTATGGTTGCAAAGCTGAAACTTAAAGAAATTGACGGAAGGGCACCACAAGGCGTGGAGCTTGCGGCTTAATTTGACTCAACACGGGAAAACTCACCCGGCCCGGACACCGTTAGGATTGACAGATTGAAAGCTCTTTCTCGATTTGGTGGTTGGTGGTGCATGGCCGTTCTTAGTTGGTGGAGCGATTTGTCTGGTTTATTCCGATAACGAGCGAGACTCTAGCCTGCTAAATAGTGCGCGGATTCTTAGGTCCGTACGCGCTTCTTAGAGGGATAAGCGGTGGAGAGCCGCACGAGATTGAGCGATAACAGGTCTGTGATGCCCTTAGATGTCCGGGGCTGCACGCGTGCTACACTGGAGGGATCAGCGTGTCCTA----CCATTGCCGAAAGGTATTGGCAAACCGTTGAAACCCCTCCGTGACCGGGATAGGGAATTGTAATTATTTCCCTTGAACGAGGAATGCCTAGTAAGTGTGAGTCATCAGCTCACGTTGATTACGTCCCTGCCNTTTGTANANACCGCCCGTCGNTATCCGGGACTGAACTGTTTCGANAANAGTGGAgAcTGCTGCGTTGGGGCTTCACGGCTCTTTCGTGATGGGAACCATTTTAATCGCAATGGTTTGAACCGGGTAAAAGTCGTAACAAGGTAGCT   [1710]
Ppa       -----------------AAAA--GATTAAGCCATGCATGTCTAAGAACATATGTGTAAACATGAATCTGCGAACGGCTCATTATTAACACCCATAATCTACCCAGTTTTCGTATCCAAAACGGATATCTGCGTTAATTTTGGAGCTAATACGTGCACCAACGTGCTGCTAGCAATAGTGGCACGCACTTATTAGATCAAGGC---CGATTGGGGCAACCCT-TTTGGTGACTCTGAATAATTTTGCGGATCGTATGGTCTTGTACCGACGACGTACTGGTCGAGTGGGTGCCCTATCAACTATTGATGGAAGTCTATGTGTCTTCCATGGTTGTAACGGGTAACGGAGAATAAGGGTTCGACTCCGGAGAGCTAGCCTTAGAAACGGCTATCACATCCAAGGAAGGCAGCAGGCGCGTAAATTACCCACTCTCAATTCGAGGAGGTAGTGACTATCAATAACGAGACAGATCTCTTTGAGGTCTGTCATTGCAATGAGCACAACTTAAAGACTTTAACGAA-GTCTATGGGAGGGCAAGTCTGGTGCCAGCAGCCGCGGTAATTCCAGCTCCCAACGTGTATATCGTCATTGCTGCGGTTAAAAAGCTCGTAGTTGGATCTTAGCTCATGT-CGGTAGTTCTCCATG-TGAGATACTGCTCGGCTGAGCTGTTT---CGCCGGTTTTCC---GTAGTTTCG-----GCTGCG-GTGACTGGTGTTGTAACTTTGATTAAATCAATGTGATTAAAACAGGCGTTTGCTTGAATGCTTTATCATGGAATAATAGAATATGACTTCGGTCCATTCTGTTGGTCTTGGGATCGAAGTAATGATTAAAAGGAACAACTCGGGGGCATCCGTATCGCTGCGTGAGAGGTGAAATTCTTGGACCGCAGCGAGACGACCTATTGCGAAAGCATTTGCCAAGAATGTTTTCATTAATCAAGAACGAAAGTCAGAGGATCGAAGGCGATTAGATACCGCCCTAGTTCTGACCGTAAACTATGCCAACTAGCGATCAGGTGGTGGTAGTTTAGCCCTGCCTGGGAGCTTCTCGGAAACGAAAGTCTTCGGGTTCCGGGGGTAGTATGGTTGCAAATCTGAAACTTAAAGGAATTGACGGAAGGGCACCACCAGGAGTGGAGCCTGCGGCTTAATTTGACTCAACACGGGAAATCTCACCCGGACCGGACACTATAATGATTGACAGATTGATAGTTCTTTCTTGATTTGGTGGTTGGTGGTGCATGGCCGTTCTTAGTTCGTGGATTGATCTGTCTGGTTTATTCCGATAACGAACGAGACTCTAACCTGCTAACTAGTGATGCG-TTAATTGAGACGTACCTACTTCTTAGAGGGATAAGCGGTGTTCAACCGCATGAGATTGAGTAATAACAGGTCTGTGATGCCCTTAGATGTTCGGGGCTGCACGCGCGCTACACTGGAAAGTGCAGCAAGCGTTATTAACCTTGGCCGAAAGGTCTGGGTAATCTTTTGAAAGCTTTTCGTGTTTGGAATAGAGGATTGAAATTATTTCTCTTGAACGAGGAATTCCCAGTAAGTATGAGTCATTAGCTCATGCTGATTACGTCCCTGCCCTTTGTACACACCGCCCGTCGCTGCCCGGGACTGAGTTGCCNCGAGAAATGCGGGGACTTTCGGAGTTGGGTTT-----CCCTTCTCTGATGGGAACCGCATTAATCGCAGTGGCTTGAACCGGGCAAAAGTCGTAACAAGGTGCGA   [1707]


[28S 3519 characters]
NIC113        AGAGCCCAGCGCTGAATCGCTCAG--TCTTTGGCTGCTGCGAAATGTAGCGTATAGGTGTAGCTTTCCAACAACGTCGCATGTCCGAAGTCCTTGCGATTGAGGCCATCAAGCCAGAGAGGGTGCGAGTCCCGTCCTGGATGGCGGCGTTGCTGGTTTGGTTGCTCCTTGGAGTCGGGTTGCTTGAAAGTGCAGCCTAAAGTGGGTGATAAACTTCATCTAAGGCTAAATATTGACTCGATTGCGATAGCGAACAAGTACCGTGAGGGAAAGTTGCAAAGAACTTTGAAGAGAGAGTTCAAGAGAACGTGAAATCGCTGGAGTGGAACCGGAGAAAGTTGATGT---------TGCTTGGTG---GCAATCCTTCTCGAC---AGTCGCTTA--------------------GTTGTGATTGTTGGTTG------------------GTGTCGC-----------TGCCGTAGCTACGCTGACGGC-GTTGGT-TGTTCGTT--CTGAACCGCGTA-GTGTTGCCCACCCTC-----------GGGTGGTGTCTTGCT-TGTGGCTAGGTTCGTGAC-GGCTAGCGT---------TTAGCTG-AGCT-TTTGGTTTGGCGT---CGGTGTG--AAAGTCGACCACTTTTCCGACCCGTCTTGAAACACGGATATCGGAGTGCTTGTCTGT-TGCGAGTCAAAGGGTGATCAAAACCTTGCGGCGTAATGAAAGTAAAGGTCGTCTTCAAGATGGCTGACATGGGATCC-TTGCTTTCG---AG--CTTGGCGCACCATGGCCCTATGCGAGTTGCTTGCAACTGTGTAGAGGTTGAGCAATAGGCAAACGACCCGAAAGATGGTGAACTATTCCTGAGCAGGATGAAGCCAGAGGAAACTCTGGTGGAAGTCCGTATCGGTTCTGACGTGCAAA-TCGATCGATAGACTTGGGTATAGGGGCGAAAGACTAATCGAACCATCTAGTAGCTGGTTCCTTCCGAAGTTTCCCTCAGGATAGCTGGACTTCG-GGCAGTTATATTCGGTAAAGCTAATGATTAGAGGCATTGGGGACGTAATGTCCTCAACCTATTCTCAAACTTTCAATGGATATGAAGTTACAGTTTCTTTAGTGAACTGTTAACGTGAATG--CGAGGTCCAAGTGGGCCATTTTTGGTAAGCAGAACTGGCGCTGTGGGATGAACCAAACGTGGAGTTAAGGTGCCTAACTACTCGCTCATGAGACCCCATAAAAGGTGTTGGTTGATATTGACAGCAGGACGGTGGCCATGGAAGTCGGTACCCGCTAAGGAGTGTGTAACAACTCACCTGCCGAATCAACTAGCCCTGAAAATGGATGGCGCTTAAGCGAGTGACCTATACTCCGCCGTTGC-GACATGTGCGT-TGTCTAGCGCCAGGTTGTAACGAGTAGGAAGGACGTGGCGGTT-GCGTTGAAGGTTATGAGCGTGGGCTCGACTGGAGCTTCCGTC-AGTGCAGATCGGTATGGTAGTAGCAAATATTCAAGTTCGATCCTTGAAGACTGAAGTGGAGAAGGGTTCCACGTGAACAGTAGTTGGATGTGGGTCAGTCGATCCTAAGGTACTGGCGAACGCCTTGTATCATCGGTGACGG--AAAGCTTGCTTTTTG-TCATGACTGTCGAAAGGGAATAGGGTTAATATTCCC-TAACTGAGATGCAAAGATTGTGTTCTTCGGATCACAAGCGCGGTAACGCATTCGAACTCGGCTA-GTCGCTCAAAGACCGAGCTAGAGTTTTCTTCTCTAGTTAAGGAACGGACTCCCTGGAATTGGTTCAGCCAGAGATGGGGACGTTGTTTCCGAAAAGCACCACGGTTTCTGTGGTGTCTCGTGCTCTTTGAACGGCCCTTAAAATGCCGAGGGAGGCGATTAATTTGCACT--CAATCGTACCGATATCCGCATTAGGTCTCCAAGGTGAACAGCCTCTAGTCGATAGAATAATGTAGGTAAGGGAAGTCGGCAAACTAGATCCGTAACTTCGGGAAAAGGATTGGCTCCAGTGGTTGGATCGATTGGCCAGTTGGTTGATGCTTGTT-CGGCGCTATTCTGTCTGCTTGACG-CTTTCGGGT---TGATGGTGGACGAGTGATAGTGCTGGCTTGTGGACGCCTTCTGGTGTGTGCTTTGACTTCGGTCTTAGTATCCTGATTGGTCATTTAAACAACTGTACTGGAACCGGTACGGACTCAGGGAATCCGACTGTCTAATTAAAACAGAGGTGACAGATGGTCTTTGCGGACGTTGACTGTCACTGATTTCTGCCCAGTGCTCTGAATGTTAAATCGTAGTAATTCGAGTAAGCGCGGGTAAACGGCGGGAGTAACTATGACTCTCTTAAGGTAGCCAAATGCCTCGTCATTTAATTGGTGACGCGCATGAATGGATTAACGAGATTCCTACTGTCCCTAACTACTATCTAGCGAAACCACAGCCAAGGGAACGGGCTTGGCAAAAATAGCGGGGAAAGAAGACCCTGTTGAGCTTGACTCTAGTTTGACATTGTGAAGAGTCATGAGAGGTGTAGCATAGGTGGGAGACTTCGGTCGCCAATGAAATACCACCACTTTCATCGACTCTTTACTTATTCGGTTAAAAGAGGATTGG-CCGCAAGGCCTTTTTTCGAAGCGTTAAGCGGTGCCATTTTA--TGGTGCCGTGACTCTCCTCGAAGACAGTGTCAAGCGGGGAGTTTGACTGGGGCGGTACATCTATCAAATCGTAACGTAGGTGTCCTAAGGCGAGCTCAGAGAGGACGGAAACCTCTCGTAGAGCAAAAGGGCAAAAGCTCGCTTGATCTTGACTTTCAGTACGAGTACAGACCGCGAAAGCGTGGCCTATCGATCCTTTTAAT---CCAGATTGTTTCTGGTAAGAGGTGTCAGAAAAGTTACCACAGGGATAACTGGCTTGTGGCAGCCAAGCGTCCATAGCGACGTTGCTTTTTGATCCTTCGATGTCGGCTCTTCCTATCATTGCGAAGCAGAATTCGCCAAGCGTTGGATTGTTCACCCACTAATAGGGAACGTGAGCTGGGTTTAGACCGTCGTGAGACAGGTTAGTTTTACCCTACTGTTGACTTGTTATTGCGAAAGTAATCCTGCTTAGTACGAGAGGAACAGCGGGTTCAAACATTTGGTTCATGGACTTGGTCGACCGGCCAATGGTCCGAAGCTACCATTTGAGAGATTATAACTGAACGCCTCTAAGTTAGAATCTCGCCTTGTCAA-GGCGAAAATT-TCTTGCTTCCCGGTGTCGGGAGGCATCTCT--ATCTCGTGGTA-ACGCGAGAGCTTATGCCCTAT-GAATGGCCTTGGCATCGTAGTGA-AT-TTTGCGATGCCTGCCAACGCCAGATCACTCTGGTTCAATG------------------------------------------------------------------------------------------------
EG6142        AGAGCCCAGCGCCGAATCGATCAG--CCTTTGGTTGCTTCGAAATGTGGCGTATAGGTGTAGTATTCCAGCAGTGTCGTATGTCCGAAGTCCTTACGATTGAGGCCATAAACCAGAGAGGGTGCGAGCCCCGTTCTGGATAGCGATGCTGTTGGT-TCTTCTGCTCCTTGGAGTCGGGTTGCTTGAAAGTGCAGCCTAAAGTGGGTGATAAACTTCATCTAAGGCTAAATATCGACTCGATTGCGATAGCGAACAAGTACCGTGAGGGAAAGTTGCAAAGGACTTTGAAGAGAGAGTTCAAGAGAACGTGAAATCGCTGGAGTGGAACCGGAGACAGTTGATGT---------TGCTTGGAG---ACAAGCTTGGTGGCT---GGTCGCTTA--------------------GTTGTGATCGTCGCCGG------------------GTGTCGT-----------TTCCTATGCTACGCCGACGGC-GTTGGC-TGCTCGTT--CTAGCCCGACAG-TGTTGCCCATCTCGCAAG------AGACGGTGTCTTGTTGT-CGGTAGTGAGTTCGTGGC-GGCTAGCGT---------TTAGTTA-CGCTAGTGTGTGTGACGT---CGGTGTG--AAAGTCAACGACGTTTCCGACCCGTCTTGAAACACGGATTGCGGAGTGCTTGTCTAC-TGCGAGTCAAAGGGTGT-TAAAACCTTGCGGCGTAATGAAAGTGAAGGGCAGTCTCGAATTGTCCGACGTGGGATCC-GTGCTCTTC-GGAG--TGCGGCGCACCACGGCCCTATGCGTGTAACTTGTTACTGTGTAGAGGTTGAGCAGTTGGCAAACGACCCGAAAGATGGTGAACTATGCCTGAGCAGGATGAAGCCAGAGGAAACTCTGGTGGAAGTCCGTATCGGTTCTGACGTGCAAA-TCGATCGATAGACTTGGGTATAGGGGCGAAAGACTAATCGAACCATCTAGTAGCTGGTTCCTTCCGAAGTTTCCCTCAGGATAGCTGGATCTCT-GGCAGTTATATTCGGTAAAGCTAATGATTAGAGGCCTTGGGGGCGTAATGCCCTCAACCTATTCTCAAACTTTCAATGGATATGAAGTCACAGTTTCTTTAGTGAACTGTTGACGTGAATG--CGAGGTCCAAGTGGGCCATTTTTGGTAAGCAGAACTGGCGCTGTGGGATGAACCAAACGTGGAGTTAAGGTGCCTAACTTCTCGCTCATGAGACCCCATAAAAGGTGTTGGTTGATATTGACAGCAGGACGGTGGCCATGGAAGTCGGTACCCGCTAAGGAGTGTGTAACAACTCACCTGCCGAATCAACTAGCCCTGAAAATGGATGGCGCTTAAGCGAGAGACCTATACTCCGCCGTTGC-GGCATGTGCGT-TGTCTAGCGCCAGGCCGTAACGAGTAGGAAGGTCGTGGCGGTT-GCGTTGAAGGCTATGAGCGTGGGCTCGGCTGGAGCTTCCGTC-AGTGCAGATCGTAATGGTAGTAGCAAATATTCAAGTTCGATCCTTGAAGACTGAAGTGGAGAAGGGTTCCACGTGAACAGTAGTTGGATGTGGGTCAGTCGATCCTAA-GGTACTGGCGAACGCCTTGTATCATCGGTGGCG-AAAAGCTTGCTTTTAGTCCCCGTTTGTCGAAAGGGAATAGGGTTAATATTCCC-TAACTGAGATGCAAAGATTGTGTTCTTCGGAGCATAAGCGCGGTAACGCATTCGAACTTGGTTA-GTCGCTCAAAGACCGAGCTAGAGTTTTCTTCTCTAGTTAAGGAACGGACTCCCTGGAATTGGTTCAGCCAGAGATGGGGACGTTGTTTCCGAAAAGCACCGCGGTTTCTGTGGTGTCTCGTGCTCTTTGAACGGCCCTTAAAACACCAAGGGAGGCTATTAATTTGCACT--CAATCGTACCGATATCCGCATTAGGTCTCCAAGGTGAACAGCCTCTAGTCGATAGAATAATGTAGGTAAGGGAAGTCGGCAAACTAGATCCGTAACTTCGGGAAAAGGATTGGCTCCAGTGGTTGGAGTGATTGGCCTGTTGGTTGATGCTTGTC-CGGCGCTATTCTGTCTGTTTGAAG-CTTTCGGGC---TGATGGCGGACTAGTGATGGTGCTTGCTTGTGGACGCCTTCTGGTGTGTGCTTTGACCTCGGTCTTAGTATCCTGATCGCTCATCTAAACAACCGTACTGGAACCGGTACGGACTCAGGGAATCCGACTGTCTAATTAAAACAGAGGTGACAGATGGTCCTTGCGGACGTTGACTGTCACTGATTTCTGCCCAGTGCTCTGAATGTTAAATCGTAGTAATTCGAGTAAGCGCGGGTAAACGGCGGGAGTAACTATGACTCTCTTAAGGTAGCCAAATGCCTCGTCATTTAATTGTTGACGCGCATGAATGGATTAACGAGATTCCTACTGTCCCTAACTACTATCTAGCGAAACCACAGCCAAGGGAACGGGCTTGGCAAAAATAGCGGGGAAAGAAGACCCTGTTGAGCTTGACTCTAGTTTGACATTGTGAAGAGTCATGAGAGGTGTAGCATAGGTGGGAGTCTTCGGACGCCAGTGAAATACCACCACTTTCATCGACTCTTTACTTATTCGGTTGAAAGAGGATTGG-CCTCACGGCCTTTTTTCGAAGCATTAAGCGGAGCTATTTTA--TGGTTCCGTGACTCTCCTCGAAGACAGTGTCAAGCGGGGAGTTTGACTGGGGCGGTACATCTATCAAATCGTAACGTAGGTGTCCTAAGGCGAGCTCAGAGAGGACGGAAACCTCTCGTAGAGCAAAAGGGCAAAAGCTTGCTTGATCTTGACTTTCAGTACGAGTACAGACCGCGAAAGCGTGGCCTATCGATCCTTTTAAT---CCAGATTGTTTCTGGTAAGAGGTGTCAGAAAAGTTACCACAGGGATAACTGGCTTGTGGCAGCCAAGCGTCCATAGCGACGTTGCTTTTTGATCCTTCGATGTCGGCTCTTCCTATCATTGCGAAGCAGAATTCGCCAAGCGTTGGATTGTTCACCCACTAATAGGGAACGTGAGCTGGGTTTAGACCGTCGTGAGACAGGTTAGTTTTACCCTACTGTTGACTTGTTATTGCGAAAGTAATCCTGCTTAGTACGAGAGGAACAGCGGGTTCAAACATTTGGTTCATGGACTTGGTCGACAGGCCAATGGTCCGAAGCTACCATTTGAGAGATTATAACTGAACGCCTCTAAGTTAGAATCTCGCCTTGTCAA-GGCGAAAATT-CTTTGCTTCCCGGTGTCGGGAGGCATCTCT--ATCTCGTGGCA-ACACGAGAGTTTATGCCCTAT-GTATGGCCTtGGCGTCGTAGTGA-AT-TCTGCGGCGCTTGCCAACGCCAGATCACTCTGGTTCAATGTCGGGGCGCTAAATCACTTGCATACGACTTGGTCTCTTGGTCAAGGTGTTGTATT-----------------------------------------   [3346]
JU1873        AGAGCCCAGCGCCGAATCGTTCAG--TCTTTGGCTGCTACGACATGTGGCGTATAGGTGTAGTCTTCCAGCAGTATCGTATGTCCGAAGTCCTTACGATTGAGGCCATAAACCAGAGAGGGTGCGAGCCCCGTTCTGGATAGCGATGCTGTTGGT-TCGGCTGCTCCTTGGAGTCGGGTTGCTTGAAAGTGCAGCCTAAAGTGGGTGATAAACTTCATCTAAGGCTAAATATCGACTCGATTGCGATAGCGAACAAGTACCGTGAGGGAAAGTTGCAAAGGACTTTGAAGAGAGAGTTCAAGAGAACGTGAAATCGCTGGAGTGGAACCGGAGACAGTTGATGT---------TGCTTGGAG---ACAAGTTTGGTGACT---GGTCGCTTA--------------------GTTGTGATCGTTGCCGG------------------ATGTCGT-----------TTCCTATGCTACGCCGACGGC-GTTGGT-CGCTCGTT--CTGGCCCGATAA-TGTTGCCCAGCTCGCAAG------AGTCGGTGTCTTGTTGT-CGGTCGTTGGTTCGTGGC-GGCTAGCGT---------TTAGTTA-CGCTAGTGTGTGTGACGT---CGGTGTG--AAAGTCGACGACGTTTCCGACCCGTCTTGAAACACGGATTGCGGAGTGCTTGTCTAC-TGCGAGTCAAAGGGTGT-TAAAACCTTGCGGCGTAATGAAAGTAAAGGTCAGTCTCGAATTGGCCGACGTGGGATCT-GTGCTCTTC-GGAG--TGCTGCGCACCACGGCCCTATGCGTGTCACTTGTGACTGTGTAGAGGTTGAGCAGTTGGCAAACGACCCGAAAGATGGTGAACTATGCCTGAGCAGGATGAAGCCAGAGGAAACTCTGGTGGAAGTCCGTATCGGTTCTGACGTGCAAA-TCGATCGATAGACTTGGGTATAGGGGCGAAAGACTAATCGAACCATCTAGTAGCTGGTTCCTTCCGAAGTTTCCCTCAGGATAGCTGGATCTCC-GGCAGTTATATTCGGTAAAGCTAATGATTAGAGGCCTTGGGGGCGTAATGCCCTCAACCTATTCTCAAACTTTCAATGGATATGAAGTTGCAGTTTCTTTAGTGAACTGTCAACGTGAATG--CGAGGTCCAAGTGGGCCATTTTTGGTAAGCAGAACTGGCGCTGTGGGATGAACCAAACGTGGAGTTAAGGTGCCTAACTTCTCGCTCATGAGACCCCATAAAAGGTGTTGGTTGATATTGACAGCAGGACGGTGGCCATGGAAGTCGGTACCCGCTAAGGAGTGTGTAACAACTCACCTGCCGAATCAACTAGCCCTGAAAATGGATGGCGCTTAAGCGAGAGACCTATACTCCGCCGTTGC-GACATGTGCGT-TGTCTAGCGCCAGGTCGTAACGAGTAGGAAGGTCGTGGCGGTT-GCGTTGAAGGCTATGAGCGTAGGCTCGGCTGGAGCTTCCGTC-AGTGCAGATCGTAATGGTAGTAGCAAATATTCAAGTTCGATCCTTGAAGACTGAAGTGGAGAAGGGTTCCACGTGAACAGTAGTTGGATGTGGGTCAGTCGATCCTAA-GGTACTGGCGAACGCCTTGTATCATCGGTGGCG-AAAAGCTTGCTTTTGGTCCCCGTTTGTCGAAAGGGAATAGGGTTAATATTCCC-TAACTGAGATGCAAAGATTGTGTTCTTCGGAGCACAAGCGCGGTAACGCATTCGAACTTGGCTA-GTCGCTCAAAGACCGAGCTAGAGTTTTCTTCTCTAGTTAAGGAACGGACTCCCTGGAATTGGTTCAGCCAGAGATGGGGACGTTGTTTCCGAAAAGCACCGCGGTTTCTGTGGTGTCTCGTGCTCTTTGAACGGCCCTTTAAACGCCAAGGGAGGCTATTAATTTGCACT--CAATCGTACCGATATCCGCATTAGGTCTCCAAGGTGAACAGCCTCTAGTCGATAGAATAATGTAGGTAAGGGAAGTCGGCAAACTAGATCCGTAACTTCGGGAAAAGGATTGGCTCCAGTGGTTGGAACGATTGGCCAGTTGGTTGATGCTTGTC-CGGCGCTATTCTGTCTGCTTGAAG-CTTTCGGGC---TGATGGCGGACTAGTGATAGTGCTTGCTTGTGGACGCTTTCTGGTGTGTGCTTGGACCTCGGTTCTAGTATCCTGATCGTTCATCTAAACAACCGTACTGGAACCGGTACGGACTCAGGGAATCCGACTGTCTAATTAAAACAGAGGTGACAGATGGTCCTTGCGGACGTTGACTGTCACTGATTTCTGCCCAGTGCTCTGAATGTTAAATCGTAGTAATTCGAGTAAGCGCGGGTAAACGGCGGGAGTAACTATGACTCTCTTAAGGTAGCCAAATGCCTCGTCATTTAATTGTTGACGCGCATGAATGGATTAACGAGATTCCTACTGTCCCTAACTACTATCTAGCGAAACCACAGCCAAGGGAACGGGCTTGGCAAAAATAGCGGGGAAAGAAGACCCTGTTGAGCTTGACTCTAGTTTGACATTGTGAAGAGTCATGAGAGGTGTAGCATAGGTGGGAGACTTCGGTCGCCAATGAAATACCACCACTTTCATCGACTCTTTACTTATTCGGTTGAAAGAGAATTGG-CTTCACGGCCTTTTTTCGAAGCGTTAAGCGGAGCCATTTTA--TGGCACCGTGACTCTCCTCGAAGACAGTGTCAAGCGGGGAGTTTGACTGGGGCGGTACATCTATCAAATCGTAACGTAGGTGTCCTAAGGCGAGCTCAGAGAGGACGGAAACCTCTCGTAGAGCAAAAGGGCAAAAGCTTGCTTGATCTTGACTTTCAGTACGAGTACAGACCGCGAAAGCGTGGCCTATCGATCCTTTTAAT---CCTGAATGTTTCAGGTAAGAGGTGTCAGAAAAGTTACCACAGGGATAACTGGCTTGTGGCAGCCAAGCGTCCATAGCGACGTTGCTTTTTGATCCTTCGATGTCGGCTCTTCCTATCATTGCGAAGCAGAATTCGCCAAGCGTTGGATTGTTCACCCACTAATAGGGAACGTGAGCTGGGTTTAGACCGTCGTGAGACAGGTTAGTTTTACCCTACTGTTGACTTGTTATTGCGAAAGTAATCCTGCTTAGTACGAGAGGAACAGCGGGTTCAAACATTTGGTTCATAGACTTGATCGACAGGTCAATGGTCTGAAGCTACCATTTGAGAGATTATAACTGAACGCCTCTAAGTTAGAATCTCGCCTTGTCAA-GGCGAAAATT-TCTTGCTTCCCGGTGTCGGGAGGCATCTCT--ATCTCGTGGCA-ACACGAGAGCTTATGCCCTAT-GTATGGCCTTGGCATCGTAGTGA-AC-TCTGCGGTGCTTGCCAACGCCAGATCACTCTGGTTCAATGTCGGGGCGCTAAATCACTTGCATACGACTTGGTCTCTTGGTCAAGGTGTTGTATTCAGTAGAGCAGTCCTTTTATACTGCGATCTGTTGAGACTAT
JU1857        AGAGCCCAGCGCCGAATCGATCAG--TCTTTGGCTGCTTCGACATGTGGCGTATAGGTGTACACTTCTAGCAGTGTCGTATGTCCGAAGTCCTTACGATTGAGGCCATAAACCAGAGAGGGTGCGAGCCCCGTTCTGGATAGCGATGCTGTTGGT-TTGTGTGCTCCTTGGAGTCGGGTTGCTTGAAAGTGCAGCCTAAAGTGGGTGATAAACTTCATCTAAGGCTAAATATCGACTCGATTGCGATAGCGAACAAGTACCGTGAGGGAAAGTTGCAAAGGACTTTGAAGAGAGAGTTCAAGAGAACGTGAAATCGCTGGAGTGGAACCGGAGACAGTTGATGT---------TGCTTGGAG---ACAATCTTGGTGGCT---GGTCGCTTA--------------------GGTGTGATCGTTGCCGG------------------GTGTCGT-----------TTCCTATGCTACGCCGACGGC-GTTGGC-TGCTCGTT--CTAGCCCGACAG-TGTTGCCCATCTCGCAAG------AGACGGTGTCTTGTTGT-CGGTAGTTGGTTCGTGGC-GGCTAGCGT---------TTAGTTA-CGCTAGTGTGTGTGACGT---CGGTGTG--AAAGTCAACGACGTTTCCGACCCGTCTTGAAACACGGATTGCGGAGTGCTTGTCTAC-TGCGAGTCAAAGGGTGT-CAAAACCTTGCGGCGTAATGAAAGTGAAGGTCAGTCTCGAATTGGCCGACGTGGGATCC-GTGCTCTTC-GGAG--TGCGGCGCACCACGGCCCTATGCGTGTCACTTGTGACTGTGTAGAGGTTGAGCAGTTGGCAAACGACCCGAAAGATGGTGAACTATGCCTGAGCAGGATGAAGCCAGAGGAAACTCTGGTGGAAGTCCGTATCGGTTCTGACGTGCAAA-TCGATCGATAGACTTGGGTATAGGGGCGAAAGACTAATCGAACCATCTAGTAGCTGGTTCCTTCCGAAGTTTCCCTCAGGATAGCTGGATCTCT-GGCAGTTATATTCGGTAAAGCTAATGATTAGAGGCCTTGGGGACGTAATGTCCTCAACCTATTCTCAAACTTTCAATGGATATGAAGTTGCAGTTTCTTTAGTGAACTGTCGACGTGAATG--CGAGGTCCAAGTGGGCCATTTTTGGTAAGCAGAACTGGCGCTGTGGGATGAACCAAACGTGGAGTTAAGGTGCCTAACTTCTCGCTCATGAGACCCCATAAAAGGTGTTGGTTGATATTGACAGCAGGACGGTGGCCATGGAAGTCGGTACCCGCTAAGGAGTGTGTAACAACTCACCTGCCGAATCAACTAGCCCTGAAAATGGATGGCGCTTAAGCGAGAGACCTATACTCCGCCGTTGC-GACATGTGCGT-TGTCTAGCGCCAGGTCGTAACGAGTAGGAAGGTCGTGGCGGTT-GCGTTGAAGGCTATGAGCGTGGGCTCGGCTGGAGCTTCCGTC-AGTGCAGATCGTAATGGTAGTAGCAAATATTCAAGTTCGATCCTTGAAGACTGAAGTGGAGAAGGGTTCCACGTGAACAGTAGTTGGATGTGGGTCAGTCGATCCTAA-GGTACTGGCGAACGCCTTGTATCATCGGTGGCG-AAAAGCTTGCTTTTGGTCCCCGTTTGTCGAAAGGGAATAGGGTTAATATTCCC-TAACTGAGATGCAAAGATTGTGTTCTTCGGAGCACAAGCGCGGTGACGCATTCGAACTTGGTAA-GTCGCTCAAAGACCGAGCTAGAGTTTTCTTCTCTAGTTAAGGAACGGACTCCCTGGAATTGGTTCAGCCAGAGATGGGGACGTTGTTTCCGAAAAGCACCGCGGTTTCTGTGGTGTCTCGTGCTCTTTGAACGGCCCTTTAAACACCAAGGGAGGCTATTAATTTGCACT--CAATCGTACCGATATCCGCATTAGGTCTCCAAGGTGAACAGCCTCTAGTCGATAGAATAATGTAGGTAAGGGAAGTCGGCAAACTAGATCCGTAACTTCGGGAAAAGGATTGGCTCCAGTGGTTGGATCGATTGGCCAGTTGGTTGATGCTTGTC-CGGCGCTGTTCTGTCTGTTTGATG-CTTTCGGGC---TGATGGCGGACTAGTGATAGTGCTTGCTTGCGGACGCTTTCTGGTGTGTGCTTTGACCTCGGTCTTAGTATCCTGATCGGTCATCTAAACAACCGTACTGGAACCGGTACGGACTCAGGGAATCCGACTGTCTAATTAAAACAGAGGTGACAGATGGTCCTTGCGGACGCTGACTGTCACTGATTTCTGCCCAGTGCTCTGAATGTTAAATCGTAGTAATTCGAGTAAGCGCGGGTAAACGGCGGGAGTAACTATGACTCTCTTAAGGTAGCCAAATGCCTCGTCATTTAATTGTTGACGCGCATGAATGGATTAACGAGATTCCTACTGTCCCTAACTACTATCTAGCGAAACCACAGCCAAGGGAACGGGCTTGGCAAAAATAGCGGGGAAAGAAGACCCTGTTGAGCTTGACTCTAGTTTGACATTGTGAAGAGTCATGAGAGGTGTAGCATAGGTGGGAGACTTCGGTCGACAGTGAAATACCACCACTTTCATCGACTCTTTACTTATTCGGTTGAAAGAGGATTGG-CCTCACGGCCTTTTTTCGAAGCATTAAGCGGCGCCATTTTA--TGGTGCCGTGACTCTCCTCGAAGACAGTGTCAAGCGGGGAGTTTGACTGGGGCGGTACATCTATCAAATCGTAACGTAGGTGTCCTAAGGCGAGCTCAGAGAGGACGGAAACCTCTCGTAGAGCAAAAGGGCAAAAGCTTGCTTGATCTTGACTTTCAGTACGAGTACAGACCGCGAAAGCGTGGCCTATCGATCCTTTTAAT---CCAGATTGTTTCTGGTAAGAGGTGTCAGAAAAGTTACCACAGGGATAACTGGCTTGTGGCAGCCAAGCGTCCATAGCGACGTTGCTTTTTGATCCTTCGATGTCGGCTCTTCCTATCATTGCGAAGCAGAATTCGCCAAGCGTTGGATTGTTCACCCACTAATAGGGAACGTGAGCTGGGTTTAGACCGTCGTGAGACAGGTTAGTTTTACCCTACTGTTGACTTGTTATTGCGAAAGTAATCCTGCTTAGTACGAGAGGAACAGCGGGTTCAAACATTTGGTTCATGGACTTGGTCGACAGGCCAATGGTCCGAAGCTACCATTTGAGAGATTATAACTGAACGCCTCTAAGTTAGAATCTCGCCTTGTCAA-GGCGAAAATT-CTTTGCTTCCCGGTGTCGGGAGGCATCTCT--ATCTCGTGGCA-ACACGAGAGTTTATGCCCTAT-GTATGGCCTTGGCGTCGTAGTGA-AT-TCTGCGGCGCTTGCCAACGCCAGATCACTCTGGTTCAATGTCGGGGCGCTAAATCACTTGTATACGACTTGGTCTCTTGGTCAAGGTGTTGTATTCAGTAGAGCAGTCTTCTTATACTGCGATCTGTTGAGACTAT   [3370]
JU1825        AGAGCCCAGCGCCGAATCGTTCAG--CCTTTGGCTGCTACGACATGTGGCGTATAGGTGTCGTCTTCCAGTAGTGTCGTATGTCCGAAGTCCTTACGATTGAGGCCATAAACCAGAGAGGGTGCGAGCCCCGTTCTGGATAGCGATGCTGCTGGT--TAACTGCTCCTTGGAGTCGGGTTGCTTGAAAGTGCAGCCTAAAGTGGGTGATAAACTTCATCTAAGGCTAAATATCGACTCGATTGCGATAGCGAACAAGTACCGTGAGGGAAAGTTGCAAAGGACTTTGAAGAGAGAGTTCAAGAGAACGTGAAATCGCTGGAGTGGAACCGGAGACAGTTGATGT---------TGCTTGGAG---ACAAGCTTGGTGGCT---GGTCGCTTA--------------------GTTGTGATCGTCGCCGG------------------GTGTCGT-----------CTCCTGTGCTACGCCGACGGC-GTTAGC-TGCTCGTT--CTAGCCCGATAG-TGTTGCCCATCTCGCAAG------AGACGGTGTCTTGTTGT-CGGTAGTGAGTTCGTGGC-GGCTAGCGT---------TTAGTTA-TGCTAAT-TGTGTGACGT---CGGTGTG--AAAGTCAACGACGTTTCCGACCCGTCTTGAAACACGGATTGCGGAGTGCTTGTCTAC-TGCGAGTCAAAGAGTGT-TAAAACTTTGCGGCGTAATGAAAGTGAAGGGCAGTCTTGAATTGTCCGACGTGGGATCT-GTGCTCTTC-GGAG--TGCTGCGCACCACGGCCCTATGCGTGTAACATGTTACTGTGTAGAGGTTGAGCAGTTGGCAAACGACCCGAAAGATGGTGAACTATGCCTGAGCAGGATGAAGCCAGAGGAAACTCTGGTGGAAGTCCGTATCGGTTCTGACGTGCAAA-TCGATCGATAGACTTGGGTATAGGGGCGAAAGACTAATCGAACCATCTAGTAGCTGGTTCCTTCCGAAGTTTCCCTCAGGATAGCTGGATCTCT-GGCAGTTATATTCGGTAAAGCTAATGATTAGAGGCCTTGGGGGCGTAATGCCCTCAACCTATTCTCAAACTTTCAATGGATATGAAGTCACAGTTTCTTCAGTGAACTGTTGACGTGAATG--CGAGGTCCAAGTGGGCCATTTTTGGTAAGCAGAACTGGCGCTGTGGGATGAACCAAACGTGGAGTTAAGGTGCCTAACTTCTCGCTCATGAGACCCCATAAAAGGTGTTGGTTGATATTGACAGCAGGACGGTGGCCATGGAAGTCGGTACCCGCTAAGGAGTGTGTAACAACTCACCTGCCGAATCAACTAGCCCTGAAAATGGATGGCGCTTAAGCGAGAGACCTATACTCCGCCGTTGC-GACATGTGCGT-TGTCTAGCGCCAGGTCGTAACGAGTAGGAAGGTCGTGGCGGTT-GCGTTGAAGGCTATGAGCGTGGGCTCGGCTGGAGCTTCCGTC-AGTGCAGATCGTAATGGTAGTAGCAAATATTCAAGTTCGATCCTTGAAGACTGAAGTGGAGAAGGGTTCCACGTGAACAGTAGTTGGATGTGGGTCAGTCGATCCTAA-GGTACTGGCGAACGCCTTGTATCATCGGTGGCG-AAAAGCTTGCTTTTGGTCCCCGTTTGTCGAAAGGGAATAGGGTTAATATTCCC-TAACTGAGATGCAAAGATTGTGTTCTTCGGAGCATAAGCGCGGTAACGCATTCGAACTTGGTTA-GTCGCTCAAAGACCGAGCTAGAGTTTTCTTCTCTAGTTAAGGAACGGACTCCCTGGAATTGGTTCAGCCAGAGATGGGGACGTTGTTTCCGAAAAGCACCGCGGTTTCTGTGGTGTCTCGTGCTCTTTGAACGGCCCTTAAAACACCAAGGGAGGCTATTAATTTGCACT--CAATCGTACCGATATCCGCATTAGGTCTCCAAGGTGAACAGCCTCTAGTCGATAGAATAATGTAGGTAAGGGAAGTCGGCAAACTAGATCCGTAACTTCGGGAAAAGGATTGGCTCCAGTGGTTGGAGTGATTGGCCTGTTGGTTGATGCTTGTC-CGGCGCTATTCTGTCTGTTTGAAG-CTTTCGGGC---TGATGGCGGACTAGTGATGGTGCTTGCTTGTGGACGCCTTCTGGTGTGTGCTTTGACCTCGGTCTTAGTATCCTGATTGCTCATCTAAACAACCGTACTGGAACCGGTACGGACTCAGGGAATCCGACTGTCTAATTAAAACAGAGGTGACAGATGGTCCTTGCGGACGTTGACTGTCACTGATTTCTGCCCAGTGCTCTGAATGTTAAATCGTAGTAATTCGAGTAAGCGCGGGTAAACGGCGGGAGTAACTATGACTCTCTTAAGGTAGCCAAATGCCTCGTCATTTAATTGTTGACGCGCATGAATGGATTAACGAGATTCCTACTGTCCCTAACTACTATCTAGCGAAACCACAGCCAAGGGAACGGGCTTGGCAAAAATAGCGGGGAAAGAAGACCCTGTTGAGCTTGACTCTAGTTTGACATTGTGAAGAGTCATGAGAGGTGTAGCATAGGTGGGAGTCTTCGGACGCCAGTGAAATACCACCACTTTCATCGACTCTTTACTTATTCGGTTGAAAGAGAATTGG-CTTCACGGCCTTTTTTCGAAGCATTAAGCGGAGCTATTTTA--TGGTTCCGTGACTCTCCTCGAAGACAGTGTCAAGCGGGGAGTTTGACTGGGGCGGTACATCTATCAAATCGTAACGTAGGTGTCCTAAGGCGAGCTCAGAGAGGACGGAAACCTCTCGTAGAGCAAAAGGGCAAAAGCTTGCTTGATCTTGACTTTCAGTACGAGTACAGACCGCGAAAGCGTGGCCTATCGATCCTTTTAAT---CCAGATTGTTTCTGGTAAGAGGTGTCAGAAAAGTTACCACAGGGATAACTGGCTTGTGGCAGCCAAGCGTCCATAGCGACGTTGCTTTTTGATCCTTCGATGTCGGCTCTTCCTATCATTGCGAAGCAGAATTCGCCAAGCGTTGGATTGTTCACCCACTAATAGGGAACGTGAGCTGGGTTTAGACCGTCGTGAGACAGGTTAGTTTTACCCTACTGTTGACTTGTTATTGCGAAAGTAATCCTGCTTATTACGAGAGGAACAGCGGGTTCAAACATTTGGTTCATGGACTTGGTCGACAGGCCAATGGTCCGAAGCTACCATTTGAGAGATTATAACTGAACGCCTCTAAGTTAGAATCTCGCCTTGTCAA-GGCGAAAATT-CTTTGCTTCCCGGTGTCGGGAGGCACATCT--ATCTCGTGGTA-ACACGAGAGTTTATGCCCTAT-GTATGGCCTTGGCGTCGTAGTGA-AT-TCTGCGGCGCTTGCCAACGCCAGATCACTCTGGTTCAATGTCGGGGCGCTAAATCACTTGCATACGACTTGGTCTCTCGGTCAAGGTGTTGTATTCAGTAGAGCAGTCTCTTTATACTGCGATCTGTTGAGACTAT   [3361]
EG5716        AGAGCCCAGCGCCGAATCGTTCAG--TCTTTGGCTGCTTCGAAATGTGGCGTATAGGTGTAGTCTTCCAGCAGTGTCGTATGTCCGAAGTCCTTACGATTGAGGCCATAAACCAGAGAGGGTGCGAGCCCCGTTCTGGATAGCGGCGCTGTTGGT-TCGGCTGCTCCTTGGAGTCGGGTTGCTTGAAAGTGCAGCCTAAAGTGGGTGATAAACTTCATCTAAGGCTAATTATTGACTCGATTGCGATAGCGAACAAGTACCGTGAGGGAAAGTTGCAAAGGACTTTGAAGAGAGAGTTCAAGAGAACGTGAAATCGCTGGAGTGGAACCGGAGACAGTTGATGT---------TGCTTTGAG---ACAAGCTTGGCGACA---GGTCGCTTA--------------------GTTGTGATCGTTGCCGG------------------GTGTCGT-----------TTCTTATGCTACGCCGACGGC-GTTGGT-TGCTCGTT--CTGGCCCGACAG-TGTTGCCCATCTCGCAAG------AGACGGTGTCTTGCTGG-CGGTCGTCGGTTCGTGGC-GGCTAGCGT---------TTAGTTA-CGCTGGTGAGTGTGACGT---CGGTGTG--AAAGTCGACGACGTTTCCGACCCGTCTTGAAACACGGATTGCGGAGTGCTTGTCTAC-TGCGAGTCAAAGGGTGT-GAAAACCTTGCGGCGTAATGAAAGTAAAGGTCAGTCTNGAATTGGCCGACGTGGGACCC-GTGCTCTTC-GGACG-TGCGGTGCACCACGGCCCTGTGCGTGTCGCTTGCGACTGTGCAGAGGTTGAGCAGTTGGCAAACGACCCGAAAGATGGTGAACTATGCCTGAGCAGGATGAAGCCAGAGGAAACTCTGGTGGAAGTCCGTATCGGTTCTGACGTGCAAA-TCGATCGATAGACTTGGGTATAGGGGCGAAAGACTAATCGAACCATCTAGTAGCTGGTTCCTTCCGAAGTTTCCCTCAGGATAGCTGGATCTCA-GGCAGTTATATTCGGTAAAGCTAATGATTAGAGGCCTTGGGGACGTAATGTCCTCAACCTATTCTCAAACTTTCAATGGATATGAAGTTGCAGTTTCTTTAGTGAACTGACGACGTGAATG--CGAGGTCCAAGTGGGCCATTTTTGGTAAGCAGAACTGGCGCTGTGGGATGAACCAAACGTGGAGTTAAGGTGCCTAACTTCTCGCTCATGAGACCCCATAAAAGGTGTTGGTTGATATTGACAGCAGGACGGTGGCCATGGAAGTCGGTACCCGCTAAGGAGTGTGTAACAACTCACCTGCCGAATCAACTAGCCCTGAAAATGGATGGCGCTTAAGCGAGAGACCTATACTCCGCCGTTGC-GACATGTGCGT-TGTCTAGCGCCAGGTCGTAACGAGTAGGAAGGTCGTGGCGGTT-GCGTTGAAGGCTATGAGCGTAGGCTCGGCTGGAGCTTCCGTC-AGTGCAGATCGTAATGGTAGTAGCAAATATTCAAGTTCGATCCTTGAAGACTGAAGTGGAGAAGGGTTCCACGTGAACAGTAGTTGGATGTGGGTCAGTCGATCCTAA-GGTACTGGCGAACGCCTTGTATCATCGGTGGCG-AAAAGCTTGCTTTTGGTCCCCGCTTGTCGAAAGGGAATACGGTTAATATTCCG-TAACTGAGATGCAAAGATTGTGTTCTTCGGGGCACAAGCGCGGTAACGCATTCGAACTTGGTTA-GTCGCTCAAAGACCGAGCTAGAGTTTTCTTCTCTAGTTAAGGAACGGACTCCCTGGAATTGGTTCAGCCAGAGATGGGGACGTTGTTTCCGAAAAGCACCGCGGTTTCTGTGGTGTCTCGTGCTCTTTGAACGGCCCTTAAAACACCAAGGGAGGCTATTAATTTGCACT--CAATCGTACCGATATCCGCATTAGGTCTCCAAGGTGAACAGCCTCTAGTCGATAGAATAATGTAGGTAAGGGAAGTCGGCAAACTAGATCCGTAACTTCGGGAAAAGGATTGGCTCCAGTGGTTGGAACGATTGGCCAGTTGGTTGATGCTTGTCACGGTTCTGTTCTGTCTGTTTGATG-CCTTCGGGC---TGATGGCGGACTAGTGATGGCGCTTGCTTGCGGACGCTCTCTGGTGTGTGCTTTGACCTCGGTCTTAGTATCCTGATCGCTCATCTAAACAACCGTACTGGAACCGGTACGGACTCAGGGAATCCGACTGTCTAATTAAAACAGAGGTGACAGATGGTCCTTGCGGACGCTGACTGTCACTGATTTCTGCCCAGTGCTCTGAATGTTAAATCGTAGTAATTCGAGTAAGCGCGGGTAAACGGCGGGAGTAACTATGACTCTCTTAAGGTAGCCAAATGCCTCGTCATTTAATTGTTGACGCGCATGAATGGATTAACGAGATTCCTACTGTCCCTAACTACTGTCTAGCGAAACCACAGCCAAGGGAACGGGCTTGGCAAAAATAGCGGGGAAAGAAGACCCTGTTGAGCTTGACTCTAGTTTGACATTGTGAAGAGTCATGAGAGGTGTAGCATAGGTGGGAGTCCTCGGACGACAGTGAAATACCACCACTTTCATCGACTCTTTACTTATTCGGTTGAAAGAGGATTGG-CGGCAACGCCTTTTTTCGATGCATTAAGCGGAGCCATTTAA--TGGCACCGTGACTCTCCTCGAAGACAGTGTCAAGCGGGGAGTTTGACTGGGGCGGTACATCTATCAAATCGTAACGTAGGTGTCCTAAGGCGAGCTCAGAGAGGACGGAAACCTCTCGTAGAGCAAAAGGGCAAAAGCTTGCTTGATCTTGACTTTCAGTACGAGTACAGACCGCGAAAGCGTGGCCTATCGATCCTTTTAAT---CCAGATTGTTTCTGGTAAGAGGTGTCAGAAAAGTTACCACAGGGATAACTGGCTTGTGGCAGCCAAGCGTCCATAGCGACGTTGCTTTTTGATCCTTCGATGTCGGCTCTTCCTATCATTGCGAAGCAGAATTCGCCAAGCGTTGGATTGTTCACCCACTAATAGGGAACGTGAGCTGGGTTTAGACCGTCGTGAGACAGGTTAGTTTTACCCTACTGTTGACTTGTTATTGCGAAAGTAATCCTGCTTAGTACGAGAGGAACAGCGGGTTCAAACATTTGGTTCATGGACTTGGTCGACAGGCCAATGGTCCGAAGCTACCATTTGAGAGATTATAACTGAACGCCTCTAAGTTAGAATCTCGCCTTGTCAA-GGCGAAAATT-TCTTGCTTCCCGGTGTCGGGAGGCATCTCT--ATCTCGTGGCA-ACACGAGAGCTTATGCCCTAT-GTATGGCCTTGGCGTCGTAGTGA-AC-TCTGCGACGCTTGCCAACGCCAGATCACTCTGGTTCAATGTCGGGGCGCTAAATCACTTGCATACGACTTGGTCTCTTGGTCAAGGTGT-----------------------------------------------   [3009]
QG122         AGAGCCCAGCGCCGAATCGTTCAG--TCATTGGCTGCTACGACATGTGGCGTATAGGTGTAGTCTTCCAGTGATGTCGTATGTCCGAAGTCCTTACGATTGAGGCCATAAACCAGAGAGGGTGCGAGCCCCGTTCTGGATAGCGGCATTGCTGGT-TCGGCTGCTCCTTGGAGTCGGGTTGCTTGAAAGTGCAGCCTAAAGTGGGTGATAAACTTCATCTAAGGCTAAATATCGACTCGATTGCGATAGCGAACAAGTACCGTGAGGGAAAGTTGCAAAGGACTTTGAAGAGAGAGTTCAAGAGAACGTGAAATCGCTGGAGTGGAACCGGAGACAGTTGATGT---------TGCTTGGAG---ACAAGCTTGGTGGCC---GGTCGCTTA--------------------GTTGTGATCGCTGCCGG------------------GTGTCGT-----------TTCCTATGCTACGCCGACGGC-GTTGGT-TGCTCGTT--CTGGCCCGACAG-TGTTGCCCATCTCGCAAG------AGACGGTGTCTTGTTGT-CGGTCGTTGGTTCGTGGC-GGCTAGCGT---------TTAGTTG-CACTAGTGTGTGCGACGT---CGGTGTG--AAAGTCGACGACGTTTCCGACCCGTCTTGAAACACGGATTGCGGAGTGCTTGTCTAC-TGCGAGTCAAAGGGTGT-CAAAACCTTGCGGCGAAATGAAAGTGAAGGTCAGTCTCGAATTGGCCGACGTGGGATCT-GTGCTTTTC-GGAG--TGCAGCGCACCACGGCCCTATGCGTGTCACTTGTGACTGTGTAGAGGTTGAGCAGTTGGCAAACGACCCGAAAGATGGTGAACTATGCCTGAGCAGGATGAAGCCAGAGGAAACTCTGGTGGAAGTCCGTATCGGTTCTGACGTGCAAA-TCGATCGATAGACTTGGGTATAGGGGCGAAAGACTAATCGAACCATCTAGTAGCTGGTTCCTTCCGAAGTTTCCCTCAGGATAGCTGGATCTCT-GGCAGTTATATTCGGTAAAGCTAATGATTAGAGGCCTTGGGGGCGTAATGCCCTCAACCTATTCTCAAACTTTCAATGGATATGAAGTTGCAGTTTCTTTAGTGAACTGTCAACGTGAATG--CGAGGTCCAAGTGGGCCATTTTTGGTAAGCAGAACTGGCGCTGTGGGATGAACCAAACGTGGAGTTAAGGTGCCTAACTTCTCGCTCATGAGACCCCATAAAAGGTGTTGGTTGATATTGACAGCAGGACGGTGGCCATGGAAGTCGGTATCCGCTAAGGAGTGTGTAACAACTCACCTGCCGAATCAACTAGCCCTGAAAATGGATGGCGCTTAAGCGAGAGACCTATACTCCGCCGTTGC-GACATGTGCGT-TGTCTAGCGCCAGGTCGTAACGAGTAGGAAGGTCGTGGCGGTT-GCGTTGAAGGCTATGAGCGTGGGCTCGGCTGGAGCTTCCGTC-AGTGCAGATCGTAATGGTAGTAGCAAATATTCAAGTTCGATCCTTGAAGACTGAAGTGGAGAAGGGTTCCACGTGAACAGTAGTTGGATGTGGGTCAGTCGATCCTAA-GGTACTGGCGAACGCCTTGTATCATCGGTGGCG-AAAAGCTTGCTTTTGGTCCCCGTTTGTCGAAAGGGAATAGGGTTAATATTCCC-TAACTGAGATGCAAAGATTGTGTTCTTCGGAGCACAAGCGCGGTGACGCATTCGAACTTGGTTA-GTCGCTCAAAGACCGAGCTAGAGTTTTCTTCTCTAGTTAAGGAACGGACTCCCTGGAATTGGTTCAGCCAGAGATGGGGACGTTGTTTCCGAAAAGCACCGCGGTTTCTGTGGTGTCTCGTGCTCTTTGAACGGCCCTTAAAACACCAAGGGAGGCTATTAATTTGCACT--CAATCGTACCGATATCCGCATTAGGTCTCCAAGGTGAACAGCCTCTAGTCGATAGAATAATGTAGGTAAGGGAAGTCGGCAAACTAGATCCGTAACTTCGGGAAAAGGATTGGCTCCAGTGGTTGGAACGATTGGCCAGTTGGTCGATGCTTGTC-CGGCGCTATTCTGTCTGTTTGATG-CTTTCGGGC---TGATGGCGGACTAGTGATAGTGCTTGCTTGTGGACGCTTTCTGGTGTGTGCTTGAACCTCGGTTCTAGTATCCTGATCGCTCATCTAAACAACCGTACTGGAACCGGTACGGACTCAGGGAATCCGACTGTCTAATTAAAACAGAGGTGACAGATGGTCCTTGCGGACGTTGACTGTCACTGATTTCTGCCCAGTGCTCTGAATGTTAAATCGTAGTAATTCGAGTAAGCGCGGGTAAACGGCGGGAGTAACTATGACTCTCTTAAGGTAGCCAAATGCCTCGTCATTTAATTGTTGACGCGCATGAATGGATTAACGAGATTCCTACTGTCCCTAACTACTTTCTAGCGAAACCACAGCCAAGGGAACGGGCTTGGCAAAAATAGCGGGGAAAGAAGACCCTGTTGAGCTTGACTCTAGTTTGACATTGTGAAGAGTCATGAGAGGTGTAGCATAGGTGGGAGACTTCGGTCGACAGTGAAATACCACCACTTTCATCGACTCTTTACTTATTCGGTTGAAAGAGGATTGG-CCTCACGGCCTTTTTTCGAAGCATTAAGCGGAGCCATTTTA--TGGCACCGTGACTCTCCTCGAAGACAGTGTCAAGCGGGGAGTTTGACTGGGGCGGTACATCTATCAAATCGTAACGTAGGTGTCCTAAGGCGAGCTCAGAGAGGACGGAAACCTCTCGTAGAGCAAAAGGGCAAAAGCTTGCTTGATCTTGACTTTCAGTACGAGTACAGACCGCGAAAGCGTGGCCTATCGATCCTTTTAAT---CCTGATTGTTTCAGGTAAGAGGTGTCAGAAAAGTTACCACAGGGATAACTGGCTTGTGGCAGCCAAGCGTCCATAGCGACGTTGCTTTTTGATCCTTCGATGTCGGCTCTTCCTATCATTGCGAAGCAGAATTCGCCAAGCGTTGGATTGTTCACCCACTAATAGGGAACGTGAGCTGGGTTTAGACCGTCGTGAGACAGGTTAGTTTTACCCTACTGTTGACTTGTTATTGCGAAAGTAATCCTGCTTAGTACGAGAGGAACAGCGGGTTCAAACATTTGGTTCATAGACTTGATCGACAGATCAATGGTCTGAAGCTACCATTTGAGAGATTATAACTGAACGCCTCTAAGTTAGAATCTCGCCTTGTCAA-GGCGAAAATT-TCTTGCTTCCCGGTGTCGGGAGGCATCTCT--ATCTCGTGGCA-ACACGAGAGCTTATGCCCTAT-GTATGGCCTTGGCGTCGTAGTGA-AT-TCTGCGGCGCTTGCCAACGCCAGATCACTCTGGTTCAATGTCGGGGCGCTAAATCACTTGCATACGACTTGGTCTCTTGGTCAAGGTGTTGTATTCAGTAGAGCAGTCTTTTTATACTGCGATCTGTTGAGACTAT
Csp9          TGAGCCCAGCGCCGAATCGATCAG--CCTATGGTTGCTTCGAAATGTGGCGTATAGGTGTAGTCTTCCAGCAGTGTCGTGAGTCCGAAGTCCTTACGATTGAGGCCATAGACCAGAGAGGGTGCGAGTCCCGTCCTGGATTGCGATGCTGTTGGT-TCGATTGCTCCTTGGAGTCGGGTTGCTTGAAAGTGCAGCCTAAAGTGGGTGATAAACTTCATCTAAGGCTAAATATTGACTCGATTGCGATAGCGAACAAGTACCGTGAGGGAAAGTTGCAAAGGACTTTGAAGAGAGAGTTCAAGAGAACGTGAAATCGCTGGAGTGGAACCGGAGACAGTTGATGT---------TGCTTGGAG---ACAAGTTTGGTGGCT---GGTCGCTTA--------------------GTTGTGATCGTCGCCGG------------------ATGTCGT-----------TTCCTATGCTACGCCGACGGC-GTTGGT-CGCTCGTT--CTGGCCCGACAG-TGTTGCCCAGCTCGCAAG------AGTCGGTGTCTTGTTGT-CGGTCGTTGGTTCGTGGT-GGCTAGCGT---------TTAGTTA-CGCTAGTGTGTGTGACGT---CGGTGTG--AAAGTCGACGACGTYTCCGACCCGTCTTGAAACACGGATTGCGGAGTGCTTGTCTAC-TGCGAGTCAAAGGGTGT-TAAAACCTTGCGGCGAAATGAAAGTGAAGGTCAGTCTTGAATTGGCCGACGTGGGATCG-GTGCTCCTC-GGAG--TGCTGCGCACCACGGCCCTGTGCGTGTCACTTGTGACTGTGCAGAGGTTGAGCAGTTGGCAAACGACCCGAAAGATGGTGAACTATGCCTGAGCAGGATGAAGCCAGAGGAAACTCTGGTGGAAGTCCGTATCGGTTCTGACGTGCAAA-TCGATCGATAGACTTGGGTATAGGGGCGAAAGACTAATCGAACCATCTAGTAGCTGGTTCCTTCCGAAGTTTCCCTCAGGATAGCTGGATCTCC-GGCAGTTATATTCGGTAAAGCTAATGATTAGAGGCCTTGGGGACGTAATGTCCTCAACCTATTCTCAAACTTTCAATGGATATGAAGTTGCAGTTTCTTTAGTGAACTGTCAACGTGAATG--CGAGGTCCAAGTGGGCCATTTTTGGTAAGCAGAACTGGCGCTGTGGGATGAACCAAACGTGGAGTTAAGGTGCCTAACTTCTCGCTCATGAGACCCCATAAAAGGTGTTGGTTGATATTGACAGCAGGACGGTGGCCATGGAAGTCGGTATCCGCTAAGGAGTGTGTAACAACTCACCTGCCGAATCAACTAGCCCTGAAAATGGATGGCGCTTAAGCGAGAGACCTATACTCCGCCGTTGC-GGCATGTGCGT-TGTCTAGCGCCAGGCCGTAACGAGTAGGAAGGTCGTGGCGGTT-GCTTTGAAGGCTATGAGCGTGGGCTCGGCTGGAGCTTCCGTC-AGTGCAGATCGTAATGGTAGTAGCAAATATTCAAGTTCGATCCTTGAAGACTGAAGTGGAGAAGGGTTCCACGTGAACAGTAGTTGGATGTGGGTCAGTCGATCCTAA-GGTACTGGCGAACGCCTTGTATCATCGGTGGCG-AAAAGCTTGCTTTTGGTCCCCGTTTGTCGAAAGGGAATAGGGTTAATATTCCC-TAACTGAGATGCAAAGATTGTGTTCTTCGGAGCACAAGCGCGGTAACGCATTCGAACTTGGTTA-GTCGCTCAAAGACCGAGCTAGAGTTTTCTTCTCTAGTTAAGGAACGGACTCCCTGGAATTGGTTCAGCCAGAGATGGGGACGTTGTTTCCGAAAAGCACCGCGGTTTCTGTGGTGTCTCGTGCTCTTTGAACGGCCCTTAAAACACCAAGGGAGGCTATTAATTTGCACT--CAATCGTACCGATATCCGCATTAGGTCTCCAAGGTGAACAGCCTCTAGTCGATAGAATAATGTAGGTAAGGGAAGTCGGCAAACTAGATCCGTAACTTCGGGAAAAGGATTGGCTCCAGTGGTTGGAACGATTGGCCAGTTGGTTGATGCTTGTC-CGGCGCTATTCTGTCTGCTTGATG-CTTTCGGGC---TGATGGCGGACTAGTGATAGTGCTTGCTTGTGGACGCTTTCTGGTGTGTGCTAGGACCTCGGTTCTAGTATCCTGATCGCTCATCTAAACAACCGTACTGGAACCGGTACGGACTCAGGGAATCCGACTGTCTAATTAAAACAGAGGTGACAGATGGTCCTTGCGGACGCTGACTGTCACTGATTTCTGCCCAGTGCTCTGAATGTTAAATCGTAGTAATTCGAGTAAGCGCGGGTAAACGGCGGGAGTAACTATGACTCTCTTAAGGTAGCCAAATGCCTCGTCATTTAATTGTTGACGCGCATGAATGGATTAACGAGATTCCTACTGTCCCTAACTACTATCTAGCGAAACCACAGCCAAGGGAACGGGCTTGGCAAAAATAGCGGGGAAAGAAGACCCTGTTGAGCTTGACTCTAGTTTGACATTGTGAAGAGTCATGAGAGGTGTAGCATAGGTGGGAGACTTCGGTCGCCGGTGAAATACCACCACTTTCATCGACTCTTTACTTATTCGGTTAAAAGAGAATTGG-CTTCACGGCCTTTTTTCGAAGCATTAAGCGGAGCCATTTTA--TGGCACCGTGACTCTCCTCGAAGACAGTGTCAAGCGGGGAGTTTGACTGGGGCGGTACATCTATCAAATCGTAACGTAGGTGTCCTAAGGCGAGCTCAGAGAGGACGGAAACCTCTCGTAGAGCAAAAGGGCAAAAGCTTGCTTGATCTTGACTTTCAGTACGAGTACAGACCGCGAAAGCGTGGCCTATCGATCCTTTTAAT---CCTGATTGTTTCAGGTAAGAGGTGTCAGAAAAGTTACCACAGGGATAACTGGCTTGTGGCAGCCAAGCGTCCATAGCGACGTTGCTTTTTGATCCTTCGATGTCGGCTCTTCCTATCATTGCGAAGCAGAATTCGCCAAGCGTTGGATTGTTCACCCACTAATAGGGAACGTGAGCTGGGTTTAGACCGTCGTGAGACAGGTTAGTTTTACCCTACTGTTGACTTGTTATTGCGAAAGTAATCCTGCTTAGTACGAGAGGAACAGCGGGTTCAAACATTTGGTTCATAGACTTGATCGACAGATCAATGGTCTGAAGCTACCATTTGAGAGATTATAACTGAACGCCTCTAAGTTAGAATCTCGCCTTGTCAA-GGCGAAAATT-TCTTGCTTCCCGGTGTCGGGAGGCATCTCT--ATCTCGTGGCA-ACACGAGAGCTTATGCCCTAT-GTATGGCCTTGGCTTCGTAGTGA-AC-TCTGCGAAGCTTGCCAACGCCAGATCACTCTGGTTCAATGTCGGGGCGCTAAATCACTTGCATACGACTTGGTCTCTTGGTCAAGGT-------------------------------------------------
CbrAF16       TGAGCCCAGCGC-GAATCGATCAG--CCTATGGTTGCTTCGAAATGTGGCGTATAGGTGTAGTCTTCCAGCAGTGTCGTGAGTCCGAAGTCCTTACGATTGAGGCCATAGACCAGAGAGGGTGCGAGTCCCGTCCTGGATTGCGATGCTGTTGGT-TCGATTGCTCCTTGGAGTCGGGTTGCTTGAAAGTGCAGCCTAAAGTGGGTGATAAACTTCATCTAAGGCTAAATATTGACTCGATTGCGATAGCGAACAAGTACCGTGAGGGAAAGTTGCAAAGGACTTTGAAGAGAGAGTTCAAGAGAACGTGAAATCGCTGGAGTGGAACCGGAGACAGTTGATGT---------TGCTTGGAG---ACAAGTTTGGTGGCT---GGTCGCTTA--------------------GTTGTGATCGTCGCCGG------------------ATGTCGT-----------TTCCTATGCTACGCCGACGGC-GTTGGT-CGCTCGTT--CTGGCCCGATAG-TGTTGCCCAGCTCGCAAG------AGTCGGTGTCTTGTTAT-CGGTCGTTGGTTCGTGGT-GGCTAGCGT---------TTAGTTA-CGCTAGTGTGTGTGACGT---CGGTGTG--AAAGTCGACGACGTTTCCGACCCGTCTTGAAACACGGATTGCGGAGTGCTTGTCTAC-TGCGAGTCAAAGGGTGT-TAAAACCTTGCGGCGAAATGAAAGTGAAGGTCAGTCTTGAATTGGCCGACGTGGGATCG-GTGCTCCTC-GGAG--TGCTGCGCACCACGGCCCTGTGCGTGTCACTTGTGACTGTGCAGAGGTTGAGCAGTTGGCAAACGACCCGAAAGATGGTGAACTATGCCTGAGCAGGATGAAGCCAGAGGAAACTCTGGTGGAAGTCCGTATCGGTTCTGACGTGCAAA-TCGATCGATAGACTTGGGTATAGGGGCGAAAGACTAATCGAACCATCTAGTAGCTGGTTCCTTCCGAAGTTTCCCTCAGGATAGCTGGATCTCC-GGCAGTTATATTCGGTAAAGCTAATGATTAGAGGCCTTGGGGACGTAATGTCCTCAACCTATTCTCAAACTTTCAATGGATATGAAGTTGCAGTTTCTTTAGTGAACTGTCAACGTGAATG--CGAGGTCCAAGTGGGCCATTTTTGGTAAGCAGAACTGGCGCTGTGGGATGAACCAAACGTGGAGTTAAGGTGCCTAACTTCTCGCTCATGAGACCCCATAAAAGGTGTTGGTTGATATTGACAGCAGGACGGTGGCCATGGAAGTCGGTATCCGCTAAGGAGTGTGTAACAACTCACCTGCCGAATCAACTAGCCCTGAAAATGGATGGCGCTTAAGCGAGAGACCTATACTCCGCCGTTGC-GGCATGTGCGT-TGTCTAGCGCCAGGCCGTAACGAGTAGGAAGGTCGTGGCGGTT-GCTTTGAAGGCTATGAGCGTGGGCTCGGCTGGAGCTTCCGTCCAGTGCAGATCGTAATGGTAGTAGCAAATATTCAAGTTCGATCCTTGAAGACTGAAGTGGAGAAGGGTTCCACGTGAACAGTAGTTGGATGTGGGTCAGTCGATCCTAA-GGTACTGGCGAACGCCTTGTATCATCGGTGGCG-AAAAGCTTGCTTTTGGTCCCCGTTTGTCGAAAGGGAATAGGGTTAATATTCCC-TAACTGAGATGCAAAGATTGTGTTCTTCGGAGCACAAGCGCGGTAACGCATTCGAACTTGGTTA-GTCGCTCAAAGACCGAGCTAGAGTTTTCTTCTCTAGTTAAGGAACGGACTCCCTGGAATTGGTTCAGCCAGAGATGGGGACGTTGTTTCCGAAAAGCACCGCGGTTTCTGTGGTGTCTCGTGCTCTTTGAACGGCCCTTAAAACACCAAGGGAGGCTATTAATTTGCACT--CAATCGTACCGATATCCGCATTAGGTCTCCAAGGTGAACAGCCTCTAGTCGATAGAATAATGTAGGTAAGGGAAGTCGGCAAACTAGATCCGTAACTTCGGGAAAAGGATTGGCTCCAGTGGTTGGAACGATTGGCCAGTTGGTTGATGCTTGTC-CGGCGCTATTCTGTCTGCTTGATG-CTCTCGGGC---TGATGGCGGACTAGTGATAGTGCTTGCTTGTGGACGCTTTCTGGTGTGTGCTAGGACCTCGGTTCTAGTATCCTGATCGCTCATCTAAACAACCGTACTGGAACCGGTACGGACTCAGGGAATCCGACTGTCTAATTAAAACAGAGGTGACAGATGGTCCTTGCGGACGCTGACTGTCACTGATTTCTGCCCAGTGCTCTGAATGTTAAATCGTAGTAATTCGAGTAAGCGCGGGTAAACGGCGGGAGTAACTATGACTCTCTTAAGGTAGCCAAATGCCTCGTCATTTAATTGTTGACGCGCATGAATGGATTAACGAGATTCCTACTGTCCCTAACTACTATCTAGCGAAACCACAGCCAAGGGAACGGGCTTGGCAAAAATAGCGGGGAAAGAAGACCCTGTTGAGCTTGACTCTAGTTTGACATTGTGAAGAGTCATGAGAGGTGTAGCATAGGTGGGAGACTTCGGTCGCCGGTGAAATACCACCACTTTCATCGACTCTTTACTTATTCGGTTAAAAGAGAATTGG-CTTCACGGCCTTTTTTCGAAGCATTAAGCGGAGCCATTTTA--TGGCACCGTGACTCTCCTCGAAGACAGTGTCAAGCGGGGAGTTTGACTGGGGCGGTACATCTATCAAATCGTAACGTAGGTGTCCTAAGGCGAGCTCAGAGAGGACGGAAACCTCTCGTAGAGCAAAAGGGCAAAAGCTTGCTTGATCTTGACTTTCAGTACGAGTACAGACCGCGAAAGCGTGGCCTATCGATCCTTTTAAT---CCTGATTGTTTCAGGTAAGAGGTGTCAGAAAAGTTACCACAGGGATAACTGGCTTGTGGCAGCCAAGCGTCCATAGCGACGTTGCTTTTTGATCCTTCGATGTCGGCTCTTCCTATCATTGCGAAGCAGAATTCGCCAAGCGTTGGATTGTTCACCCACTAATAGGGAACGTGAGCTGGGTTTAGACCGTCGTGAGACAGGTTAGTTTTACCCTACTGTTGACTTGTTATTGCGAAAGTAATCCTGCTTAGTACGAGAGGAACAGCGGGTTCAAACATTTGGTTCATAGACTTGATCGACAGATCAATGGTCTGAAGCTACCATTTGAGAGATTATAACTGAACGCCTCTAAGTTAGAATCTCGCCTTGTCAA-GGCGAAAATT-TCTTGCTTCCCGGTGTCGGGAGGCATCTCT--ATCTCGTGGCA-ACACGAGAGCTTATGCCCTAT-GTATGGCCTTGGCTTCGTAGTGA-AC-TCTGCGAAGCTTGCCAACGCCAGATCACTCTGGTTCAATGTCGGGGCGCTAAATCACTTGCATACGACTTGGTCTCTTGGTCAAGGTGTTGTATTCAGTAGAGCAGTCCTCTTATACTGCGATCTGTTGAGACTAT
JU727         AGAGCCCAGCGCCGAATCGTTCAG--TCTTTGGCTGCTACGAAATGTGGCGTATAGGTGTAGTCTTCCAGCAGTGTCGTGAGTCCGAAGTCCTTACGATTGAGGCCATAAGCCAGAGAGGGTGCGAGCCCCGTCCTGGATTGCGGCACTGTTGGT-TCGATTGCTCCTTGGAGTCGGGTTGCTTGAAAGTGCAGCCTAAAGTGGGTGATAAACTTCATCTAAGGCTAAATATCGACTCGATTGCGATAGCGAACAAGTACCGTGAGGGAAAGTTGCAAAGGACTTTGAAGAGAGAGTTCAAGAGAACGTGAAATCGCTGGAGTGGAACCGGAGACAGTTGATGT---------TGCTTGGAG---ACAAGTTTGGTGACTT--GGTCGCTTA--------------------GTTGTGATCGTTGCCGG------------------GTGTCGT-----------TTCCTATGCAAAGCCGACGGC-GTTGGT-CGCTCGTT--CTGACCCGACAG-TGTTGCCCAGCTCGCAAG------AGTCGGTGTCTTGTTGT-CGGTCGTTGGTTCGTGGT-GGCTAGCGT---------TTAGTTA-CGCTAGTGTGTGTGACGT---CGGTTTG--AAAGTCAACGACGTTTCCGACCCGTCTTGAAACACGGATTGCGGAGTGCTTGTCTAC-TGCGAGTCAAAGGGTGT--AAAACCTTGCGGCGAAATGAAAGTGAAGGTCAGTCTCGAATTGGCCGACGTGGGATCT-GTGCTCTAC-GGAG--TGCTGCGCACCACGGCCCTGTGCGTGTCACTTGTGACTGTGCAGAGGTTGAGCAGTTGGCAAACGACCCGAAAGATGGTGAACTATGCCTGAGCAGGATGAAGCCAGAGGAAACTCTGGTGGAAGTCCGTATCGGTTCTGACGTGCAAA-TCGATCGATAGACTTGGGTATAGGGGCGAAAGACTAATCGAACCATCTAGTAGCTGGTTCCTTCCGAAGTTTCCCTCAGGATAGCTGGATCTCT-GGCAGTTATATTCGGTAAAGCTAATGATTAGAGGCCTTGGGGGCGTAATGCCCTCAACCTATTCTCAAACTTTCAATGGATATGAAGTTGCAGTTTCTTTAGTGAACTGTCAACGTGAATG--CGAGGTCCAAGTGGGCCATTTTTGGTAAGCAGAACTGGCGCTGTGGGATGAACCAAACGTGGAGTTAAGGTGCCTAACTTCTCGCTCATGAGACCCCATAAAAGGTGTTGGTTGATATTGACAGCAGGACGGTGGCCATGGAAGTCGGTATCCGCTAAGGAGTGTGTAACAACTCACCTGCCGAATCAACTAGCCCTGAAAATGGATGGCGCTTAAGCGAGAGACCTATACTCCGCCGTTGC-GACATGTGCGT-TGTCTAGCGCCAGGTCGTAACGAGTAGGAAGGTCGTGGCGGTT-GCGTTGAAGGCTATGAGCGTGGGCTCGGCTGGAGCTTCCGTC-AGTGCAGATCGTAATGGTAGTAGCAAATATTCAAGTTCGATCCTTGAAGACTGAAGTGGAGAAGGGTTCCACGTGAACAGTAGTTGGATGTGGGTCAGTCGATCCTAA-GGTACTGGCGAACGCCTTGTATCATCGGTGGCG-AAAAGCTTGCTTTTGGTCCCCGTTTGTCGAAAGGGAATAGGGTTAATATTCCC-TAACTGAGATGCAAAGATTGTGTTCCTCGGAGCACAAGCGCGGTAACGCATTCGAACTTGGTTA-GTCGCTCAAAGACCGAGCTAGAGTTTTCTTCTCTAGTTAAGGAACGGACTCCCTGGAATTGGTTCAGCCAGAGATGGGGACGTTGTTTCCGAAAAGCACCGCGGTTTCTGTGGTGTCTCGTGCTCTTTGAACGGCCCTTAAAACACCAAGGGAGGCTATTAATTTGCACT--CAATCGTACCGATATCCGCATTAGGTCTCCAAGGTGAACAGCCTCTAGTCGATAGAATAATGTAGGTAAGGGAAGTCGGCAAACTAGATCCGTAACTTCGGGAAAAGGATTGGCTCCAGTGGTTGGAACGATTGGCCAGTTGGTTGATGCTTGTC-CGGCGTTATTCTGTCTGCTTGATG-CTTTCGGGC---TGATGGCGGACTAGTGATAGTGCTTGCTTGTGGACGCTTTCTGGTGTGTGCTTGGACCTCGGTCCTAGTATCCTGATCGCTCATCTAAACAACCGTACTGGAACCGGTACGGACTCAGGGAATCCGACTGTCTAATTAAAACAGAGGTGACAGATGGTCCTTGCGGACGTTGACTGTCACTGATTTCTGCCCAGTGCTCTGAATGTTAAATCGTAGTAATTCGAGTAAGCGCGGGTAAACGGCGGGAGTAACTATGACTCTCTTAAGGTAGCCAAATGCCTCGTCATTTAATTGTTGACGCGCATGAATGGATTAACGAGATTCCTACTGTCCCTAACTACTATCTAGCGAAACCACAGCCAAGGGAACGGGCTTGGCAAAAATAGCGGGGAAAGAAGACCCTGTTGAGCTTGACTCTAGTTTGACATTGTGAAGAGTCATGAGAGGTGTAGCATAGGTGGGAGACTTCGGTCGACAGTGAAATACCACCACTTTCATCGACTCTTTACTTATTCGGTTAAAAGAGAATTGG-CTTCACGGCCTTTTTTCGAAGCATTAAGCGGAGCCATTTTA--TGGCACCGTGACTCTCCTCGAAGACAGTGTCAAGCGGGGAGTTTGACTGGGGCGGTACATCTATCAAATCGTAACGTAGGTGTCCTAAGGCGAGCTCAGAGAGGACGGAAACCTCTCGTAGAGCAAAAGGGCAAAAGCTTGCTTGATCTTGACTTTCAGTACGAGTACAGACCGCGAAAGCGTGGCCTATCGATCCTTTTAAT---CCTGATTGTTTCAGGTAAGAGGTGTCAGAAAAGTTACCACAGGGATAACTGGCTTGTGGCAGCCAAGCGTCCATAGCGACGTTGCTTTTTGATCCTTCGATGTCGGCTCTTCCTATCATTGCGAAGCAGAATTCGCCAAGCGTTGGATTGTTCACCCACTAATAGGGAACGTGAGCTGGGTTTAGACCGTCGTGAGACAGGTTAGTTTTACCCTACTGTTGACTTGTTATTGCGAAAGTAATCGTGCTTAGTACGAGAGGAACAGCGCGTTCAAACATTTGGTTCATAGACTTGATCGACAGATCAATGGTCTGAAGCTACCATTTGAGAGATTATAACTGAACGCCTCTAAGTTAGAATCTCGCCTTGTCAA-GGCGAAAATT-TCTTGCTTCCCGGTGTCGGGAGGCATCTCT--ATCTCGTGGCA-ACACGAGAGCTTATGCCCTAT-GTATGGCCTTGGCGTCGTAGTGA-AC-TCTGCGACGCTTGCCAACGCCAGATCACTCTGGTTCAATGTCGGGGCGCTAAATCACTTGCATACGACTTGGTCTCTTGGTCAAGGTGTTGTATTCAGTAGAGCAGTCTTTTTATACTGCGATCTGTTGAGA----
Cre           AGAGCCCAGCGC-GAATCGTTCAG--TCTTTGGCTGCTTCGAAATGTGGCGTATAGGTGTAGTCTTCTAGCAGTATCGTATGTCCGAAGTCCTTACGATTGAGGCCATAAACCAGAGAGGGTGCGAGCCCCGTTCTGGATAGCGATGCTGTTGGT-TTGGCTGCTCCTTGGAGTCGGGTTGCTTGAAAGTGCAGCCTAAAGTGGGTGATAAACTTCATCTAAGGCTAAATATCGACTCGATTGCGATAGCGAACAAGTACCGTGAGGGAAAGTTGCAAAGGACTTTGAAGAGAGAGTTCAAGAGAACGTGAAATCGTTGGAGTGGAACCGGAGACAGTTGATGT---------TGCTTGGAG---ACAAGTTTGGTGACT---GGTCGCTTA--------------------GTTGTGATCGTTGCCGG------------------ATGTCGT-----------TTCCTATGCTACGCCGACGGC-GTTGGC-TGCTCGTT--CTGGCCCGATAA-TGTTGCCCAGCTCGCAAG------AGTCGGTGTCTTGTTGT-CGGTAGTTGGTTCGTGGC-GGCTAGCGT---------TTAGTTA-CGCTAGTGTGTGTGACGT---CGGTGTG--AAAGTCGACGACGTTTCCGACCCGTCTTGAAACACGGATTGCGGAGTGCTTGTCTAC-TGCGAGTCAAAGGGTGT-TAAAACCTTGCGGCGAAATGAAAGTGAAGGTCAGTCTTGAATTGGCCGACGTGGGATCT-GCGCTCTTC-GGAG--TGTTGCGCACCACGGCCCTATGCGTGTCACTTGTGACTGTGTAGAGGTTGAGCAGTTGGCAAACGACCCGAAAGATGGTGAACTATGCTTGAGCAGGATGAAGCCAGAGGAAACTCTGGTGGAAGTCCGTATCGGTTCTGACGTGCAAA-TCGATCGATAGACTTGAGTATAGGGGCGAAAGACTAATCGAACCATCTAGTAGCTGGTTCCTTCCGAAGTTTCCCTCAGGATAGCTGGATCTCT-GGCAGTTATATTCGGTAAAGCTAATGATTAGAGGCCTTGGGGGCGTAATGCCCTCAACCTATTCTCAAACTTTCAATGGATATGAAGTTGCAGTTTCTTTAGTGAACTGTCAACGTGAATG--CGAGGTCCAAGTGGGCCATTTTTGGTAAGCAGAACTGGCGCTGTGGGATGAACCAAACGTGGAGTTAAGGTGCCTAACTTCTCGCTCATGAGACCCCATAAAAGGTGTTGGTTGATATTGACAGCAGGACGGTGGCCATGGAAGTCGGTACCCGCTAAGGAGTGTGTAACAACTCACCTGCCGAATCAACTAGCCCTGAAAATGGATGGCGCTTAAGCGAGAGACCTATACTCCGCCGTTGC-GACATGTGCGT-TGTCTAGCGCCAGGTCGTAACGAGTAGGAAGGTCGTGGCGGTT-GCGTTGAAGGCTATGAGCGTGGGCTCGGCTGGAGCTTCCGTC-AGTGCAGATCGTAATGGTAGTAGCAAATATTCAAGTTCGATCCTTGAAGACTGAAGTGGAGAAGGGTTCCACGTGAACAGTAGTTGGATGTGGGTCAGTCGATCCTAA-GGTACTGGCGAACGCCTTGTATCATCGGTGGCG-AAAAGCTTGCTTTTGGTCCCCGTTTGTCGAAAGGGAATAGGGTTAATATTCCC-TAACTGAGATGCAAAGATTGTGTTCTTCGGAGCACAAGCGCGGTAACGCATTCGAACTTGGTTA-GTCGCTCAAAGACCGAGCTAGAGTTTTCTTCTCTAGTTAAGGAACGGACTCCCTGGAATTGGTTCAGCCAGAGATGGGGACGTTGTTTCCGAAAAGCACCGCGGTTTCTGTGGTGTCTCGTGCTCTTTGAACGGCCCTTAAAACACCAAGGGAGGCTATTAATTTGCACT--CAATCGTACCGATATCCGCATTAGGTCTCCAAGGTGAACAGCCTCTAGTCGATAGAATAATGTAGGTAAGGGAAGTCGGCAAACTAGATCCGTAACTTCGGGAAAAGGATTGGCTCCAGTGGTTGGAACGATTGGCCAGTTGGTTGATGCTTGTC-CGGCGCTATTCTGTCTGCTTGATG-CCTTCGGGT---TGATGGCGGACTAGTGATAGTGCTTGCTTGTGGACGCTTTCTGGTGTGTGCTTGGACCTCGGTTCTAGTATCCTGATCGTTCATCTAAACAACCGTACTGGAACCGGTACGGACTCAGGGAATCCGACTGTCTAATTAAAACAGAGGTGACAGATGGTCCTTGCGGACGTTGACTGTCACTGATTTCTGCCCAGTGCTCTGAATGTTAAATCGTAGTAATTCGAGTAAGCGCGGGTAAACGGCGGGAGTAACTATGACTCTCTTAAGGTAGCCAAATGCCTCGTCATTTAATTGTTGACGCGCATGAATGGATTAACGAGATTCCTACTGTCCCTAACTACTATCTAGCGAAACCACAGCCAAGGGAACGGGCTTGGCAAAAATAGCGGGGAAAGAAGACCCTGTTGAGCTTGACTCTAGTTTGACATTGTGAAGAGTCATGAGAGGTGTAGCATAGGTGGGAGACTTCGGTCGACAGTGAAATACCACCACTTTCATCGACTCTTTACTTATTCGGTTGAAAGAGAATTGG-CTTCACGGCCTTTTTTCGAAGCATTAAGCGGAGCCATTTTA--TGGCACCGTGACTCTCCTCGAAGACAGTGTCAAGCGGGGAGTTTGACTGGGGCGGTACATCTATCAAATCGTAACGTAGGTGTCCTAAGGCGAGCTCAGAGAGGACGGAAACCTCTCGTAGAGCAAAAGGGCAAAAGCTTGCTTGATCTTGACTTTCAGTACGAGTACAGACCGCGAAAGCGTGGCCTATCGATCCTTTTAAT---CCTGATTGTTTCAGGTAAGAGGTGTCAGAAAAGTTACCACAGGGATAACTGGCTTGTGGCAGCCAAGCGTCCATAGCGACGTTGCTTTTTGATCCTTCGATGTCGGCTCTTCCTATCATTGCGAAGCAGAATTCGCCAAGCGTTGGATTGTTCACCCACTAATAGGGAACGTGAGCTGGGTTTAGACCGTCGTGAGACAGGTTAGTTTTACCCTACTGTTGACTTGTTATTGCGAAAGTAATCCTGCTTAGTACGAGAGGAACAGCGGGTTCAAACATTTGGTTCATAGACTTGATCGACAGATCAATGGTCTGAAGCTACCATTTGAGAGATTATAACTGAACGCCTCTAAGTTAGAATCTCGCCTTGTCAA-GGCGAAAATT-TCTTGCTTCCCGGTGTCGGGAGGCATCTCT--ATCTCGTGGCA-ACACGAGAGCTTATGCCCTAT-GTATGGCCTTGGCGTCGTAGTGA-AC-TCTGCGACGCTTGCCAACGCCAGATAACTCTGGTTCAATGTCGGGGCGCTAAATCACTTGCATACGACTTGGTCTCTTGGTCAAGGTGTTGTATTCAGTAGAGCAGTCTTTTTATACTGCGATCTGTTGAGACTAT
Cbn           AGAGCCCAGCGCCGAATCGTTCAG--TCTTTGGCTGCTACGAAATGTGGCGTATAGGTGTAGTCTTCCAGCAGTGTCGTATGTCCGAAGTCCTTACGATTGAGGCCATAAACCAGAGAGGGTGCGAGCCCCGTTCTGGATAGCGATGCTGTTGGT-TCGATTGCTCCTTGGAGTCGGGTTGCTTGAAAGTGCAGCCTAAAGTGGGTGATAAACTTCATCTAAGGCTAAATATCGACTCGATTGCGATAGCGAACAAGTACCGTGAGGGAAAGTTGCAAAGGACTTTGAAGAGAGAGTTCAAGAGAACGTGAAATCGCTGGAGTGGAACCGGAGACAGTTGATGT---------CGCTTGGAG---ACAAGCTTGGTGGCT---GGTCGCTTA--------------------GTTGTGATCGTTGCCGG------------------GTGTCGT-----------CTCCTATGCAACGCCGACGGC-GTTGGC-TGCTCGTT--CTGGCCCGATAA-TGTTGCCCAGCTCGCAAG------AGTCGGTGTCTTGTTGT-CGGTAGTTGGTTCGTGGC-GGCTAGCGT---------TTAGTTA-CACTAGTGTGTGTGACGT---CGGTGTG--AAAGTCAACGACGTTTCCGACCCGTCTTGAAACACGGATTGCGGAGTGCTTGTCTAC-TGCGAGTCAAAGGGTGT-TAAAACCTTGCGGCGAAATGAAAGTGAAGGTCGATCTTGAATTGACCGACGTGGGATCT-GTGCTCTTC-GGAG--TGCTGCGCACCACGGCCCTATRCGTGTCACTTGTGACTGTGTAGAGGTTGAGCAGTTGGCAAACGACCCGAAAGATGGTGAACTATGCCTGAGCAGGATGAAGCCAGAGGAAACTCTGGTGGAAGTCCGTATCGGTTCTGACGTGCAAA-TCGATCGATAGACTTGGGTATAGGGGCGAAAGACTAATCGAACCATCTAGTAGCTGGTTCCTTCCGAAGTTTCCCTCAGGATAGCTGGATCTCT-GGCAGTTATATTCGGTAAAGCTAATGATTAGAGGCCTTGGGGGCGTAATGCCCTCAACCTATTCTCAAACTTTCAATGGATATGAAGTTGCAGTTTCTTTAGTGAACTGACAACGTGAATG--CGAGGTCCAAGTGGGCCATTTTTGGTAAGCAGAACTGGCGCTGTGGGATGAACCAAACGTGGAGTTAAGGTGCCTAACTTCTCGCTCATGAGACCCCATAAAAGGTGTTGGTTGATATTGACAGCAGGACGGTGGCCATGGAAGTCGGTACCCGCTAAGGAGTGTGTAACAACTCACCTGCCGAATCAACTAGCCCTGAAAATGGATGGCGCTTAAGCGAGAGACCTATACTCCACCGTTGC-GACATGTGCGT-TGTCTAGCGCCAGGTCGTAACGAGTAGGAAGGTCGTGGCGGTT-GCGTTGAAGGCTATGAGCGTGAGCTCGGCTGGAGCTTCCGTC-AGTGCAGATCGTAATGGTAGTAGCAAATATTCAAGTTCGATCCTTGAAGACTGAAGTGGAGAAGGGTTCCACGTGAACAGTAGTTGGATGTGGGTCAGTCGATCCTAA-GGTACTGGCGAACGCCTTGTATCATCGGTGGCG-AAAAGCTTGCTTTTGGTCCCCGTTTGTCGAAAGGGAATAGGGTTAATATTCCC-TAACTGAGATGCAAAGATTGTGTTCTTCGGAGCACAAGCGCGGTAACGCATTCGAACTTGGTTA-GTCGCTCAAAGACCGAGCTAGAGTTTTCTTCTCTAGTTAAGGAACGGACTCCCTGGAATTGGTTCAGCCAGAGATGGGGACGTTGTTTCCGAAAAGCACCGCGGTTTCTGTGGTGTCTCGTGCTCTTTGAACGGCCCTTAAAACACCAAGGGAGGCTATTAATTTGCACT--CAATCGTACCGATATCCGCATTAGGTCTCCAAGGTGAACAGCCTCTAGTCGATAGAATAATGTAGGTAAGGGAAGTCGGCAAACTAGATCCGTAACTTCGGGAAAAGGATTGGCTCCAGTGGTCGGAACGATTGGCCAGTTGGTTGATGCTTGTC-CGGCGCTATTCTGTCTGTTTGATG-CTTTCGGGC---TGATGGCGGACTAGTGATAGTGCTTGCTTGCGGACGCTTTCTGGTGTGTGCTTGAACCTCGGTTCTAGTATCCTGATCGCTCATCTAAACGACCGAACTGGAACCGGTACGGACTCAGGGAATCCGACTGTCTAATTAAAACAGAGGTGACAGATGGTCCTCGCGGACGTTGACTGTCACTGATTTCTGCCCAGTGCTCTGAATGTTAAATCGTAGTAATTCGAGTAAGCGCGGGTAAACGGCGGGAGTAACTATGACTCTCTTAAGGTAGCCAAATGCCTCGTCATTTAATTGTTGACGCGCATGAATGGATTAACGAGATTCCTACTGTCCCTAACTACTATCTAGCGAAACCACAGCCAAGGGAACGGGCTTGGCAAAAATAGCGGGGAAAGAAGACCCTGTTGAGCTTGACTCTAGTTTGACATTGTGAAGAGTCATGAGAGGTGTAGCATAGGTGGGAGACTTCGGTCGCCAGTGAAATACCACCACTTTCATCGACTCTTTACTTATTCGGTTAAAAGAGAATTGG-CCTCACGGCCTTTTTTCGAAGCTTTAAGCGGAGCCATTTTA--TGGCACCGTGACTCTCCTCGAAGACAGTGTCAAGCGGGGAGTTTGACTGGGGCGGTACATCTATCAAATCGTAACGTAGGTGTCCTAAGGCGAGCTCAGAGAGGACGGAAACCTCTCGTAGAGCAAAAGGGCAAAAGCTTGCTTGATCTTGACTTTCAGTACGAGTACAGACCGCGAAAGCGTGGCCTATCGATCCTTTTAAT---CCTGATTGTTTCAGGTAAGAGGTGTCAGAAAAGTTACCACAGGGATAACTGGCTTGTGGCAGCCAAGCGTCCATAGCGACGTTGCTTTTTGATCCTTCGATGTCGGCTCTTCCTATCATTGCGAAGCAGAATTCGCCAAGCGTTGGATTGTTCACCCACTAATAGGGAACGTGAGCTGGGTTTAGACCGTCGTGAGACAGGTTAGTTTTACCCTACTGTTGACTTGTTATTGCGAAAGTAATCCTGCTTAGTACGAGAGGAACAGCGGGTTCAAACATTTGGTTCATAGACTTGATCGACAGATCAATGGTCTGAAGCTACCATTTGAGAGATTATAACTGAACGCCTCTAAGTTAGAATCTCGCCTTGTCAA-GGCGAAAATT-TCTTGCTTCCCGATGTCGGGAGGCATCTCT--ATCTCGTGGCA-ACACGAGAGCTTATGCCCTAT-GTATGGCCTTGGCGTCGTAGTGA-AC-TCTGCGACGCTTGCCAACGCCAGATCACTCTGGTTCAATGTCGGGGCGCTAAATCACTTGCATACGACTTGGTCTCTTGGTCAAGGTGTTGTATTCAGTAGAGCAGTCTTCTTATACTGCGATCTGTTGAGACTAT
JU1333        AGAGCCCAGCGCCGAATCGTTCAG--TCTTTGGCTGCTACGACATGTGGCGTATAGGTGTAGTCTTCCAGCGGTGTCGTATGTCCGAAGTCCTTACGATTGAGGCCATAAACCAGAGAGGGTGCGAGCCCCGTTCTGGATAGCGACATTGTTGGT-TCGGCTGCGCCTTGGAGTCGGGTTGCTTGAAAGTGCAGCCTAAAGTGGGTGATAAACTTCATCTAAGGCTAAATATCGACTCGATTGCGATAGCGAACAAGTACCGTGAGGGAAAGTTGCAAAGGACTTTGAAGAGAGAGTTCAAGAGAACGTGAAATCGCTGGAGTGGAACCGGAGACAGTTGATGT---------TGCTTGGAG---ACAAGTTTGGTGACT---GGTCGCTTC--------------------GTTGTGATCGTTGCCGG------------------ATGTCGT-----------TTCCTATGCAACGCCGACGGC-GTTGGC-TGCTCGTT--CTGGCCCGATAA-TGTTGCCCAGCTCGTAAG------AGTCGGTGTCTTGTTGT-CGGTAGTTGGTTCGTGGT-GGCTAGCGT---------TTAGTTA-CGCTAGTGTGTGTGACGT---CGGCGTG--AAAGTCAACGACGTTTCCGACCCGTCTTGAAACACGGATTGCGGAGTGCTTGTCTAC-TGCGAGTCAAAGGGTGT-TAAAACCTTGCGGCGAAATGAAAGTAAAGGTCAGTCTCGAATTGGCCGACGTGGGATCA-GTGCTTTTC-GGAG--TGCTGCGCACCACGGCCCTATGCGTGTCACTTGTGACTGTGTAGAGGTTGAGCAGTTGGCAAACGACCCGAAAGATGGTGAACTATGCTTGAGCAGGATGAAGCCAGAGGAAACTCTGGTGGAAGTCCGTATCGGTTCTGACGTGCAAA-TCGATCGATAGACTTGAGTATAGGGGCGAAAGACTAATCGAACCATCTAGTAGCTGGTTCCTTCCGAAGTTTCCCTCAGGATAGCTGGATCTCT-GGCAGTTATATTCGGTAAAGCTAATGATTAGAGGCCTTGGGGGCGTAATGCCCTCAACCTATTCTCAAACTTTCAATGGATATGAAGTTGCAGTTTCTTTAGTGAACTGTCAACGTGAATG--CGAGGTCCAAGTGGGCCATTTTTGGTAAGCAGAACTGGCGCTGTGGGATGAACCAAACGTGGAGTTAAGGTGCCTAACTTCTCGCTCATGAGACCCCATAAAAGGTGTTGGTTGATATTGACAGCAGGACGGTGGCCATGGAAGTCGGTACCCGCTAAGGAGTGTGTAACAACTCACCTGCCGAATCAACTAGCCCTGAAAATGGATGGCGCTTAAGCGAGAGACCTATACTCCGCCGTTGC-GACATGTGCGT-TGTCTAGCGCCAGGTCGTAACGAGTAGGAAGGTCGTGGCGGTT-GCGTTGAAGGCTATGAGCGTGGGCTCGGCTGGAGCTTCCGTC-AGTGCAGATCGTAATGGTAGTAGCAAATATTCAAGTTCGATCCTTGAAGACTGAAGTGGAGAAGGGTTCCACGTGAACAGTAGTTGGATGTGGGTCAGTCGATCCTAA-GGTACTGGCGAACGCCTTGTATCATCGGTGGCG-AAAAGCTTGCTTTTGGTCCCCGTTTGTCGAAAGGGAATAGGGTTAATATTCCC-TAACTGAGATGCAAAGATTGTGTTCTTCGGAGCACAAGCGCGGTAACGCATTCGAACTTGGTTA-GTCGCTCAAAGACCGAGCTAGAGTTTTCTTCTCTAGTTAAGGAACGGACTCCCTGGAATTGGTTCAGCCAGAGATGGGGACGTTGTTTCCGAAAAGCACCGCGGTTTCTGTGGTGTCTCGTGCTCTTTGAACGGCCCTTAAAACACCAAGGGAGGCTATTAATTTGCACT--CAATCGTACCGATATCCGCATTAGGTCTCCAAGGTGAACAGCCTCTAGTCGATAGAATAATGTAGGTAAGGGAAGTCGGCAAACTAGATCCGTAACTTCGGGAAAAGGATTGGCTCCAGTGGTTGGAACGATTGGCCAGTTGGTTGATGCTTGTC-CGGCGCTATTCTGTCTGCTTGATG-CTTTCGGGC---TGATGGCGGACTAGTGATAGTGCTTGCTTGTGGACGCTTTCTGGTGTGTGCTTGAACCTCGGTTCTAGTATCCTGATCGCTCATCTAAACAACCGTACTGGAACCGGTACGGACTCAGGGAATCCGACTGTCTAATTAAAACAGAGGTGACAGATGGTCCTTGCGGACGTTGACTGTCACTGATTTCTGCCCAGTGCTCTGAATGTTAAATCGTAGTAATTCGAGTAAGCGCGGGTAAACGGCGGGAGTAACTATGACTCTCTTAAGGTAGCCAAATGCCTCGTCATTTAATTGTTGACGCGCATGAATGGATTAACGAGATTCCTACTGTCCCTAACTACTATCTAGCGAAACCACAGCCAAGGGAACGGGCTTGGCAAAAATAGCGGGGAAAGAAGACCCTGTTGAGCTTGACTCTAGTTTGACATTGTGAAGAGTCATGAGAGGTGTAGCATAGGTGGGAGACTTCGGTCGCCAGTGAAATACCACCACTTTCATCGACTCTTTACTTATTCGGTTAAAAGAGAATTGG-CTTCACGGCCTTTTTTCGAAGCATTAAGCGGAGCCATTTTA--TGGCACCGTGACTCTCCTCGAAGACAGTGTCAAGCGGGGAGTTTGACTGGGGCGGTACATCTATCAAATCGTAACGTAGGTGTCCTAAGGCGAGCTCAGAGAGGACGGAAACCTCTCGTAGAGCAAAAGGGCAAAAGCTTGCTTGATCTTGACTTTCAGTACGAGTACAGACCGCGAAAGCGTGGCCTATCGATCCTTTTAAT---CCTGATTGTTTCAGGTAAGAGGTGTCAGAAAAGTTACCACAGGGATAACTGGCTTGTGGCAGCCAAGCGTCCATAGCGACGTTGCTTTTTGATCCTTCGATGTCGGCTCTTCCTATCATTGCGAAGCAGAATTCGCCAAGCGTTGGATTGTTCACCCACTAATAGGGAACGTGAGCTGGGTTTAGACCGTCGTGAGACAGGTTAGTTTTACCCTACTGTTGACTTGTTATTGCGAAAGTAATCCTGCTTAGTACGAGAGGAACAGCGGGTTCAAACATTTGGTTCATAGACTTGATCGACAGATCAATGGTCTGAAGCTACCATTTGAGAGATTATAACTGAACGCCTCTAAGTTAGAATCTCGCCTTGTCAA-GGCGAAAATT-TCTTGCTTCCCGGTGTCGGGAGGCATCTCT--ATCTCGTGGCA-ACACGAGAGCTTATGCCCTAT-GTATGGCCTTGGCGTCGTAGTGA-AC-TCTGCGATGCTTGCCAACGCCAGATCACTCTGGTTCAATGTCGGGGCGCTAAATCACT------------------------------------------------------------------------------
JU1373        AGAGCCCAGCGCCGAATCGTTCAG--TCTTTGGCTGCTACGACATGTGGCGTATAGGTGTAGTCTTCCAGCAGTATCGTATGTCCGAAGTCCTTACGATTGAGGCCATAAACCAGAGAGGGTGCGAGCCCCGTTCTGGATAGCGATGCTGTTGGT-TCGACTGCTCCTTGGAGTCGGGTTGCTTGAAAGTGCAGCCTAAAGTGGGTGATAAACTTCATCTAAGGCTAAATATCGACTCGATTGCGATAGCGAACAAGTACCGTGAGGGAAAGTTGCAAAGGACTTTGAAGAGAGAGTTCAAGAGAACGTGAAATCGCTGGAGTGGAACCGGAGACAGTTGATGT---------TGCTTGGAG---ACAAGTTTGGTGACT---GGTCGCTTA--------------------GTTGTGATCGTTGCCGG------------------ACGTCGT-----------TTCCTATGCTACGCCGACGGC-GTTGGT-CGCTCGTT--CTAGCCCGATAG-TGTTGCCCAGCTCGCAAG------AGTCGGTGTCTTGTTGT-CGGTAGTTGGTTCGTGGC-GGCTAGCGT---------TTAGTTA-CGCTAGTGTGTGTGACGT---CGGTGTG--AAAGTCGACGACGTTTCCGACCCGTCTTGAAACACGGATTGCGGAGTGCTTGTCTAC-TGCGAGTCAAAGGGTGT-CAAAACCTTGCGGCGTAATGAAAGTAAAGGTCAGTCTCGAATTGGCCGACGTGGGATCT-GTGCTCTTC-GGAG--TGCTGCGCACCACGGCCCTATGCGTGTCACTTGTGACTGTGTAGAGGTTGAGCAGTTGGCAAACGACCCGAAAGATGGTGAACTATGCNTGAGCAGGATGAAGCCAGAGGAAACTCTGGTGGAAGTCCGTATCGGTTCTGACGTGCAAA-TCGATCGATAGACTTGGGTATAGGGGCGAAAGACTAATCGAACCATCTAGTAGCTGGTTCCTTCCGAAGTTTCCCTCAGGATAGCTGGATCTCT-GGCAGTTATATTCGGTAAAGCTAATGATTAGAGGCCTTGGGGGCGTAATGCCCTCAACCTATTCTCAAACTTTCAATGGATATGAAGTTGCAGTTTCTTTAGTGAACTGTCAACGTGAATG--CGAGGTCCAAGTGGGCCATTTTTGGTAAGCAGAACTGGCGCTGTGGGATGAACCAAACGTGGAGTTAAGGTGCCTAACTTCTCGCTCATGAGACCCCATAAAAGGTGTTGGTTGATATTGACAGCAGGACGGTGGCCATGGAAGTCGGTACCCGCTAAGGAGTGTGTAACAACTCACCTGCCGAATCAACTAGCCCTGAAAATGGATGGCGCTTAAGCGAGAGACCTATACTCTGCCGTTGC-GACATGTGCGT-TGTCTAGCGCCAGGTTGTAACGAGTAGGAAGGTCGTGGCGGTT-GCGTTGAAGGCTATGAGCGTGGGCTCGGCTGGAGCTTCCGTC-AGTGCAGATCGTAATGGTAGTAGCAAATATTCAAGTTCGATCCTTGAAGACTGAAGTGGAGAAGGGTTCCACGTGAACAGTAGTTGGATGTGGGTCAGTCGATCCTAA-GGTACTGGCGAACGCCTTGTATCATCGGTGGCG-AAAAGCTTGCTTTTGGTCCCCGTTTGTCGAAAGGGAATAGGGTTAATATTCCC-TAACTGAGATGCAAAGATTGTGTTCTTCGGAGCACAAGCGCGGTAACGCATTCGAACTTGGTTA-GTCGCTCAAAGACCGAGCTAGAGTTTTCTTCTCTAGTTAAGGAACGGACTCCCTGGAATTGGTTCAGCCAGAGATGGGGACGTTGTTTCCGAAAAGCACCGCGGTTTCTGTGGTGTCTCGTGCTCTTTGAACGGCCCTTAAAACACCAAGGGAGGCTATTAATTTGCACT--CAATCGTACCGATATCCGCATTAGGTCTCCAAGGTGAACAGCCTCTAGTCGATAGAATAATGTAGGTAAGGGAAGTCGGCAAACTAGATCCGTAACTTCGGGAAAAGGATTGGCTCCAGTGGTTGGAACGATTGGCCAGTTGGTTGATGCTTGTC-CGGCGCTATTCTGTCTGCTTGAGG-CCTTCGGGC---TGATGGCGGACTAGTGATAGTGCTTGCTTGTGGACGCTTTCTGGTGTGTGCTTGAACCTCGGTTCTAGTATCCTGATCGCTCATCTAAACAACCGTACTGGAACCGGTACGGACTCAGGGAATCCGACTGTCTAATTAAAACAGAGGTGACAGATGGTCCTTGCGGACGTTGACTGTCACTGATTTCTGCCCAGTGCTCTGAATGTTAAATCGTAGTAATTCGAGTAAGCGCGGGTAAACGGCGGGAGTAACTATGACTCTCTTAAGGTAGCCAAATGCCTCGTCATTTAATTGTTGACGCGCATGAATGGATTAACGAGATTCCTACTGTCCCTAACTACTATCTAGCGAAACCACAGCCAAGGGAACGGGCTTGGCAAAAATAGCGGGGAAAGAAGACCCTGTTGAGCTTGACTCTAGTTTGACATTGTGAAGAGTCATGAGAGGTGTAGCATAGGTGGGAGACTTCGGTCGACAGTGAAATACCACCACTTTCATCGACTCTTTACTTATTCGGTTGAAAGAGAATTGG-CTTCACGGCCTTTTTTCGAAGCATTAAGCGGAGCCATTTTA--TGGCACCGTGACTCTCCTCGAAGACAGTGTCAAGCGGGGAGTTTGACTGGGGCGGTACATCTATCAAATCGTAACGTAGGTGTCCTAAGGCGAGCTCAGAGAGGACGGAAACCTCTCGTAGAGCAAAAGGGCAAAAGCTTGCTTGATCTTGACTTTCAGTACGAGTACAGACCGCGAAAGCGTGGCCTATCGATCCTTTTAATTT-CCTGATTGTTTCAGGTAAGAGGTGTCAGAAAAGTTACCACAGGGATAACTGGCTTGTGGCAGCCAAGCGTCCATAGCGACGTTGCTTTTTGATCCTTCGATGTCGGCTCTTCCTATCATTGCGAAGCAGAATTCGCCAAGCGTTGGATTGTTCACCCACTAATAGGGAACGTGAGCTGGGTTTAGACCGTCGTGAGACAGGTTAGTTTTACCCTACTGTTGACTTGTTATTGCGAAAGTAATCCTGCTTAGTACGAGAGGAACAGCGGGTTCAAACATTTGGTTCATAGACTTGATCGACAGATCAATGGTCTGAAGCTACCATTTGAGAGATTATAACTGAACGCCTCTAAGTTAGAATCTCGCCTTGTCAA-GGCGAAAATT-TCTTGCTTCCCGGTGTCGGGAGGCATCTCT--ATCTCGTGGCA-ACACGAGAGCTTATGCCCTAT-GTATGGCCTTGGCATCGTAGTGA--ACTCTGCGATGCTTGCCAACGCCAGATCACTCTGGTTCAATGTCGGGGCGCTAAATCACTTGCATACGACTTGGTCTCTTGGTCAAGG--------------------------------------------------
Cel           AGAGCCCAGCGCCGAATCGATCAG--TCTTTGGCTGCTTCGAAATGTGGCGTATAGGTGTAAGTTTCCAGCAGTGTCGTATGTCCGAAGTCCTTACGATTGAGGCCATAAACCAGAGAGGGTGCGAGCCCCGTTCTGGATAGCGGCACTGTTGGT-TCGCTTGCTCCTTGGAGTCGGGTTGCTTGAAAGTGCAGCCTAAAGTGGGTGATAAACTTCATCTAAGGCTAAATATCGACTCGATTGCGATAGCGAACAAGTACCGTGAGGGAAAGTTGCAAAGGACTTTGAAGAGAGAGTTCAAGAGAACGTGAAATCGCTGGAGTGGAACCGGAGACAGTTGATGT---------TGCTTGGAG---ACAAGCTTGGTGACT---GGTCGCTTA--------------------GTTGTGATCGTTGCCGG------------------GTGTCGT-----------TTCCTATGCTACGCCGACGGC-GTTGGC-TGCTCGTT--CTAGCCCGACAG-TGTTGCCCATCTCGCAAG------AGAAGGTGTCTTGCTGG-CGGTAGTGGGTTCGTGGC-GGCTAGCGT---------TTAGTTA-CGCTAGTGTGTGTGACGT---CGGTGTG--AAAGTCGACGACGTTTCCGACCCGTCTTGAAACACGGATTGCGGAGTGCTTGTCTAC-TGCGAGTCAAAGGGTGT-TAAAACCTTGCGGCGAAATGAAAGTAAAGGTCAGTCTCGAATTGGCCGACGTGGGATCT-GTGTTCTTC-GGAG--TGCAGCGCACCACGGCCCTGTGCGTGTCACTTGTGACTGTGCAGAGGTTGAGCAGTTGGCAAACGACCCGAAAGATGGTGAACTATGCCTGAGCAGGATGAAGCCAGAGGAAACTCTGGTGGAAGTCCGTATCGGTTCTGACGTGCAAA-TCGATCGATAGACTTGGGTATAGGGGCGAAAGACTAATCGAACCATCTAGTAGCTGGTTCCTTCCGAAGTTTCCCTCAGGATAGCTGGATCTCA-GGCAGTTATATTCGGTAAAGCTAATGATTAGAGGCCTTGGGGACGTAATGTCCTCAACCTATTCTCAAACTTTCAATGGATATGAAGTTGCAGTTTCTTTAGTGAACTGTCAACGTGAATG--CGAGGTCCAAGTGGGCCATTTTTGGTAAGCAGAACTGGCGCTGTGGGATGAACCAAACGTGGAGTTAAGGTGCCTAACTTCTCGCTCATGAGACCCCATAAAAGGTGTTGGTTGATATTGACAGCAGGACGGTGGCCATGGAAGTCGGTATCCGCTAAGGAGTGTGTAACAACTCACCTGCCGAATCAACTAGCCCTGAAAATGGATGGCGCTTAAGCGAGAGACCTATACTCCGCCGTTGC-GACATGTGCGT-TGTCTAGCGCCAGGTCGTAACGAGTAGGAAGGTCGTGGCGGTT-GCGTTGAAGGCTATGAGCGTAGGCTCGGCTGGAGCTTCCGTC-AGTGCAGATCGTAATGGTAGTAGCAAATATTCAAGTTCGATCCTTGAAGACTGAAGTGGAGAAGGGTTCCACGTGAACAGTAGTTGGATGTGGGTCAGTCGATCCTAA-GGTACTGGCGAACGCCTTGTATCATCGGTGGCG-AAAAGCTTGCTTTTAGTCCCCGCTTGTCGAAAGGGAATAGGGTTAATATTCCC-TAACTGAGATGCAAAGATTGTGTTCTTCGGAGCACAAGCGCGGTAACGCATTCGAACTTGGTTA-GTCGCTCAAAGACCGAGCTAGAGTTTTCTTCTCTAGTTAAGGAACGGACTCCCTGGAATTGGTTCAGCCAGAGATGGGGACGTTGTTTCCGAAAAGCACCGCGGTTTCTGTGGTGTCTCGTGCTCTTTGAACGGCCCTTAAAACACCAAGGGAGGCTATTAATTTGCACT--CAATCGTACCGATATCCGCATTAGGTCTCCAAGGTGAACAGCCTCTAGTCGATAGAATAATGTAGGTAAGGGAAGTCGGCAAACTAGATCCGTAACTTCGGGAAAAGGATTGGCTCCAGTGGTTGGAACGGTTGGCCAGTTGGTTGATGCTTGTC-CGGCGCAGTTCTGTCTGCTTGATA-CTTTCGGGT---TGATGGCGGACTAGTGATTGTGCTTGCTTGCGGACGCTTTCTGGTGTGTGCTTGGACCTCGGTTCTAGTATCCTGATCGCTCATCTAAACAACCGTACTGGAACCGGTACGGACTCAGGGAATCCGACTGTCTAATTAAAACAGAGGTGACAGATGGTCCTTGCGGACGTTGACTGTCACTGATTTCTGCCCAGTGCTCTGAATGTTAAATCGTAGTAATTCGAGTAAGCGCGGGTAAACGGCGGGAGTAACTATGACTCTCTTAAGGTAGCCAAATGCCTCGTCATTTAATTGTTGACGCGCATGAATGGATTAACGAGATTCCTACTGTCCCTAACTACTTTCTAGCGAAACCACAGCCAAGGGAACGGGCTTGGCAAAAATAGCGGGGAAAGAAGACCCTGTTGAGCTTGACTCTAGTTTGACATTGTGAAGAGTCATGAGAGGTGTAGCATAGGTGGGAGTCTTCGGACGACAGTGAAATACCACCACTTTCATCGACTCTTTACTTATTCGGTTAAAAGAGAATTGG-CTTCACGGCCTTTTTTCGAAGCATTAAGCGGAGCCATTTTA--TGGCACCGTGACTCTCCTCGAAGACAGTGTCAAGCGGGGAGTTTGACTGGGGCGGTACATCTATCAAATCGTAACGTAGGTGTCCTAAGGCGAGCTCAGAGAGGACGGAAACCTCTCGTAGAGCAAAAGGGCAAAAGCTTGCTTGATCTTGACTTTCAGTACGAGTACAGACCGCGAAAGCGTGGCCTATCGATCCTTTTAAT---CCTGATTGTTTCAGGTAAGAGGTGTCAGAAAAGTTACCACAGGGATAACTGGCTTGTGGCAGCCAAGCGTCCATAGCGACGTTGCTTTTTGATCCTTCGATGTCGGCTCTTCCTATCATTGCGAAGCAGAATTCGCCAAGCGTTGGATTGTTCACCCACTAATAGGGAACGTGAGCTGGGTTTAGACCGTCGTGAGACAGGTTAGTTTTACCCTACTGTTGACTTGTTATTGCGAAAGTAATCCTGCTTAGTACGAGAGGAACAGCGGGTTCAAACATTTGGTTCATAGACTTGATCGACAGATCAATGGTCTGAAGCTACCATTTGAGAGATTATAACTGAACGCCTCTAAGTTAGAATCTCGCCTTGTCAA-GGCGAAAATT-TCTTGCTTCCCGGTGTCGGGAGGCATCTCT--ATCTCGTGGCA-ACACGAGAGCTTATGCCCTAT-GTATGGCCTTGGCGTCGTAGTGA-AT-TCTGCGACGCTTGCCAACGCCAGATCACTCTGGTTCAATGTCGGGGCGCTAAATCACTTGCATACGACTTGGTCTCTTGGTCAAGGTGTTGTATTCAGTAGAGCAGTCCTTTTATACTGCGATCTGTTGAGACTAT
Csp7          AGAGCCCAGCGTCGAATCGTTCAG--TCATTGGCTGCTTCGAAATGTGACGTATAGGTGTAGCTTTCCAACAGTATCGTATGTCCGAAGTCCTTACGATTGAGGCCATAAACCAGAGAGGGTGCGAGCCCCGTTCTGGATAGCGGTGCTGTTGGT-TCGGTTGCTCCTTGGAGTCGGGTTGCTTGAAAGTGCAGCCTAAAGTGGGTGATAAACTTCATCTAAGGCTAAATATCGACTCGATTGCGATAGCGAACAAGTACCGTGAGGGAAAGTTGCAAAGGACTTTGAAGAGAGAGTTCAAGAGAACGTGAAATCGCTGGAGTGGAACCGGAGACAGTTGATGT---------TGCTTTGAG---ACAAGCTTGGCGGCT---GGTCGCTTC--------------------GTTGTGATCGTCGCCGG------------------GTGTCGT-----------TTCTTGTGCTACGCCGACGGC-GTTGGC-TGCTCGTT--CTGGCCCGTAAC-TGTTGCCCATCTCTTCGG------AGACGGTGTCTTGGTTG-CGGTCGTCGGTTTGTGGC-GGCTAGCGT---------TTAGTTA-TGCCAGTGGGTGTGACGT---CGGTGTG--AAAGTCAACGACGTTTCCGACCCGTCTTGAAACACGGATTGCGGAGTGCTTGTCTAC-TGCGAGTCAAAGGGTGT-TAAAACCTTGCGGCGAAATGAAAGTGAAGGTCAGTCTTGAATTGGCCGACGTGGGATCT-GTGCTCTTC-GGAG--TGCAGCGCACCACGGCCCTATGCGTGTCGCTTGCGACTGTGTAGAGGTTGAGCAGTTGGCAAACGACCCGAAAGATGGTGAACTATGCCTGAGCAGGATGAAGCCAGAGGAAACTCTGGTGGAAGTCCGTATCGGTTCTGACGTGCAAA-TCGATCGATAGACTTGGGTATAGGGGCGAAAGACTAATCGAACCATCTAGTAGCTGGTTCCTTCCGAAGTTTCCCTCAGGATAGCTGGATCTCTCAGCAGTTATATTCGGTAAAGCTAATGATTAGAGGCATTGGGGACGTAATGTCCTCAACCTATTCTCAAACTTTCAATGGATATGAAGTTGCAGTTTCTTTAGTGAACTGTCGACGTGAATG--CGAGGTCCAAGTGGGCCATTTTTGGTAAGCAGAACTGGCGCTGTGGGATGAACCAAACGCGGAGTTAAGGTGCCTAACTTCTCGCTCATGAGACCCCATAAAAGGTGTTGGTTGATATTGACAGCAGGACGGTGGCCATGGAAGTCGGTACCCGCTAAGGAGTGTGTAACAACTCACCTGCCGAATCAACTAGCCCTGAAAATGGATGGCGCTTAAGCGAGAGACCTATACTCCGCCGTTGC-GACATGTGCGT-TGTCTAGCGCCAGGTCGTAACGAGTAGGAAGGTCGTGGCGGTT-GCGTTGAAGGCTATGAGCGTGGGCTCGGCTGGAGCTTCCGTC-AGTGCAGATCGTAATGGTAGTAGCAAATATTCAAGTTCGATCCTTGAAGACTGAAGTGGAGAAGGGTTCCACGTGAACAGTAGTTGGATGTGGGTCAGTCGATCCTAA-GGTACTGGCGAACGCCTTGTATCATCGGTGGCGCGAAAGCTTGCTTTTGGTCCCCGTTTGTCGAAAGGGAATACGGTTAATATTCCG-TAACTGAGATGCAAAGATTGTGTTCTTCGGAGCATAAGCGCGGTAACGCATTCGAACTTGGTTA-GTCGCTCAAAGACCGAGCTAGAGTTTTCTTCTCTAGTTAAGGAACGGACTCCCTGGAATTGGTTCAGCCAGAGATGGGGACGTTGTTTCCGAAAAGCACCGCGGTTTCTGTGGTGTCTCGTGCTCTTTGAACGGCCCTTAAAACACCAAGGGAGGCTATTAATTTGCACT--CAATCGTACCGATATCCGCATTAGGTCTCCAAGGTGAACAGCCTCTAGTCGANAGAATAATGTAGGTAAGGGAAGTCGGCAAACTAGATCCGTAACTTCGGGAAAAGGATTGGCTCCAGTGGTTGGAACGATTGGCCTGTTGGTTGATGCTTGTCATGGCGCTGTTCTGTCTGTTTGAGG-CCCTCGGGC---CGATGGCGGACTAGTGACAGTGCTTGCTTGTGGACGCCTTCTGGTGTGTGCTTTGACCTCGGTCTTAGTATCCTGATCGCTCATCTAAACAACCGTACTGGAACCGGTACGGACTCAGGGAATCCGACTGTCTAATTAAAACAGAGGTGACAGATGGTCCTTGCGGACGTTGACTGTCACTGATTTCTGCCCAGTGCTCTGAATGTTAAATCGTAGTAATTCGAGTAAGCGCGGGNAAACGGCGGGAGTAACTATGACTCTCTTAAGGTAGCCAAATGCCTCGTCATTTAATTGTTGACGCGCATGAATGGATTAACGAGATTCCTACTGTCCCTAACTACTATCTAGCGAAACCACAGCCAAGGGAACGGGCTTGGCAAAAATAGCGGGGAAAGAAGACCCTGTTGAGCTTGACTCTAGTTTGACATTGTGAAGAGTCATGAGAGGTGTAGCATAGGTGGGAGTCTTCGGACGCCAGTGAAATACCACCACTTTCATCGACTCTTTACTTATTCGGTTGAAAGAGGATTGG-CCTTCGGGCCTTTTTTCGAAGCATTAAGCGGAGCCATTTTA--TGGCACCGTGACTCTCCTCGAAGACAGTGTCAAGCGGGGAGTTTGACTGGGGCGGTACATCTATCAAATCGTAACGTAGGTGTCCTAAGGCGAGCTCAGAGAGGACGGAAACCTCTCGTAGAGCAAAAGGGCAAAAGCTTGCTTGATCTTGACTTTCAGTACGAGTACAGACCGCGAAAGCGTGGCCTATCGATCCTTTTAAC---CCAGATTGTTTCTGGTAAGAGGTGTCAGAAAAGTTACCACAGGGATAACTGGCTTGTGGCAGCCAAGCGTCCATAGCGACGTTGCTTTTTGATCCTTCGATGTCGGCTCTTCCTATCATTGCGAAGCAGAATTCGCCAAGCGTTGGATTGTTCACCCACTAATAGGGAACGTGAGCTGGGTTTAGACCGTCGTGAGACAGGTTAGTTTTACCCTACTGTTGACTTGTTATTGCGAAAGTAATCCTGCTTAGTACGAGAGGAACAGCGGGTTCAAACATTTGGTTCATGGACTTGGTCGACAGGCCAATGGTCCGAAGCTACCATTTGAGAGATTATAACTGAACGCCTCTAAGTTAGAATCTCGCCTTGTCAA-GGCGAAAATT-TCTTGCTTCCCGGTGTCGGGAGGCATCTCT--ATCTCGTGGCA-ACACGAGAGCTTATGCCCTAT-GTATGGCCTTGGCGTCGTGGTGA-AT-TCCGCGGCGCTTGCCAACGCCAGATCACTCTGGTTCAATGTCGGGGCGCTAAATCACTTGCAT-------------------------------------------------------------------------
Cja           AGAGCCCAGCGCCGAATCGATCAG--TCTTTGGCTGCTTCGAAATGTGGCGTATAGGTGTAGTCTTCCAGCAGTGTCGTATGTCCGAAGTCCTTGCGATTGAGGCCATAAACCAGAGAGGGTGCGAGCCCCGTTCTGGATAGCGGCGCTGTTGGT-TCGACTGCTCCTTGGAGTCGGGTTGCTTGAAAGTGCAGCCTAAAGTGGGTGATAAACTTCATCTAAGGCTAAATATTGACTCGATTGCGATAGCGAACAAGTACCGTGAGGGAAAGTTGCAAAGGACTTTGAAGAGAGAGTTCAAGAGAACGTGAAATCGCTGGAGTGGAACCGGAGACAGTTGATGT---------TGCTTGGAG---ACAATCTTGGTGGCT---GATCGCTTA--------------------GCTGTGATCGCCGCCGG------------------GAGTCGT-----------TTCCTATGCTACGCCGACGGC-GTTGGC-CGCTCGTT--CTGGCCCGACAG-TGTTGCCCATCTCGCAAG------AGACGGTGTCTTGTTGT-CGGTCGTTGGTTCGTGGT-GGCTAGCGT---------TTAGTTA-CGCTAGTGTGTGTGACGT---CGGTGTG--AAAGTCGACGACGTTTCCGACCCGTCTTGAAACACGGATTACGGAGTGTTTGTCTGC-TGCGAGTCAAAGGGTGT-AAAAACCTTGCGGCGCAATGAAAGTGAAGGTTAGTCTCGAACTGACCGACGTGGGATCC-GTGCTCTTC-GGAG--TGCGGCGCACCACGGCCCTATGCGTGTCACTTGTGACTGTGTAGAGGTTGAGCAGTAGGCAAGCGACCCGAAAGATGGTGAACTATGCCTGAGCAGGATGAAGCCAGAGGAAACTCTGGTGGAAGTCCGTATCGGTTCTGACGTGCAAA-TCGATCGATAGACTTGGGTATAGGGGCGAAAGACTAATCGAACCATCTAGTAGCTGGTTCCTTCCGAAGTTTCCCTCAGGATAGCTGGAACTCT-TGCAGTTATATTCGGTAAAGCTAATGATTAGAGGCCTTGGGGACGTAATGTCCTCAACCTATTCTCAAACTTTCAATGGATATGGCGTCGCAGTTTCTTTAGTGAACTG-CGGCGTGAATG--CGAGTTCCAAGTGGGCCATTTTTGGTAAGCAGAACTGGCGCTGTGGGATGAACCAAACGTGGAGTTAAGGTGCCTAACTTCTCGCTTATGAGACCCCATAAAAGGTGTTGGTTGATATTGACAGCAGGACGGTGGCCATGGAAGTCGGTACCCGCTAAGGAGTGTGTAACAACTCACCTGCCGAATCAACTAGCCCTGAAAATGGATGGCGCTTAAGCGAGAGACCTATACTCCGCCGTCGC-GGCATGTGCGT-TGTCTAGCGCCAGGTCGCGACGAGTAGGAAGGACGTGGCGGTT-GCGTTGAAGGCTATGAGCGTAGGCTCGGCTGGAGCTTCCGTC-AGTGCAGATCGTAATGGTAGTAGCAAATATTCAAGTTCGATCCTTGAAGACTGAAGTGGAGAAGGGTTCCACGTGAACAGTAGTTGGATGTGGGTCAGTCGATCCTAAAGGTACTGGCGAAAGCCTTGTATCATCGGTGGCG-AAAAGCTTGCTTTTTGTCCCCGCCCGTCGAAAGGGAATAGGGTTAATATTCCC-TAACTGAGATGCAAAGATTGTGTTCTTCGGAGCACAAGCGCGGTAACGCGTTCGAACTTGGTAA-GTCGCTCAGAGACCGAGCTAGAGTTTTCTTCTCTAGTTAAGGAACGGACTCCCTGGAATTGGTTCAGCCAGAGATGGGGACGTTGTTTCCGAAAAGCACCGCGGTTTCTGTGGTGTCTCGTGCTCTCTGAACGGCCCTTTAAACACCAAGGGAGGCTATTAATTTGCACT--CAATCGTACCGATATCCGCATTAGGTCTCCAAGGTGAACAGCCTCTAGTCGATAGAATAATGTAGGTAAGGGAAGTCGGCAAACTAGATCCGTAACTTCGGGAAAAGGATTGGCTCCAGTGGTCGGAACGGTTGGCCAGTTGGTTGATGCTTGTC-CGGCGCTGTTCTGTCTGCTTGATG-CTTTCGGGC---TGATGGCGGCCTAGTGATAGTGCTTGCTTGTTGACGCTTTCTGGTGTGTGCTTTGACCTCGGTCTTAGTATCCTGATCGTTCATCTAAACGACTAAACTGGAACCGGTACGGACTCAGGGAATCCGACTGTCTAATTAAAACAGAGGTGACAGATGGTCCTTGCGGACGCTGACTGTCACTGATTTCTGCCCAGTGCTCTGAATGTTAAATCGTAGTAATTCGAGTAAGCGCGGGTAAACGGCGGGAGTAACTATGACTCTCTTAAGGTAGCCAAATGCCTCGTCATTTAATTGTTGACGCGCATGAATGGATTAACGAGATTCCTACTGTCCCTAACTACTATCTAGCGAAACCACAGCCAAGGGAACGGGCTTGGCAAAAATAGCGGGGAAAGAAGACCCTGTTGAGCTTGACTCTAGTTTGACATTGTGAAGAGTCATGAGAGGTGTAGCATAGGTGGGAGTCTTCGGACGCCAATGAAATACCACCACTTTCATCGACTCTTTACTTATTCGGTTAAAAGAGAATTGG-TCGCAAGGCCTCTTTTCGAAGTATTAAGCGGATCCATTTTA--TGGAACCGTGACTCTCCCCGAAGACAGTGTCAAGCGGGGAGTTTGACTGGGGCGGTACATCTATCAAATCGTAACGTAGGTGTCCTAAGGCGAGCTCAGAGAGGACGGAAACCTCTCGTAGAGCAAAAGGGCAAAAGCTTGCTTGATCTTGACTTTCAGTACGAGTACAGACCGCGAAAGCGTGGCCTATCGATCCTTTTAATTTTCCAGATTGTTTCTGGTAAGAGGTGTCAGAAAAGTTACCACAGGGATAACTGGCTTGTGGCAGCCAAGCGTCCATAGCGACGTTGCTTTTTGATCCTTCGATGTCGGCTCTTCCTATCATTGCGAAGCAGAATTCGCCAAGCGTTGGATTGTTCACCCACTAATAGGGAACGTGAGCTGGGTTTAGACCGTCGTGAGACAGGTTAGTTTTACCCTACTGTTGACTTGTTATTGCGAAAGTAATCCTGCTTAGTACGAGAGGAACAGCGGGTTCAAACATTTGGTTCATGGACTTGGTCGACAGGCCAATGGTCCGAAGCTACCATTTGAGAGATTATAACTGAACGCCTCTAAGTTAGAATCTCGCCTTGTCAA-GGCGAAAATT-TCTTGCTTCCCGGTGTCGGGAGGCATCTCT--ATCTCGTGGCA-ACACGAGAGCTTATGCCCTAT-GTATGGCCTTGGCGTCGTAGTGA-AT-TCTGCGGCGCTTGCCAACGCCAGATCACTCTGGTTCAATGTCGGGGCGCTAAATCACTTGCATACGACTTGGTCTCTTGGTCAAGGTGTTGTATTCAGTAGAGCAGTCTCTTTATACTGCGATCTGTTGAGACTAT
EG4788        AGAGCCCAGCGCTGAATCACTCAA--TCATTGGTTGCTGTGACATGTAGCGTATAGAAGTGTCTTTCCAGTGATATTGTTTTTCCTAAGTCCTTGCGATTAAGGCTACAGGCCATAGAGGGTGCGAGTCCCGTCATGGATAACGATATTGCTGGT-TTGGC-GTTTCTCGGAGTCGGGTTGCTTGAAAGTGCAGCCTAAAGTGGGTGATAAACTTCATCTAAGGCTAAATATTGACTCGATTGCGATAGCGAACAAGTACCGTGAGGGAAAGTTGCAAAGAACTTTGAAGAGAGAGTTCAAGAGAACGTGAAATCGCTGGAGTGGAAGCAGAGACAGTTGATGT---------TGCTTGATG---GTAATGTTGCCGGT----TATCGCTTA--------------------GCTGTGATGACTGGTGGC------------------TGTCGC-----------TGTCGTAGCTACGCTGACGGC-GTTGGT-TGTTCGTT--CAAAAGCTCGTA-GTGTTGCCCATCTTC---------GGATGGTGTCTTGCTTG--GGTG-GATGTTTGTGGC-GGCTAGCGT---------TTTGCAA-TAACTGTGTGTGTTGCGT---CGGTGTG--AAAGTCAATTACGTTTCTGACCCGTCTTGAAACACGGATTGCGGAGTGCTTGTTTGT-TGCGAGTCAAAGGGTGA--TAAACCTTGCGGCGTAATGAAAGTAAAGGTCGTCTTCAAGATGGCTGATGTGAGATCC-TTGCCCTCG---GG--CTTGGCGCATCACGACCCTATACGAATTGCTTGCAATTGTGTAGAGGTAGAGCAATAAGCAAACGACCCGAAAGATGGTGAACTATTCTTGAGCAGGATGAAGCCAAAGGAAACTTTGGTGGAAGTCCGCATCGGTTCTGACGTGCAAAATCGATCGATAGACTTGAGTATAGGGGCGAAAGACTAATCGAACCATCTAGTAGCTGGTTCCTTCCGAAGTTTCCCTCAGGATAGCTGGACTTTT-GACAGTTATATTCGGTAAAGCTAATGATTAGAGGCATTGGGAACGTAATGTTCTCAACCTATTCTCAAACTTTCAATGGATATGAAGTTACAGTTTCTTTAGTGAACTGTTAACGTGAATG--TAAGGTCCAAGTGGGCCATTTTTGGTAAGCAGAACTGGCGCTGTGGGATGAACCAAACGTGGAGTTAAGGTGCCTAACTTTTCGCTCATGAGACCCCATAAAAGGTGTTGGTTGATATTGACAGCAGGACGGTGGCCATGGAAGTCGGTACCCGCTAAGGAGTGTGTAACAACTCACCTGCCGAATCAACTAGCCCTGAAAATGGATGGCGCTTAAGCGAGAGACCTATACTCCACCGTTGA-AACATGTGCGT-TGTCTAGCGCCAGGTTTCAACGAGTAGGAAGGACGTGGTGGTT-GCGTTGAAGCCTTTGAGCGTAGGCTCAGGTGGAGCTTCCATC-AGTGCAGATCGTAATGGTAGTAGCAAATATTCAAGTTCGATCCTTGAAGACTGAAGTGGAGAAGGGTTCCACGTGAACAGTAGTTGGATGTGGGTCAGTCGATCCTAA-GGTACTGGCTAATGCCTTGTATCATCGGTGACG-AGAAGCTTGCTTTTTG-TCATGACTGTCGAAAGGGAATAGGGTTAATATTCCC-TAACTGAGATGCAAAGATTANGTTCTTCGGAGCGTAAGCGCGGTAACGCATTTGAACTTGATTT-GCCGCTCAAAGACCGAGGTAGAGTTTTCTTCTCTATTTAAGGAACGGACTCCCTGAAAATGGTTCAGCCAGAGATAGGGACGTTGTTTCCGAAAAGCATCGCGGTTTCTGTGATGTCTCGTGCTCTTTGAACGGTCCTTAAAACATCAAGGGAAGCTTTCAATTTGCACT--CAATCGTACCGATATCCGCATTAGGTCTCCAAGGTGAACAGCCTCTAGTCGATAGAATAATGTAGGTAAGGGAAGTCGGCAAATTAGATCCGTAACTTCGGGAAAAGGATTGGCTCCAGTGGTTGGACTGATTGGCTAGTTGATTGATGCTTGCT-CGGCGTTATTCAGTTTGCTTGA-GTCTTTCGGGA---CGATGGTGAACGAGTGGTATCGCTGACTTGTGGACGTTTTCTAGTGTGTGCTTTGACTTCGGTCTCAGTATCCTGATTGGTCATTTAAACAACCATACTGGAACCGGTACGGACACAGGGAATCCGACTGTCTAATTAAAACAGAGGTGACAGATGGTCTTTGCAGACGTTGACTGTCACTGATTTCTGCCCAGTGCTCTGAATGTTAAATCGTAGTAATTCGAGTAAGCGCGGGTAAACGGCGGGAGTAACTATGACTCTCTTAAGGTAGCCAAATGCCTCGTCATTTAACTGGTGACGCGCATGAATGGATTAACGAGATTCCTACTGTCCCTAACTACTATCTAGCGAAACCACAGCCAAGGGAACGGGCTTGGCAAAAATAGCGGGGAAAGAAGACCCTGTTGAGCTTGACTCTAGTTTGACATTGTGAAGAGTCATGAGAGGTGTAGTATAGGTGGGAGACTTCGGTCGACAGTGAAATACCACCACTTTCATCGACTCTTTACTTATTCGGTTAAAAGAAGATTGG-TCGCAAGGCCTTTTTTCGCTGTATTAAGCGGTGCCATTTTA--TGGTGCCGTGATTCTCCTCGAAGACAGTGTCAAGCGGGGAGTTTGACTGGGGCGGTACATCTATCAAATCGTAACGTAGGTGTCCTAAGGCAAGCTCAGAGAGGACGGAAACCTCTCGTAGAGCAAAAGGGCAAAAGCTTGCTTGATCTTGACTTTCAGTACGAGTACAGACCGCGAAAGCGTGGCCTATCGATCCTTTTAAT---CCAGATTGTTTCTGGTAAGAGGTGTCAGAAAAGTTACCACAGGGATAACTGGCTTGTGGCAGCCAAGCGTCCATAGCGACGTTGCTTTTTGATCCTTCGATGTCGGCTCTTCCTATCATTGCGAAGCAGAATTCGCCAAGCGTTGGATTGTTCACCCACTAATAGGGAACGTGAGCTGGGTTTAGACCGTCGTGAGACAGGTTAGTTTTACCCTACTGTTGACTTGTTATTGCGAAAGTAATCCTGCTTAGTACGAGAGGAACAGCGGGTTCAAACATTTGGTTCATGGACTTAGTCGACAGACTAATGGTCCGAAGCTACCATTTGAGAGATTATAACTGAACGCCTCTAAGTTAGAATCTCGCCTTGTCAA-GGCGAAAATT-CTTTGCTTCCCGGTGTCGGGAGGCATCTCT--ATCTCGTGGTA-ACGCGAGAGCTTATGCCCTAT-GAATGACCCTGGTGTTGTAGTGA-AT-TCTGCAACGCCTGTCAACGCCAGATCACTCTGGTTCAATGTCGGGGCGCTAAATCACTTGCATACGACNTGGCTTCT-----------------------------------------------------------
JU1528        ATAGCCCAGCGCTGAATCGCTAAG--TCTATGGCTTCTGCGAAATGTAGCGTATAGGAGTGTTCGTCCAGTAGTGTCGTATGTCCCAAGTCCTTGCGATTAAGGCCATAAACCAGAGAGGGTGCGAGTCCCGTCCTGGATAGCGACGCTGTTGGT-TTGGATGCTCTCTGGAGTCGGGTTGCTTGAAAGTGCAGCCTAAAGTGGGTGATAAACTTCATCTAAGGCTAAATATTGACTCGATTGCGATAGCGAACAAGTACCGTGAGGGAAAGTTGCAAAGAACTTTGAAGAGAGAGTTCAAGAGAACGTGAAATCGTTGGAGTGGAACCGGAGACAGTTGATGT---------TGCTTGATG---GCAAGCG-GTTAGCC---GTACGCTTA--------------------GTTGTGTGCGGTTTTCT------------------GTGTCGC-----------TGTCAAAGCTACGCTGACGGC-GTTGGT-TGTTCGTT--CTGAAGCGCGTTGTGTTGCCCACCTTTTT---------GGCGGTGTCTTGCACG--CGTC-AAGGTTTGTGAC-AGCTAGCGT---------TTAGCCC-GTCT-TTTTGATTGGCGT---CGGTGTG--AAAGTCGACGACGTTTCCGACCCGTCTTGAAACACGGATTGCGGAGTGCTTGTCTGT-TGCGAGTCAAAGGGTGTATAAAACCTTGCGGCGAAATGAAAGTGAAGGTCGGCTTTAAGTTGGCTGACATGAGATCC-GTTGAGTTTTCTCT--GGCGGCGCATCATGGCCCTATGCGTGTTGCTTGCAACTGTGTAGAGGTAGAGCAATAGGCAAACGACCCGAAAGATGGTGAACTATTCCTGAGCAGGACGAAGCCAGAGGAAACTCTGGTGGAAGTCCGTATCGGTTCTGACGTGCAAA-TCGATCGATAGACTTGGGTATAGGGGCGAAAGACTAATCGAACCATCTAGTAGCTGGTTCCTTCCGAAGTTTCCCTCAGGATAGCTGGACTTTT-GGCAGTTATATTCGGTAAAGCTAATGATTAGAGGTATTGGGGTCGTAATGTCCTCAACCTATTCTCAAACTTTCAATGGATATGAAGTTACAGTTTCTTCAGTGAACTGTTAACGCGAATG--CGAGGTCCAAGTGGGCCATTTTTGGTAAGCAGAACTGGCGCTGTGGGATGAACCAAACGTGAAGTTAAGATGCCAAACTTTTCGCTCATGAGACCCCATAAAAGGTGTTGGTTGATATTGACAGCAGGACGGTGGCCATGGAAGTCGGTACCCGCTAAGGAGTGTGTAACAACTCACCTGCCGAATCAACTAGCCCTGAAAATGGATGGCGCTTAAGCGAGAGATCTATACTTCACCGTTGC-GACATGTGCGT-TGTCTAGCGCCAGGTTGTAACGAGTAGGAAGGACGTGGCGGTT-GCGTTGAAGGCTATGAGCGTGGGCTTGGCTGGAGCTTCCGTC-AGTGCAGATCGTAATGGTAGTAGCAAATATTCAAGTTCGATCCTTGAAGACTGAAGTGGAGAAGGGTTCCACGTGAACAGTAGTTGGATGTGGGTCAGTCGATCCTAA-GGTACTGGCGAATGCCTTGTATCATTGGTGGCG--GAAGCTTGCTTTT-GTCCACAATTGTCGAAAGGGAATAGGGTTAATATTCCC-TAACTGAGATGCAAAGATTGCAATTTTCGGATTGTAAGCGCGGTAACGCATTCGAACTTGGTTT-GTCGCTCAAAGACCGAGCTAGAGTTATCTTCTCTAGTTAAGGAACGGACTCCCTGGAAATGGTTCAGCCAGAGATGGGGACGTTGTTACCGAAAAGCACCGCGGTTTCTGTGGTGTCTCGTGCTCTTTGAACGGCCCTTTAAACACTAAGGGAGGCTATTAATTTGCACT--CAATCGTACCGATATCCGCATTAGGTCTCCAAGGTGAACAGCCTCTAGTCGATAGAATAATGTAGGTAAGGGAAGTCGGCAAACTAGATCCGTAACTTCGGGAAAAGGATTGGCTCCAGTGGTTGGATCGATTGGCCAGTTGGTTGATGCTTGTTATGGCGCTGTTCAGTCTGCTTGACG-CTTCACGGC---TGACGGTGGACGAGTGACAGTGCTGTCTTGTGGACGCCTTCTGGTGTGTGCTTTGATTTCGGTCTTAGTATCCTGATCGGTCATTTAAACAACTATACTGGAACCGGTACGGACTCAGGGAATCCGACTGTCTAATTAAAACAGAGGTGACAGATGGTCCTTGCGGACGTTGACTGTCACTGATTTCTGCCCAGTGCTCTGAATGTTAAATCGTAGTAATTCGAGTAAGCGCGGGTAAACGGCGGGAGTAACTATGACTCTCTTAAGGTAGCCAAATGCCTCGTCATTTAATTGTTGACGCGCATGAATGGATNAACGAGATTCCTACTGTCCCTAACTACTATCTAGCGAAACCACAGCCAAGGGAACGGGCTTGGCAAAAATAGCGGGGAAAGAAGACCCTGTTGAGCTTGACTCTAGTTTGACATTGTGAAGAGTCATGAGAGGTGTAGCATAGGTGGGAGACTTCGGTCGCCAGTGAAATACCACCACTTTCATCGACTCTTTACTTATTCGGTTAAAAGAGAATTGG-CTTCGCGGCCTTTTTTCGAAGCGTTAAGCGGTGCCATTTTA--TGGTGCCGTGACTCTCCTCGAAGACAGTGTCAAGCGGGGAGTTTGACTGGGGCGGTACATCTATCAAATCGTAACGTAGGTGTCCTAAGGCGAGCTCAGAGAGGACGGAAACCTCTCGTAGAGCAAAAGGGCAAAAGCTCGCTTGATCTTGACTTTCAGTACGAGTACAGACCGCGAAAGCGTGGCCTATCGATCCTTTTAAT---CCAGATTGTTTCTGGTAAGAGGTGTCAGAAAAGTTACCACAGGGATNNCNGGCTTGTGGCAGCCAAGCGTCCATAGCGACGTTGCTTTTTGATCCTTCGATGTCGGCTCTTCCTATCATTGCGAAGCAGAATTCGCCAAGCGTTGGATTGTTCACCCACTAATAGGGAACGTGAGCTGGGTTTAGACCGTCGTGAGACAGGTTAGTTTTACCCTACTGTTGACTTGTTATTGCGAAAGTAATCCTGCTTAGTACGAGAGGAACAGCAGGTTCAAACATTTGGTTCATGGACTTGGTCGACAGGCCAATGGTCCGAAGCTACCATTTGAGAGATTATAACTGAACGCCTCTAAGTTAGAATCTCGCCTTGTCAA-GGCGAAAATT-TCTTGTTTCCCGGTGTCGGGAGGCATCACT--ATCTTGTGGTA-ACGCAAGAGCTTATGCCCTAT-GAATGGCCTTGGTGTCGTAGTGA-AT-ACTGCGATGCTTGCCAACGCCAGATCACTCTGGTTCAATGTCGGGGCGCTAAATCACTTGTATACGACTTGGTCTCTTGGTACAGGGTGTCGT-CACAGTAGAG--------------------------------
PS1010        AGAGCCCAGCGCTGAATTGCTCGC--CCTTTGGGTGCTGTAAAATGTAGCGTATAGGTGCTGCTTTCCAGCTGCATTGCGTGTCCGAAGTCCTTGCGATTGAGGCCATAAGCCAGAGAGGGTGCGAGTCCCGTCCTGGATAGTGATGTAGTTGGT-TCGGTAGTACTTTGGAGTCGGGTTGCTTGAAAGTGCAGCCTAAAGTGGGTGATAAACTTCATCTAAGGCTAAATATTGACTCGATTGCGATAGCGAACAAGTACCGTGAGGGAAAGTTGCAAAGAACTTTGAAGAGAGAGTTCAAGAGAACGTGAAATCGCTGGAGTGGAACCGGAGACAGTTGATGT---------TGCTTGATG---TCAAGCT-AGTTTCT---GATCGCTTA--------------------GTTGTGATTAGGAGCTG------------------GTGTCGA-----------TGTCTATGCTACGCCGATGGC-GTTGGT-TGTTCGTT--CTGAACTTGTAGATGTTGCCCTTT--GCTTG------CGAAGGTGTCTTGTCTC--TGGC-TAGGTTCGTGAC-GGCTAGCGT---------TTAGCTG-TGCT-GTTTGTGTGGCAT---CGGTGTG--AAAGTCAACGACGTTTCCGACCCGTCTTGAAACACGGATTGTGGAGTGCTTGTATAC-TGCGAGTCAGCGGGTGA--AAAACCTTGCGGCGAAATGAAAGTAAAGGGTGGCCTCGAGTTATCCGACATGGGATCT-GTGCTTTT-----G--TGCAGCGCACCATGGCCCTATGCGAATTGCTTGCAATTGTGTAGAGGTAGAGCAGTATGCAAACGACCCGAAAGATGGTGAACTATGCCTGAGCAGGATGAAGCCAGAGGAAACTCTGGTGGAAGTCCGTATCGGTTCTGACGTGCAAA-TCGATCGATAGACTTGGGTATAGGGGCGAAAGACTAATCGAACCATCTAGTAGCTGGTTCCTTCCGAAGTTTCCCTCAGGATAGCTGGACTTTT-AGCAGTTATATTCGGTAAAGCTAATGATTAGAGGCATTGGGGACGTAATGTCCTCAACCTATTCTCAAACTTTCAATGGATATGAAGTCACAGTTTCTTCAGTGAACTGTCGACGTGAATG--CGAGGTCCAAGTGGGCCATTTTTGGTAAGCAGAACTGGCGCTGTGGGATGAACCAAACGCGAAGTTAAGGTGCCTAACTTCTCGCTCATGAGACCCCATAAAAGGTGTTGGTTGATATTGACAGCAGGACGGTGGCCATGGAAGTCGGTACCCGCTAAGGAGTGTGTAACAACTCACCTGCCGAATCAACTAGCCCTGAAAATGGATGGCGCTTAAGCGAGAGACCTATACTTTGCCGTTGT-GACATGTGCGT-TGTCTAACGTCAGGTTGCAACGAGTAGGAAGGTCGTGGTGGTT-GCGTCGAAGGCTATGAGCGTGGGCTCGGCTGGAGCTTCCATC-AGTGCAGATCACAATGGTAGTAGCAAATATTCAAGTTCGATCCTTGAAGACTGAAGTGGAGAAGGGTTCCACGTGAACAGTAGTTGGATGTGGGTCAGTCGATCCTAA-GGTACTGGCGAATGCCTTGTATCATCGGTAGCG-GAAAGCTTGCTTTTTG-CTTCGACTGTCGAAAGGGAAAAGGGTTAATATTCCC-TTACTGAGATGCAAAGATTACGTTCTTCGGAGCGTGAGCGCGGTAACGCATTCGAACTTGGTTA-GTCGCTCGAAGACCGAGCTAGAGTTTTCTTCTCTAGTTAAGGAACGGACTCCCTGGAATTGGTTCAGCCAGAGATGGGGACGTTGTTTCCGAAAAGCACCGCGGTTTCTGTGGTGTCTCGTGCTCTTCGAACGGCCCTTTAAATACCAAGGGAGGCTATTAATTTGCACT--CAATCGTACCGATATCCGCATTAGGTCTCCAAGGTGAACAGCCTCTAGTCGATAGAATAATGTAGGTAAGGGAAGTCGGCAAACTAGATCCGTAACTTCGGGAAAAGGATTGGCTCCAGTGGTTGGATCGATTGGCCAGTTGGTTGATGTTTGCT-CGGCGCAGCTCTGTCTGCTTGATA-CTTTCGGGT---TGATGGCGGACTAGTGGTTGTGCTGTCTTACGGACGCCTTCTGGTGTGTGCTTTGACTTCGGTCTTAGTATCCTGATTGGTCATTTTAACAACTTGACTGGAACCGGTACGGACTCAGGGAATCCGACTGTCTAATTAAAACAGAGGTGACAGATGGTCTTTGCGGACGTTGACTGTCACTGATTTCTGCCCAGTGCTCTGAATGTTAAATCGTAGTAATTCGAGTAAGCGCGGGTAAACGGCGGGAGTAACTATGACTCTCTTAAGGTAGCCAAATGCCTCGTCATTTAATTGGTGACGCGCATGAATGGATTAACGAGATTCCTACTGTCCCTAACTACTATCTAGCGAAACCACAGCCAAGGGAACGGGCTTGGCAAAAATAGCGGGGAAAGAAGACCCTGTTGAGCTTGACTCTAGTTTGACATTGTGAAGAGTCATGAGAGGTGTAGCATAGGTGGGAGACTTCGGTCGCAAATGAAATACCACCACTTTCATCGACTCTTTACTTATTCGGTTAAAAGAGAATTAG-CGGCAACGCTATTTTTCGAAGTGTTAAGCGGAGCTATTTTA--TGGTTCCGTGACTCTCCTCGAAGACAGTGTCAAGCGGGGAGTTTGACTGGGGCGGTACATCTATCAAATCGTAACGTAGGTGTCCTAAGGCGAGCTCAGAGAGGACGGAAACCTCTCGTAGAGCAAAAGGGCAAAAGCTTGCTTGATCTTGACTTTCAGTACGAGTACAGACCGCGAAAGCGTGGCCTATCGATCCTTTTAAT---CCAGATTGTTTCTGGTAAGAGGTGTCAGAAAAGTTACCACAGGGATAACTGGCTTGTGGCAGCCAAGCGTCCATAGCGACGTTGCTTTTTGATCCTTCGATGTCGGCTCTTCCTATCATTGCGAAGCAGAATTCGCCAAGCGTTGGATTGTTCACCCACTAATAGGGAACGTGAGCTGGGTTTAGACCGTCGTGAGACAGGTTAGTTTTACCCTACTGTTGACTTGTTATTGCGAAAGTAATCCTGCTTAGTACGAGAGGAACAGCAGGTTCAAACATTTGGTTCATGGACTTGGTCGACAGGCCAATGGTCCGAAGCTACCATTTGAGAGATTATAACTGAACGCCTCTAAGTTAGAATCTCGCCTTGTCAA-GGCGAAAATT-CTTTGCTTCCCGGTGTCGGGAGGCATCTTT--ATCTAGTGGTA-ACGCTAGAGCTTATGCCCTAT-ATATGGCTTTGGTATTGTAGTGA-TCATCTGCAATGCTTGCCAACGCCAGATCACTCTGGTTCAATGTCGGGGCGCTAAATCACTTGTATACGACTTGGCCTCTTGGTCAGGGTGTTGTATTCAGTAGAGCAGTCATTTTATACTGCGATCTGTTGAGACTAT
JU1426        AGAGcCCAGCGCTGAATTGCTCGC--CCTTTGGGTGCTGCAAAATGTAGCGTATAGGTGCTGCTTTCCAGCTGCATTGCGTGTCCGAAGTCCTTGCGATTGAGGCCATAAGCCAGAGAGGGTGCGAGTCCCGTCCTGGATAGCGGTGTAGTTGGT-TCGGTAGTACTTTGGAGTCGGGTTGCTTGAAAGTGCAGCCTAAAGTGGGTGATAAACTTCATCTAAGGCTAAATATTGACTCGATTGCGATAGCGAACAAGTACCGTGAGGGAAAGTTGCAAAGAACTTTGAAGAGAGAGTTCAAGAGAACGTGAAATCGCTGGAGTGGAACCGGAGACAGTTGATGT---------TGCTTGATG---TCAAGCT-AGTTGCT---GATCGCTTA--------------------GTTGTGATTAGTGGCTG------------------GTGTCGA-----------TGTCTATGCTACGCCGATGGC-GTTGGT-TGTTCGTT--CTGAACTGGTAGATGTTGCCCACT--GCTTG------CGGTGGTGTCTTGTCTC--TGGC-TAGGTTCGTGAC-GGCTAGCGT---------TTAGCTG-TGCT-GTTTGTGCGGCAT---CGGTGTG--AAAGTCAACGACGTCTCCGACCCGTCTTGAAACACGGATTGTGGAGTGCTTGTCTAC-TGCGAGTCAGCGGGTGA--AAAACCTTGCGGCGAAATGAAAGTAAAGGATAGCCTCGAGTTGTCCGACATGGGATCC-GTGCTTTT-----G--TGCGGCGCACCATGGCCCTATGCGAATTGCTTGCAATTGTGTAGAGGTAGAGCAGTAGGCAAACGACCCGAAAGATGGTGAACTATGCCTGAGCAGGATGAAGCCAGAGGAAACTCTGGTGGAAGTCCGTATCGGTTCTGACGTGCAAA-TCGATCGATAGACTTGGGTATAGGGGCGAAAGACTAATCGAACCATCTAGTAGCTGGTTCCTTCCGAAGTTTCCCTCAGGATAGCTGGACTTTT-AGCAGTTATATTCGGTAAAGCTAATGATTAGAGGCCTTGGGGACGTAATGTCCTCAACCTATTCTCAAACTTTCAATGGATATGAAGTCACAGTTTCTTCAGTGAACTGTCGACGTGAATG--CGAGGTCCAAGTGGGCCATTTTTGGTAAGCAGAACTGGCGCTGTGGGATGAACCAAACGCGAAGTTAAGGTGCCTAACTTCTCGCTCATGAGACCCCATAAAAGGTGTTGGTTGATATTGACAGCAGGACGGTGGCCATGGAAGTCGGTACCCGCTAAGGAGTGTGTAACAACTCACCTGCCGAATCAACTAGCCCTGAAAATGGATGGCGCTTAAGCGAGAGACCTATACTTTGCCGTTGT-GACATGTGCGT-TGTCTAACGCCAGGTTGCAACGAGTAGGAAGGTCGTGGTGGTT-GCGTCGAAGGCTATGAGCGTGGGCTCGGCTGGAGCTTCCATC-AGTGCAGATCACAATGGTAGTAGCAAATATTCAAGTTCGATCCTTGAAGACTGAAGTGGAGAAGGGTTCCACGTGAACAGTAGTTGGATGTGGGTCAGTCGATCCTAA-GGTACTGGCGAATGCCTTGTATCATCGGTAGCG-GAAAGCTTGCTTTTTG-CTTCGACTGTCGAAAGGGAAAAGGGTTAATATTCCC-TTACTGAGATGCAAAGATTACGTTCTTCGGAGCGTGAGCGCGGTAACGCATTCGAACTTGGTTA-GTCGCTCGAAGACCGAGCTAGAGTTTTCTTCTCTAGTTAAGGAACGGACTCCCTGGAATTGGTTCAGCCAGAGATGGGGACGTTGTTTCCGAAAAGCACCGCGGTTTCTGTGGTGTCTCGTGCTCTTCGAACGGCCCTTTAAATACCAAGGGAGGCTATTAATTTGCACT--CAATCGTACCGATATCCGCATTAGGTCTCCAAGGTGAACAGCCTCTAGTCGATAGAATAATGTAGGTAAGGGAAGTCGGCAAACTAGATCCGTAACTTCGGGAAAAGGATTGGCTCCAGTGGTTGGATCGATTGGCCAGTTGGTTGATGTTTGTT-CGGCGCGGCTCTGTCTGCTTGATA-CTTTCGGGT---TGATGGCGGACTAGTGGTCGTGCTGTCTTACGGACGCTTTCTGGTGTGTGCTTTGACTTCGGTCTTAGTATCCTGATTGGTCATTTTAACAACTTGACTGGAACCGGTACGGACTCAGGGAATCCGACTGTCTAATTAAAACAGAGGTGACAGATGGTCTTTGCGGACGTTGACTGTCACTGATTTCTGCCCAGTGCTCTGAATGTTAAATCGTAGTAATTCGAGTAAGCGCGGGTAAACGGCGGGAGTAACTATGACTCTCTTAAGGTAGCCAAATGCCTCGTCATTTAATTGGTGACGCGCATGAATGGATTAACGAGATTCCTACTGTCCCTAACTACTATCTAGCGAAACCACAGCCAAGGGAACGGGCTTGGCAAAAATAGCGGGGAAAGAAGACCCTGTTGAGCTTGACTCTAGTTTGACATTGTGAAGAGTCATGAGAGGTGTAGCATAGGTGGGAGACTTCGGTCGCCAATGAAATACCACCACTTTCATCGACTCTTTACTTATTCGGTTAAAAGAGAATTAG-CGGCAACGCTATTTTTCGAAGTGTTAAGCGGCGCCATTTTA--TGGTACCGTGACTCTCCTCGAAGACAGTGTCAAGCGGGGAGTTTGACTGGGGCGGTACATCTATCAAATCGTAACGTAGGTGTCCTAAGGCGAGCTCAGAGAGGACGGAAACCTCTCGTAGAGCAAAAGGGCAAAAGCTTGCTTGATCTTGACTTTCAGTACGAGTACAGACCGCGAAAGCGTGGCCTATCGATCCTTTTAAT---CCAGATTGTTTCTGGTAAGAGGTGTCAGAAAAGTTACCACAGGGATAACTGGCTTGTGGCAGCCAAGCGTCCATAGCGACGTTGCTTTTTGATCCTTCGATGTCGGCTCTTCCTATCATTGCGAAGCAGAATTCGCCAAGCGTTGGATTGTTCACCCACTAATAGGGAACGTGAGCTGGGTTTAGACCGTCGTGAGACAGGTTAGTTTTACCCTACTGTTGACTTGTTATTGCGAAAGTAATCCTGCTTAGTACGAGAGGAACAGCAGGTTCAAACATTTGGTTCATGGACTTGGTCGACAGGCCAATGGTCCGAAGCTACCATTTGAGAGATTATAACTGAACGCCTCTAAGTTAGAATCTCGCCTTGTCAA-GGCGAAAATT-CTTTGCTTCCCGGTGTCGGGAGGCATCTTT--ATCTAGTGGTA-ACGCTAGAGCTTATGCCCTAT-ATATGGCCTTGGCATTGTAGTGA-TCATCTGCAATGCTTGCCAACGCCAGATCACTCTGGTTCAATGTCGGGGCGCTAAATCACTTGTATACGACTTGGCCTCTTGGTCAGGGTGTTGTATTCAGTAGAGCAGTCATTTTATACTGCGATCTGTTGAGACTAC   [3375]
QX1182        AGAGCCCAGCGCTGAATCGCTCAY--CCTTTGGGTGCTGTGAAATGTAGCGTATAGGTGCGGCTTTCTAGCTGCGTTGCRTGTCCGAAGTCCTTGCGATTGAGGCCATTTGCCAGAGAGGGTGCGAGTCCCGTCCTGGATTGCGACGTAGTTGGT-TTGGTCGTACCTCGGAGTCGGGTTGCTTGAAAGTGCAGCCTAAAGTGGGTGATAAACTTCATCTAAGGCTAAATATTGACTCGATTGCGATAGCGAACAAGTACCGTGAGGGAAAGTTGCAAAGAACTTTGAAGAGAGAGTTCAAGAGAACGTGAAATCGCTGAAGTGGAACCGGAGACAGTTGATGT---------TGCTTGATG---TCAAGCT-AGTTGGT---GGTCGCTTA--------------------GTTGTGACTACTGGCTG------------------GTGTCGA-----------TGTCTATGCTACGCCGATGGC-GTTGGC-TGTTCGTT--CTGAACCGGTAGGTGTTGCCCA----ACTTC------GGTTGGTGTCTTGCCTC--TGGC-TAGGTTCGTGAC-GGCTAGCGT---------GTAGCTG-TGCT-GTTTGTGCGGCAT---CGGTGTG--AAAGTCAACGACGTTTCCGACCCGTCTTGAAACACGGATTGTGGAGTGCTTGTCTAC-TGCGAGTCAGCGGGTGA--AAAACCCTGCGGCGAAATGAAAGTAAAGGTCAACTTTAAGTTGTCCGACGTGGGATCC-GTGCTTTT-----G--TGCGGCGCACCATGGCCCTATGCGAATTGCTTGCAATTGTGTAGAGGTTGAGCAGTAGACAAACGACCCGAAAGATGGTGAACTATGCCTGAGCAGGATGAAGCCAGAGGAAACTCTGGTGGAAGTCCGTATCGGTTCTGACGTGCAAA-TCGATCGATAGACTTGGGTATAGGGGCGAAAGACTAATCGAACCATCTAGTAGCTGGTTCCTTCCGAAGTTTCCCTCAGGATAGCTGGACTTTT-GGCAGTTATATTCGGTAAAGCTAATGATTAGAGGCATTGGGGACGTAATGTCCTCAACCTATTCTCAAACTTTCAATGGATATGAAGTCACAGTTTCTTCAGTGAACTGTTGACGTGAATG--CAAGGTCCAAGTGGGCCATTTTTGGTAAGCAGAACTGGCGCTGTGGGATGAACCAAACGCGAAGTTAAGGTGCCTAACTTCTCGCTCATGAGACCCCATAAAAGGTGTTGGTTGATATTGACAGCAGGACGGTGGCCATGGAAGTCGGTACCCGCTAAGGAGTGTGTAACAACTCACCTGCCGAATCAACTAGCCCTGAAAATGGATGGCGCTTAAGCGAGAGACCTATACTTTGCCGTTGT-GACATGTGCGTCTGTCTAACGCCAGGTCACAACGAGTAGGAAGGTCGTGGCGGTT-GCGTTGAAGGCTATGAGCGTAGGCTCGGCTGGAGCTTCCGTC-AGTGCAGATCACAATGGTAGTAGCAAATATTCAAGTTCGATCCTTGAAGACTGAAGTGGAGAAGGGTTCCACGTGAACAGTAGTTGGATGTGGGTCAGTCGATCCTAA-GGTACTGGCTAACGCCTTGTATCATCGGTAGCG-AAAAGCTTGCTTTTTG-CTTCGATTGTCAAAAGGGGATGGGGTTAAAATTCCC-CAACTGAGATGCAAAAATTACGTTCTTCGGAGCGTGAGCGCGGTAACGCATTCGAACTTGGTTA-ATCATTCAAAGACCGAGCTAGAGTTTTCTTCTCTAGTTAAGGAACGGACTCCCTTGAAGTGGTTCAGCCCGAGAAGGGGACGTTGTTTCCGAAAAGCACCGCGGTTTCTGTGGTGTCTCGTGCTCTTTGAATGGTCCTTTAAATACCAAGGGAGGCTATTAATTTGCACT--CAATCGTACCGATATCCGCATTAGGTCTCCAAGGTGAACAGCCTCTAGTCGATAGAATAATGTAGGTAAGGGAAGTCGGCAAAATAGATCCGTAACTTCGGGAAAAGGATTGGCTCCAGTGGTTGGATTTGTTGGCCAGTTGGTTAATGCTTGTT-CGGCGCTGCTCTGTCTGCTTGAGG-CTTTCGGGT---CGATGGCGGACTAGTGGTAGTGCTGTCTTGCTGACGCCTTCTGGTGTGTGCTTTGACTTCGGTCTTAGTATCCTGACAGATCATTTTAACAACTTGACTGGAACCGGTACGGACTCAGGGAATCCGACTGTCTAATTAAAACAGAGGTGACAGATGGTCTTTGCGGACGTTGACTGTCACTGATTTCTGCCCAGTGCTCTGAATGTTAAATCGTAGTAATTCGAGTAAGCGCGGGTAAACGGCGGGAGTAACTATGACTCTCTTAAGGTAGCCAAATGCCTCGTCATTTAACTGGTGACGCGCATGAATGGATTAACGAGATTCCTACTGTCCCTAACTACTATCTAGCGAAACCACAGCCAAGGGAACGGGCTTGGCAAAAATAGCGGGGAAAGAAGACCCTGTTGAGCTTGACTCTAGTTTGACATTGTGAAGAGTCATGAGAGGTGTAGCATAGGTGGGAGACTTCGGTCGCCAATGAAATACCACCACTTTCATCGACTCTTTACTTATTCGGTTAAAAGAGAATTAG-CAGCAATGCTATTTTTCGAAGCCTTAAGCGACGCCATTTTA--TGGTATCGTGACTCTCCTCGAAGACATTGTCAAGCGGGGAGTTTGACTGGGGCGGTACATCTATCAAATCGTAACGTAGGTGTCCTAAGGCGAGCTCAGAGAGGACGGAAACCTCTCGTAGAGCAAAAGGGCAAAAGCTTGCTTGATCTTGACTTTCAGTACGAGTACAGACCGCGAAAGCGTGGCCTATCGATCCTTTTAAT---CCAGATTGTTTCTGGTAAGAGGTGTCAGAAAAGTTACCACAGGGATAACTGGCTTGTGGCAGCCAAGCGTCCATAGCGACGTTGCTTTTTGATCCTTCGATGTCGGCTCTTCCTATCATTGCGAAGCAGAATTCGCCAAGCGTTGGATTGTTCACCCACTAATAGGGAACGTGAGCTGGGTTTAGACCGTCGTGAGACAGGTTAGTTTTACCCTACTGTTGACTTGTTATTGCGAAAGTAATCCTGCTTAGTACGAGAGGAACAGCAGGTTCAAACATTTGGTTCATGGACTTGGTCGACAGGCCAATGGTCCGAAGCTACCATTTGAGAGATTATAACTGAACGCCTCTAAGTTAGAATCTCGCCTTGTCAA-GGCGAAAATT-CTTTGCTTCCCGGTGTCGGGAGGCATCACT--ATCTAGTGGTA-ACGCTAGAGCTTATGCCCTAT-ATATGGCCNTGGCTTTGTACTGA-TCATGTGCAAAGCCTGCCAACGCCAGATCACTCTGGTTCAATGTCGGGGCGCTAAATCACTTGTTTACGACTTGGCCTCTTGGTCAGGGT-------------------------------------------------
DF5070        AGAGCCCAGCGCTGAATCGCTCAGTCTCT-TGGCTGCTGCGACATGTAGCGTATAGGTGTTGGTGTCTGAAGCTGTTGTTTGTCCGAAGTCCTTGCGATTAAGGCCACAGACCAGAGAGGGTGCGAGTCCTGTTCTGGATGACGATAGTTTTGGT-TTGCCAGCTCCTTGGAGTCGGGTTGCTTGAAAGTGCAGCCTAAAGTGGGTGATAAACTTCATCTAAGGCTAAATATTGACTCGATTGCGATAGCGAACAAGTACCGTGAGGGAAAGTTGCAAAGAACTTTGAAGAGAGAGTTCAAGAGAACGTGAAATCGTTGGTGTGTAAGAAGAGACAGTTAATGT---------TGCTAGGTG---GCAAACATTTCGGC----CGACGCTTC--------------------GTTGTGTTGTCCGATG-T-----------------GTGTCGC-----------TGCTCAAGCTACGCTGACGGT-GTTGGT-CGTTCGTT--CTGAACCGTAAAGTGTTGCCCATTT-TTTTACGA---AAATGGTGTCTGGCTTG--CGGC-TAGGTTTGTGAT-GGCTAACAT---------TTTGCTG-TAACTGTGTGTTTGGCGT---CGGTGTG--AAAGTTAACCAAGTCTCTTGCCCGTCTTGAAACACGGATGCCGGAGTGTTTTTCTAG-TGCGAGTCAAAAAGTGA--AAAACTTTTCGGCGTAGCGAAAGCAAAGGTAGGCCTCGAGTCTGCTAATGTGGGATCT-TTGCCTTTT--GGG--CTTAGCGCACCACGGCCCTATGCGTGTTGCTTGCAACTGTGTAGAGGTAGAGCACTAGGGAAACGACCCGAAAGATGGTGAACTATGCGTGAGCAGGACGAAGCCAGAGGAAACTCTGGTGGAAGTCCGTATCGGTTCTGACGTGCAAA-TCGATCGATAGACTTGTGTATAGGGGCGAAAGACTAATCGAACCATCTAGTAGCTGGTTCCTCTCGAAGTTTCCCTCAGGATAGCTGGACTTTA-ATCAGTTATATTCGGTAAAGCTAATGATTAGAGGCCTTGGGGGTGTAATGCCCTCAACCTATTCTCAAACTTTCAATGGATATGTAGTCTCAGTTTCTTCATTGAACTGGCGACATCAATGTGTAAGGTCCAAGTGGGCCATTTTTGGTAAGCAGAACTGGCGATGTGGGATGAACCAAACGTGGAGTTAAGGTGCCTAACTTCTCGCTCATGAGACCCCATAAAAGGTGTTGGTTGATCTTGACAGCAGGACGGTGGCCATGGAAGTCGGTACCCGCTAAGGAGTGTGTAACAACTCACCTGCCGAATCAACTAGCCCTGAAAATGGATGGCGCTTAAGCGAGAGACCTATACTCCACCGTTGC-GACATGTGCGT-TGTCTAGCGCCAGGTCGCAACGAGTAGGGAGGTCGTGGCGGTT-GCGTTGAAGGCTATGAGCGTAGGCTCGGCTGGAGCGGCCGTC-AGTGCAGATCGGTATGGTAGTAGCAAATATTCAAGTTCGATCCTTGAAGACTGAAGTGGAGAAGGGTTCCACGTGAACAGTAGTTGGATGTGGGTCAGTCGATCCTAA-GGTACTGGCTAACGCCTTGTATCATCGGTGGCG-A-AAGCTTGCTTTCTG-TCACGATTGTCGAAAGGGAATAGGGTTAATATTCCC-TGACTGAGATGCAAAGATTATCATCCTTGGGTGATAAGCGCGGTAACGCATTCGAACTTGGTTT-GTCGCTCAAAGACCGAGCTAGAGTTTTCTTCTCTAGTTAAGGAACGGACTCCCTGGAATTGGTTCAGCCAGAGATAGGGACGTTGTTTCCGAAAAGCACCGCGGTTTCTGTGGTGTCTCGTGCTCTTTGAACGGCCCTTTAAACACCAAGGGAGGCTATTAATTTGCACT--CAATCGTACCGATATCCGCATTAGGTCTCCAAGGTGAACAGCCTCTAGTCGATAGAATAATGTAGGTAAGGGAAGTCGGCAAATTTGATCCGTAACTTCGGGAAAAGGATTGGCTCCAGTGGTCGGATCGATCGGCCAGTTGGTTGATGCTTGTTTCGGCGCTATTCAGTCTGCCTGAAGCCTTTTCGGAGGTTGACGGCGGACAAGTGATAGCGCTGACTTGTGGACGCTTACTGGTGTGTGCTTCGATTTCGGTCGTAGTATCCTGATCGGTCATTTAAACGACCGTACTGGAACCGGTACGGACTCAGGGAATCCGACTGTCTAATTAAAACAGAGGTGACAGATGGTCCTTGCGGACGTTGACTGTCACTGATTTCTGCCCAGTGCTCTGAATGTTAAATCGTAGTGATTCGAGTAAGCGCGGGTAAACGGCGGGAGTAACTATGACTCTCTTAAGGTAGCCAAATGCCTCGTCATTTAACTGGTGACGCGCATGAATGGATTAACGAGATTCCTACTGTCCCTAACTACTATCTAGCGAAACCACAGCCAAGGGAACGGGCTTGGAAAAAATAGCGGGGAAAGAAGACCCTGTTGAGCTTGACTCTAGTTTGACATTGTGAAGAGTCATGAGAGGTGTAGCATAGGTGGGAGACTTCGGTCGCCGGTGAAATACCACCACTTTCATCGACTCTTTACTTATTCGGTTAAAAGAGAATTAG-CCTCGCGGCTTTTTTTCGAAGCGTTAAACGGTGCCATATTATATGGTGCCGTGACTCTCCTCGAAGACAGTGTCTAGCGGGGAGTTTGACTGGGGCGGTACATCTATCAAATCGTAACGTAGGTGTCCTAAGGCGAGCTCAGAGAGGACGGAAACCTCTCGTAGAGCAAAAGGGCAAAAGCTTGCTTGATCTTGACTTTCAGTACGAGTACAGACCGCGAAAGCGTGGCCTATCGATCCTTTTAAT---CCAGATTGTTTCTGGTAAGAGGTGTCAGAAAAGTTACCACAGGGATAACTGGCTTGTGGCAGCCAAGCGTCCATAGCGACGTTGCTTTTTGATCCTTCGATGTCGGCTCTTCCTATCATTGCGAAGCAGAATTCGCCAAGCGTTGGATTGTTCACCCACTAATAGGGAACGTGAGCTGGGTTTAGACCGTCGTGAGACAGGTTAGTTTTACCCTACTGTTGACTTGTTATTGCGAAAGTAATCCTGCTCAGTACGAGAGGAACAGCGGGTTCAAACATTTGGTTCATGGACTTGGTCGACAGGCCAATGGTCCGAAGCTACCATTTGAGAGATTATAACTGAACGCCTCTAAGTTAGAATCTCGCCTTGTCAA-GGCGAAAATT-CTTTGCCCTCCGGTGTCGGTAGGCATCTTT--ATCTCGTTGTA-AGACGAGAGCTTATGCCCTAA-GTATGGCCTTGGTTTCGTAGTGA-AT-TCTGCGGAACCTGCCAACGCCAGATCACTCTGGTTCAATGTCGGGGCGCTAAATCACTTGCATACGACTTGGTCTCTTGGTCAAGGTGTTGTATTCAGTAGAGCAGTCATTTTATACTGCGATCTGTTGAGACT--
DF5077        ---GCCCAGCGCTGAATCGCTCAGTCTTTATGGCTGCTGTGACATGTAGCGTATAGGTGTTGGTGTCTGAAACTATTGTTTGTCCGAAGTCCTTGCGATTAAGGCCACAGACCAGAGAGGGTGCGAGTCCTGTTCTGGATAGCGATAGTTTCGGT-TTGCTAGCTCCTTGGAGTCGGGTTGCTTGAAAGTGCAGCCTAAAGTGGGTGATAAACTTCATCTAAGGCTAAATATTGACTCGATTGCGATAGCGAACAAGTACCGTGAGGGAAAGTTGCAAAGAACTTTGAAGAGAGAGTTCAAGAGAACGTGAAATCGTTGGTGTGTAAGAAGAGACAGTTAATGT---------TGCTTGGTG---GCAAACATTTCGATG---TGACGCTTC--------------------GCTGTGTCGCTTCGTGAT-----------------GTGTCGC-----------TGCTAAAGCTACGCTGACGGT-GTTGGC-TGTTCGTT--CTGAACCGTAAAGTGTTGCCCATTTGCTTTATTGTT-AAATGGTGTCTGGCTTG--CGGCATAGGTTTGTGAC-GGCTAACAT---------TTTGCTG-TAACTGTGTGTTTGGCGT---CGGTGTG--AAAGTTAACCAAGTCTCTTGCCCGTCTTGAAACACGGATGCCGGAGTGTTTTTCTAG-TGCAAGTCAAAAAGTGG-TAAAACTTTTCGGCGTAGCGAAAGCAAAGGTAGGCCTCGAGTCTGCTGATGTGGGATCT-TTGCCTTTTCAGGG--CTTAGCGCACCACGGCCCTATGCGTGTTGCTTGCAACTGTGTAGAGGTAGAGCACTAGGGAAACGACCCGAAAGATGGTGAACTATGCGTGAGCAGGACGAAGCCAGAGGAAACTCTGGTGGAAGTCCGTATCGGTTCTGACGTGCAAA-TCGATCGATAGACTTGTGTATAGGGGCGAAAGACTAATCGAACCATCTAGTAGCTGGTTCCTCTCGAAGTTTCCCTCAGGATAGCTGGACTTTA-ATCAGTTATATTCGGTAAAGCTAATGATTAGAGGCATTGGGGGTGTAATGCCCTCAACCTATTCTCAAACTTTCAATGGATATGTAGTCTCAGTTTCTTCATTGAACTGGCGACATCAATGTGTAAGGTCCAAGTGGGCCATTTTTGGTAAGCAGAACTGGCGATGTGGGATGAACCAAACGTGGAGTTAAGGTGCCTAACTTCTCGCTCATGAGACCCCATAAAAGGTGTTGGTTGATCTTGACAGCAGGACGGTGGCCATGGAAGTCGGTACCCGCTAAGGAGTGTGTAACAACTCACCTGCCGAATCAACTAGCCCTGAAAATGGATGGCGCTTAAGCGAGAGACCTATACTCCACCGTTGC-GACATGTGCGT-TGTCTAGCGCCAGGTCGCAACGAGTAGGGAGGTCGTGGCGGTT-GCGTTGAAGGCTATGAGCGTAGGCTCGGCTGGAGCGGCCGTC-AGTGCAGATCGGTATGGTAGTAGCAAATATTCAAGTTCGATCCTTGAAGACTGAAGTGGAGAAGGGTTCCACGTGAACAGTAGTTGGATGTGGGTCAGTCGATCCTAA-GGTACTGGCTAACGCCTTGTATCATCGGTGGCG-A-AAGCTTGCTTTCTG-TCACGATTGTCGAAAGGGAATAGGGTTAATATTCCC-TGACTGAGATGCAAAGATTATCATCCTTGGGTGATAAGCGCGGTAACGCATTCGAACTTGGTTT-GTCGCTCAAAGACCGAGCTAGAGTTTTCTTCTCTAGTTAAGGAACGGACTCCCTGGAATTGGTTCAGCCAGAGATAGGGACGTTGTTTCCGAAAAGCACCGCGGTTTCTGTGGTGTCTCGTGCTCTTTGAACGGCCCTTTAAACACCAAGGGAGGCTATTAATTTGCACT--CAATCGTACCGATATCCGCATTAGGTCTCCAAGGTGAACAGCCTCTAGTCGATAGAATAATGTAGGTAAGGGAAGTCGGCAAATTTGATCCGTAACTTCGGGAAAAGGATTGGCTCCAGTGGTCGGATCGATCGGCCAGTTGGTTGATGCTTGTTTCGGCGCTATTCAGTCTGCCTGAAGCCTTTCGCGAGGTTGACGGCGGACAAGTGATAGCGCTGACTTGTGGACGCTTACTGGTGTGTGCTTCGATTTCGGTCGTAGTATCCTGATCGGTCATTTAAACGACCGTACTGGAACCGGTACGGACTCAGGGAATCCGACTGTCTAATTAAAACAGAGGTGACAGATGGTCCTTGCGGACGTTGACTGTCACTGATTTCTGCCCAGTGCTCTGAATGTTAAATCGTAGTGATTCGAGTAAGCGCGGGTAAACGGCGGGAGTAACTATGACTCTCTTAAGGTAGCCAAATGCCTCGTCATTTAACTGGTGACGCGCATGAATGGATTAACGAGATTCCTACTGTCCCTAACTACTATCTAGCGAAACCACAGCCAAGGGAACGGGCTTGGAAAAAATAGCGGGGAAAGAAGACCCTGTTGAGCTTGACTCTAGTTTGACATTGTGAAGAGTCATGAGAGGTGTAGCATAGGTGGGAGACTTCGGTCGCCGGTGAAATACCACCACTTTCATCGACTCTTTACTTATTCGGTTAAAAGAGAATTAG-CCTCGCGGCTTTTTTTCGAAGCGTTAAACAGTGCCATATTATATGGTGCTGTGACTCTCCTCGAAGACAGTGTCTAGCGGGGAGTTTGACTGGGGCGGTACATCTATCAAATCGTAACGTAGGTGTCCTAAGGCGAGCTCAGAGAGGACGGAAACCTCTCGTAGAGCAAAAGGGCAAAAGCTTGCTTGATCTTGACTTTCAGTACGAGTACAGACCGCGAAAGCGTGGCCTATCGATCCTTTTAAT---CCAGATTGTTTCTGGTAAGAGGTGTCAGAAAAGTTACCACAGGGATAACTGGCTTGTGGCAGCCAAGCGTCCATAGCGACGTTGCTTTTTGATCCTTCGATGTCGGCTCTTCCTATCATTGCGAAGCAGAATTCGCCAAGCGTTGGATTGTTCACCCACTAATAGGGAACGTGAGCTGGGTTTAGACCGTCGTGAGACAGGTTAGTTTTACCCTACTGTTGACTTGTTATTGCGAAAGTAATCCTGCTCAGTACGAGAGGAACAGCGGGTTCAAACATTTGGTTCATGGACTTGGTCGACAGGCCAATGGTCCGAAGCTACCATTTGAGAGATTATAACTGAACGCCTCTAAGTTAGAATCTCGCCTTGTCAA-GGCGAAAATT-CTTTGCCCTCCGGTGTCGGTAGGCATCTTT--ATCTCGTTGCA-AAACGAGAGCTTATGCCCTAA-ATATGGCCTTGGCTTCGTAGTGATATGTCTGCGAAGCCTGCCAACGCCAGATCACTCTGGTTCAATGTCGGGGCGCAAAATCACTTGCATACGACTTGGTCTCTTGGTCAAGGTGTTGTATTCAGTAGAGCAGTCATTTTATACTGCGATCTGTTGAGACTAT
SB355         -GAGTCCAGCGCTGAATCGCTCAGT-CTTATGGCTGCTGTGAAATGTAGCGTATAGTGATTACTGTCCGTCGGTGTCGGTTGTCCGAAGTCCTTTCGATTTAGGCCATAGACCAGAGAGGGTGCAAGTCCTGTTCTGGGCGACGATGCTGGCGGTATTGGTTTTCACTGGGAGTCGGGTTGCTTGAAAGTGCAGCCTAAAGTGGGTGATAAACTTCATCTAAGACTAAATATTGGCTCGATTGCGATAGCGAACAAGTACCGTGAGGGAAAGTTGCAAAGAACTTTGAAGAGAGAGTTCAAGAGAACGTGAAATCACTAAAGTGTAACCGGAGACAGTCGATGA---------TGCTTGGTG---ACTCGTA-GTTGGCTTGCGCTCCCTCG--------------------GGAGTGCCGGTCGGTTG-------------------CTTCGT-----------TGCCTATGCAGCGCTGACGGC-ATCGGT-TGCTTGTT--CTGAACGGTGTTGTGTTGCCCAGTCCTCACG------GTCTGGTGTCTTGCGAC-TATCGGAAGGTTCATGGC-GGCTGGTGT---------TCAACTT-GTGCTTTGTGCA-GGCGT---CGGTGTA--AAAGTCGATCACGTTTCCGACCCGTCTTGAAACACGGATAACGGAGTATTTTTGCAC-TGCGAGTCAAAGGGTGT-TAAAACCTTGCGGCGAAATGAAAGTAAAGATCGGCCTCGAGTCGGTCGACATGAGATCG-TTGGTCCCGGTGGC--TGACGCGCATCATGGCCCTATGCGAGTTGCTTGCAACTGTGTAGAGGTTGAGCAATGCGAAAGTGACCCGAAAGATGGTGAACTATTCCTGAGCAGGACGAAGCCAGAGGAAACTCTGGTGGAAGTCCGTATCGGTTCTGACGTGCAAA-TCGATCGATAGACTTGGGTATAGGGGCGAAAGACTAATCGAACCATCTAGTAGCTGGTTCCTTCCGAAGTTTCCCTCAGGATAGCTGGACTTTGGCACAGTTTTATTCGGTAAAGCTAATGATTAGAGGTCTTGGGGACGTAATGTCCTCAACCTATTCTCAAACTTTCAATGGATAAGATGTTGCAGTTTCTTCATTGAACTGTCAACGTGAATG--TAAGGTCCAAGTGGGCCATTTTTGGTAAGCAGAACTGGCGCTGTGGGATGAACCAAACACGAAGTTAAGGTGCCTAACTTCTCGCTCATGAGACCCCATAAAAGGTGTTGGTTGATATTGACAGCAGGACGGTGGCCATGGAAGTCGGTATCCGCTAAGGAGTGTGTAACAACTCACCTGCCGAATCAACTAGCCCTGAAAATGGATGGCGCTTAAGCGAGAGACCTATACTTTGTCGTTAC-GGCATGTGCGT-TGTCTGACGTCAGGTCGGAACGAGTAGGAAGGACGTGGCGGTT-GCGTTGAAGGCTATGAGCGTGGGCTCGGCTGGAGCTTCCGTC-AGTGCTGATCGTTATGGTAGTAGCAAATATTCAAGTTCGATCCTTGAAGACTGAAGTGGAGAAGGGTTCCACGTGAACAGTAGTTGGATGTGGGTCAGTCGATCCTAA-GGTACTAGCGAATGCTTTGTATCATTGGTGGCG-TAAAGCTTGCTTTTTG-CCATCATCATCGAAAGGGAATAGGGTTAATATTCCC-TGACTGTGATGCAGAGATTGTGAACTTCGGTTTACTAGCGCGGCAACGCATTTGAACTTGGCTA-GTCGCTCGACGACCGAGCTAGAGTTTTCTTCTCTAGTTAAGGAACGGACTCCCTGGAATTGGTTCAGCCAGAGATGGGGACGTTGTTTCCGAAAAGCACCGCGGTTTCTGTGGTGTCTCGTGCTCGTCGAACGGCCCTTTAAATGCCAAGGGAAGCTATCAATCTGCACA--CAATCGTACCGATATCCGCATTAGGTCTCCAAGGTGAACAGCCTCTAGTCGATAGAATAATGTAGGTAAGGGAAGTCGGCAAACTAGATCCGTAACTTCGGGAAAAGGATTGGCTCCAGTGGTCGGATCGATTGGCCGTATTGTTGACGCTTGCT-CGGCGTCGTTCTGTTTGCTAGTTGTCCCTCGTGGA-TGGCTGGCGGGCTAGTGACGATGCTGACTTGTGGACGCTTTGCGGTGTGTGCTTTGACTTCGGTCTTAGTATCCTGATCGGTCACTTTAACGACCAAACTGGAACCGGTACGGACTCAGGGAATCCGACTGTCTAATTAAAACAGAGGTGACAGATGGTCCTTGCGGACGTTGACTGTCACTGATTTCTGCCCAGTGCTCTGAATGTTAAATCGTAGTAATTCGAGTAAGCGCGGGTAAACGGCGGGAGTAACTATGACTCTCTTAAGGTAGCCAAATGCCTCGTCATTTAATTGGTGACGCGCATGAATGGATTAACGAGATTCCTACTGTCCCTAACTACTATCTAGCGAAACCACAGCCAAGGGAACGGGCTTGGAAAAAATAGCGGGGAAAGAAGACCCTGTTGAGCTTGACTCTAGTTTGACATTGTGAAGAGTCATGAGAGGTGTAGCATAGGTGGGAGACTTCGGTCGACAGTGAAATACCACCACTTTCATCGACTCTTCACTTATTCGGTTAAAAGAGAATTGG-TCTTCGGACCATTTTTCGAAGCGTTAAGCAGTGCCACTCTG--TGGCGCTGTGACTCTCCGCGAAGACAGTGTCAAGCGGGGAGTTTGACTGGGGCGGTACATCTATCAAATCGTAACGTAGGTGTCCTAAGGCGAGCTCAGAGAGGACGGAAACCTCTCGTAGAGCAAAAGGGCAAAAGCTTGCTTGATCTTGACTTTCAGTACGAGTACAGACCGCGAAAGCGTGGCCTATCGATCCTTTTAAT---CCAGATTGTTTCTGGTAAGAGGTGTCAGAAAAGTTACCACAGGGATAACTGGCTTGTGGCAGCCAAGCGTCCATAGCGACGTTGCTTTTTGATCCTTCGATGTCGGCTCTTCCTATCATTGCGAAGCAGAATTCGCCAAGCGTTGGATTGTTCACCCACTAATAGGGAACGTGAGCTGGGTTTAGACCGTCGTGAGACAGGTTAGTTTTACCCTACTGTTGACTTGTTATTGCGAAAGTAATCCTGCTTAGTACGAGAGGAACAGCGGGTTCAAACATTTGGTTCATGGACTTGGTCGACAGGCCAATGGTCCGAAGCTACCATTTGAGAGATTATAACTGAACGCCTCTAAGTTAGAATCTCGCCTTGTCAA-GGCGAAAATG-TTTTGCTTCCCGGTGTCGGGAGGCAATGTT--ATCTCGTGTTATGCACGAGAGCTTATGCCCTAG-TAATGGCCTTGGCAAATAGGTGATGAACTTGTT-TGCCTGCCAACGCCAGAAAACTCTGGTTCAATGTCGGGGTGCAAAATCACTTGTATACGACTTGGTCTTTTGGTCAAGGTGTTGTACTCAGTAGAGCAGTTTTTTTATGCTGCGATCTGTTGAGACTAT
SB341         AGAGCCCAGCGCTGAATCTCCCGGT-CGTTGGGCCGTGGCGAAGTGTAGCGTATAGGTGTGGTCGTCCGACCGCGGCACGTGTCCGAAGTCCTTTTGATCGAGGCTATCGGCCAGAGAGGGTGCGAGTCCCGTAC-GGATTGTGTCGTGGGCGGT-TTGGCCGTTCCTTGGAGTCGGGTTGCTTGAAAGTGCAGCCTAAAGTGGGTGATAAACTTCATCTAAGGCTAAATATTGGCACGAATGCGATAGCAAACAAGTACCGTGAGGGAAAGTTGCAAAGGACTTTGAAGAGAGAGTTCAAGAGAACGTGAAATCGCTGGAGTGGAACCGGAGRCAATCGATGT---------AGCCTTGTG---GCAATGTGGCTCCTT---GCTCGCTTG--------------------GTTGCGAGTCGGGACCG------------------CGGTCGC-----------CGCTGTGGCTACGCCGACGGC-GTTGCC-TGCTCATT--CCGAACCGTTGCGCGTTGCCCACCCCCTCACGG----GGGTGGTGTCTTGCCGG--CGGC--AGGTTTGTGGCTGGGTAGCGT---------TTCGCCT-CGCT--CACGCGTGGCGT---CGGTGTG--AAAGTCGATCACGTTTCCGACCCGTCTTGAAACACGGATAACGGAGTGCTTGTACAC-TGCGAGTCAAAGGGTGT-TGAAACCTTGCGGCGCAATGAAAGTAAAGGCTGGCGTTG-GTCGGCTGACATGGGATCCCGTGCTCCTTCGGGGGCTGCGGCGCACCATGGCCCTATCCGAGTTGCTYGCAACTGGGTAGAGGYAGAGCAGTGTGCAAACGACCCGAAAGATGGTGAACTATTCTTGAGCAGGACGAAGCCAGAGGAAACTCTGGTGGAAGTCCGCATCGGTTCTGACGTGCAAA-TCGATCGATAGACTTGAGTATAGGGGCGAAAGACTAATCGAACCATCTAGTAGCTGGTTCCTTCCGAAGTTTCCCCCAGGATAGCTGGACTTTGTCGCAGTTATATCCGGTAAAGCGAATGATTAGAGGATTTGGGGTCGAAACGACCTCAACCTATTCTCAAACTTTCAATGGGTATGAAGTCTCAGTTGCTTTATTGAACTGTTGACATGAATG--CGAGGTCCAAGTGGGCCATTTTTGGTAAGCAGAACTGGCGCTGTGGGATGAACCAAACGTCGGGTTAAGGTGCCTAACTTTTCGCTCATGAGACCCCATAAAAGGTGTTGGTTGATCTAGACAGCAGGACGGTGGCCATGGAAGTCGGTACCCGCTAAGGAGTGTGTAACAACTCACCTGCCGAATCAACTAGCCCTGAAAATGGATGGCGCTTAAGCGAGAGACCTATACCCGGCCGTTGC-GGCTTGTGCGT-TGACTAGCGCCTGGCCGCAACGAGTAGGAAGGACGTGGCGGTT-GCGTTGAAGGCTTTGGGCGTAGGCCCAGCTGGAGCTGCCGTC-AGTGCAGATCGTTATGGTAGTAGCAAATATTTAAGTTCGATCCTTGAAGACTGAAGTGGAGAAGGGTTCCACGTGAACAGTAGTTGGATGTGGGTCAGTCGATCCTAA-GGTACTGGCTAACGCCTTGTATCATCGAGAGGG-TGAGGTTCGCCTCTCTCTCGCCGATGCCGAAAGGGAACAGGGTTAATATTCCC-TGACTGAGATGTAGAGATTGTGGCCCTCGGGCCACTTGCGCGGTGACGCATTCGAACTCGGTAACGTCGCTCAAAGACCGAGCTAGAGTTTTCTTCTCTAGTTAAGGAACGGACTCCCTGGAATCGGTTCAGCCGGAGATAGGGACGTTGTTTCCGAAAAGCACCGCGGTTTTTGTGGTGTCTCGTGCTCTTTGAACGTCCCTTTAAAAACCGAGGGAGGCAATCAATCTACACT--CAATCGTACCGATATCCGCATCAGGTCTCCAAGGTGAGCAGCCTCTAGTCGATAGAATAATGTAGGTAAGGGAAGTCGGCAAATTAGATCCGTAACTTCGGGAAAAGGATTGGCTCCAGTGATCGGGCCGGTTGGCCGGCATGCAGAGGCTAGCT-CGGTCGCGTTCTGTCTGCCCGAGG-CCGCAAGGC---CGAGGGCGGACTAGTGGCGCGACTGGCTTGCGGACGCATGCCGGTGTATGCAGTGCCCTCGGGCGCTGTATCCTGACCGGCCATCGAAACGATCGGACTGGAACTGGTACGGACACAGGGAATCCGACTGTCTAATTAAAACAGAGGAGACAGATGGTCTTTGCGGACGTTGACTGTCTCTGATTTCTGCCCAGTGCTCTGAATGTTAAATCGTAGTAATTCGAGTAAGCGCGGGTAAACGGCGGGAGTAACTATGACTCTCTTAAGGTAGCCAAATGCCTCGTCATTTAACTGGTGACGCGCATGAATGGATTAACGAGATTCCTACTGTCCCTAACTACTATCTAGCGAAACCACAGCCAAGGGAACGGGCTTGGCAAAAATAGCGGGGAAAGAAGACCCTGTTGAGCTTGACTCTAGTTTGACATTGTGAAGAGTCATGAGAGGTGTAGCATAGGTGGGAGACCTCGGTCGCCAATGAAATACCACCACTTTCATCGATTCTTTACTTATTCGGTTACAAGGGGATTGG-GCTCGCGCCCTCTCTTCTCGGCGTTAAGCGGTGCCACCTGG--TGGCGCCGTGACCCTCGCCGAAGACATTGTCAGGCGGGGAGTTTGACTGGGGCGGTACATCTGTCAAATCGTAACGCAGGTGTCCTAAGGCTAGCTCAGAGAGGACGGAAACCTCTCGTAGAGCAAAAGGGCAAAAGCTCGCTTGATCTTGACTTTCAGTACGAGTACAGACCGCGAAAGCGTGGCCTATCGATCCTTTTAAT---CCAGATGGTTTCTGGTAAGAGGTGTCAGAAAAGTTACCACAGGGATAACTGGCTTGTGGCAGCCAAGCGTCCATAGCGACGTTGCTTTTTGATCCTTCGATGTCGGCTCTTCCTATCATTGCGAAGCAGAATTCGCCAAGCGTTGGATTGTTCACCCACTAATAGGGAACGTGAGCTGGGTTTAGACCGTCGTGAGACAGGTTAGTTTTACCCTACTGTTGACGAGTTATTGCGATAGTAATCCTGCTTAGTACGAGAGGAACAGCAGGTTCAAACATTTGGTTCATGGACTTGGTCGATAGGCCACTGGTCCGAAGCTACCATTTGAGGGATTATAACTGAACGCCTCTAAGTTAGAATCCTGCCTAGTCAATGGCAATAATAACTTTGCTTCCCGGTGTCGGGAGGCGTCCAT--ATCTCGTGGCA-ACACGAGAGCTTATGCCCTATCGAATGGCCCTGGCGTCGTCGGGA-ACTCCGGCGGCGCCTGCCAACGCCAGACAACTCTGGTTCAATGTCGGGGCGCAAAATCACTTGCATACGACTTGATCACT-GGTCAGGGTGTTGTATCCAGTAGAGCAGTCCATATATACTGCGATCTGTTGAGACTAT
Ppa           ------------------------------------TAGCGAGGTGTCACGTATAGGCGCGTCTGTCTGGTTTTCGTTGAGGTTCGAAGTTTTCTCGAATGAAACTTCCCGC-AGTG-CGGTGCTAGGCCCGTAC-GGACTTCGACTTGGCCAGT--TGGGCGTGTCTTGGAGTAGAGTTGCTTGGAAGTGCAGCTCAAAGTGGGTGGTATACCACATCTAAGGCTAAATATGACCGAGACTTCGATAGCGAACAAGTACCGTGAGGGAAAGTTGCAAAGAACTTTGAAGAGAGAGTTCAAGAGAATGTGAAACCACGTGGGGCTAAGCGGATAGAGTTGACGAAACTGGCAGTGTTCAGTGCTCGTGATCGGGTTCGCTCGTGATCGGGTGCGCATTCATTGTCGGTACGTGCTGGGACGTTCGGTGAGCCCTTCTGAAGGCTTCAGAGTCACCCAAGCTTGCTTGGTAGTGTTCTGTCGTCGGAAGTTGATGTGCTCGCTGATCGTAGCGGTGGCCGTGCCTCTGCGCGTTCGTTCGTTAGTTGGTGTGCTGCTTGGTAGTCGGACATGTCTGGCTGCCTCGTACGTGTGCTGATTAGCGGGCGCTCGCCTATGGCCCACTCCCGGTATGCGAAAGTCGACCACCTATCCGACCCGTCTTGAAACACGGACCAAGAAGT-CTAGTATGTACGCGAGTCATTGGGTAT--TAAACCTATTGGCGCAATAAATGTGAAGGGCGGCTT--GTTCGTCTGATATGTGATCCGTCGGTCTC----GGCCAGCGGCGCAACATAGTCCCATGCCTACTGCTTGCAGTGGTGTGGAGATGGAGCGTACACACTAGGACCCGAAAGATGGTGAACTATGCCTGAGCAGGACGAAGTCAGAGGAAACTCTGATGGAAGTCCGAAGCGGTTCTGACGTGCAAA-TCGATCGTCGGACTCGGGTATAGGGGCGAAAGACTAATCGAACCATCTAGTAGCTGGTTCACACCGAAGTTTCCCCCAGGATAGCTGGCACTTATGTTTGTTGTATCTTGTAAAGCTAATGATTAGAGGACTTGGGGACGAAATGTTCTTAACCTATTCTCAAACTTTCAATGGGTATGATGTCGCGGTTGCTTAAGTGAACCGTGGCTGCGAAAG--CGAGTGCCAAGTGGGCCATTTTTGGTAAGCAGAACTGGCGATGTGGGATGAACCAAACGTTGGGATAAGGTGCCTAACTCTCCGCTCATGAGACCCCATAAAGGGTGTTGATTGATATAGACAGCAGGACGGTGGCCATGGAAGTCGGAACCCGCTAAGGAGTGTGTAACAACTCACCTGCCGAATCAATCAGCCCCGAAAATGGATGGCGCTTGAGCGGGGGACCTAAGCCCAACCGTTGTTGGCTTGTACGT--TTCGTGCGTCTGGCCTCAACGAGTAGGTGTGTCGCGGCGGTTAGCGTCGAAGGCTTAGGGCGTAGGCCCAGCTGGAGCTTCCGTC-GGTGCAGATCTTGGTGGTAGTAGCAAATAATCAAGTGAGAATCTTGATGACTGAAGTGGAGAAGGGTTCCACGTGAACAGTAGTTGAATGTGGGTTAGTCGATCCTAA-GATACTGGCTAATGCCTTGTATCATTGACGTCG----AGCTTCGTGCTTCTCGTCTAATATCGAAAGGGAAACGGGTTAATATTCCCGTACCTGTAAATGTGAATTTGTGAGCGCAAGCTTGCATTGGCGGTAACGCATTCGAACTTGGCGATGCTATGTGTGATCCGGGCTAGAGATCTCTTCTCTAGTTAAGGAACGGACTCCCTGGAATCGGTTCAGCCGGAGGTAGGGACGTTGTTTCCGTATAGTGCCACGGTTTCTGTGGTATCCCGTGTATCGCGCATGGCCCTTGAAAAGCCAAGGGAGCAATTCAATTCACATTACTGATCGTACCCATATCCGCAGCAGGTCTCCAAGGTTCGTAGCCTCTAGTCGATAGAATAATGTAGATAAGGGAAGTCGGCAAATTAGATCCCTACCTTCGGAATAAGGATTGGCTCTAAGGACCGGTCTGAACGGGCTTTGCAATGAAGCTTGGT-TGATGGCGCTTTGATTG--GGTTGGCTCTCGGGT---CGGCT-TGATCTAATGGCGTCGTTGCCTTGTGGACTTGCCTTGCTGCGTGCTGGCGTTTCGGCGTCAGTACTTCGTTCGA-CACTT-AACGGTTGACTTAGAACTGGTACGGACTCGGGGAATCCGACTGTCTAATTAAAACAGAGGAGATAGATGGTCCTTGCGGACGTTGACTATCTCTGATTTCTGCCCAGTGCTCTGAATGTTAACGTGGAGTAATCTGCATAAGCGCGGGTAAACGGCGGGAGTAACTATGACTCTCTTAAGGTAGCCAAATGCCTCGTCATCTAATTAGTGACGCGCATGAATGGATTAACGAGATTCCCACTGTCCCTATCTACTATCTAGCGAAACCACAGCCAAGGGAACGGGCTTGGAAAAAACAGCGGGGAAAGAAGACCCTGTTGAGTTTGACTCTAGTTTGACTCTGTGACGAGTCTTGAGAGACGTAGTATAAGTGGGAGACTTCGGTCGCAATTGAAATACCACTACTTTCATCGATTCTTTACTTATTCGGTAATGCGGGGATTGGAGCTCGTTCTCCTTCCTTCTGGTGTTAAGCGTCGGCTCTCGG--AGCTTTCGCGACCCGGACCGAAGACAGTGTCAGGCCGGGAGTTTGACTGGGGCGGTACATCTATCAAAACGTAACGTAGGTGTCCTAAGGTGTGCTCAGAGGGGACGGAAACCTCTCGTAGAGCAAAAGGGCAAAAGCCCACTTGATCTTGATTTTCAGTACTAATACAGACCGCGAAAGCGTGGCCTATCGATCCTTAAAAC---CTTGATGGTTTCAAGTTTGAGGTGTCAGAAAAATTACCACAGGGATAACTGGCTTGTGGCAGCCAAGCGTCCATAGCGACGTTGCTTTTTGATCCTTCGATGTCGGCTCTTCCTATCATTGCGAAGCAGAATTCGCCAAGCGTTGGATTGTTCACCCTCTAATAGGGAACGTGAGCTGGGTTTAGACCGTCGTGAGACAGGTTAGTTTTACCCTACTGTTGACTGGTTGTTGCAATAGTAATCCTACTTAGTACGAGAGGAACCGTAGGTTCGGACCACTGGTTCATGCGGCTGGTCGATAGACCAATGCTGCGAAGCTACCATCTGTTTGATTATAACTGAAAGCCTCTAAGTTAGAATCGGGGCTAATAAA-GGTAACTATGTTTTGGCTCCCCGGTGTCGGGAGGCCTTTGTTAAGTACGCCGCA-AGGCTACTGCGTATGCCCTTATCTATGACCTTACCTGTTCGGGGA---ATCTGTTCAGGTTGTCA-CAACGGATCATTCCGTTTCAATGTCGGGGCGCGAGATCTCTTGTAGACTACTTGAGTAGT-GATCAAGGTGTTGTACTCAGTAGAGCGA----CGCATGTCGCGATCTGTTGAGACTCT


[ZK686.3 homolog "gene 43" 642 characters]
NIC113    -ATTTGAATACCGCACCAATTCTCTATCATTTTGGACCAAAACTTGGAGCC---AAGAAACGCCCAGAACAAATGGATTTCCAAAGACAAGGATTTGATGCTGATGCAATTGGAAGATTTGTTGCTGATAATACTGAAGTTCAAATTCGTGTTATTCGTCCACCAAATTACACAGCTCCAGTTATTGTTATTCTTCTTCTTGGTTTGGTTCTTGGATTATTGTACATGAAGAGAAATAGTCTTGATTTCATTTTCAATCGTTCTTCTTGGGGAGTTTTCTGTTTGGCTATTACATTTATTTTCATGTCTGGACAAATGTGGAATCATATCAGAGGACCACCATTTATGATTAATAATCCAAATACCAAAGAAGCTTCTTTCATTCATGGATCCACTCAATTCCAGCTCATTGCCGAGACTTATATTGTTGCAATTCTTTATGCCCTTATTGCCGTTGGATTTATCTGTGTAAACGAAGCTGCTGATCAAACT---------ACGGACAAAAAACAAAAAGAGAAAAAG---------TCGAATAATCCATTTGCCATGTTCAGTATTCCCCCAAACACCCTTGCCATTATCGGATTGGTTAGTATTTGCGTCTTCTTCTCATTCTTGCTT------------
EG6142    -ACCTGAACACCGCCCCCATCCTCTACCACTTCGGACCTAAGCTCACTGGA---AAGAAGCGGCCAGAGCAGATGGACTTCCAGAGACAAGGATTCGACGCTGACGCCATCGCCAGATTCGTTGTCGATCAGACCGAGGTGCAGGTCAGAGTGATCCGACCACCGAACTACACCGCCCCAGTTGTCATCGGAATGTTCGTTGCTCTGCTCCTCGGAATGCTCTACATGAAGAGAAACAGCCTGGACATCCTGTTCAACCGCACCGTTTGGGGATTCGTCTGTCTCGCTATCACTTTCATCTTTATGTCTGGACAGATGTGGAACCACATCCGTGGACCACCATTCATGATCACCAACCCGAATACCAAGGAGCCATCGTTCATCCACGGATCCACCCAATTCCAACTGATCGCTGAGACATACATCGTCGCAGTTCTCTACGCTCTCGTCGCCGTCGGGTTCATTTTCGTCAACGAAGCCGCTGATCAAACGAAC---GACAAGGAGAAGAAGCAGGACAAGAAGAAG---------TCGAACAGCCCGCTCTCTCTGCTCAACATTCCACCAAACACTCTCGCCATCATCGGACTGGTCAGCATCTGCGTGTTCTTCTCTTTCCTGCTTTCCGTCTTCC--   [624]
JU1873    -ATCTGAACACAGCTCCGATTCTTTATCATTTCGGACCGAAACTCTCCGCG---AAAAAGAAGCCAGAACAAATGGATTTCCAAAGACAAGGATTCGATGCGGATGCGATTGGAAGATTTGTTGCGGATCAATCGGAAGTTCAAGTCAGAGTAATCCGACCACCGAATTATACTGCTCCAGTTGTCATTGCTCTTTTTGTCTCACTTCTCTTGGGAATGTTGTATATGAAGAGGAATAGTTTGGATTTCCTTTTGAATCGGACTATGTGGGGATTCATTTGTCTTGGAATCACWTTTATCTTTATGTCGGGACAAATGTGGAATCATATCCGTGGCCCTCCCTTCATGATCAACAATCCACAAACCAAGGAGCCATCGTTCATTCATGGATCCACTCAATTCCAATTGATTGCTGAAACGTATATTGTGGCGGTTCTCTACGCACTGGTTGCCATTGGATTCATTTGTGTCAACGAGGCGGCGGATCAG---------ATGAAGGAGAAGAAGAATTCGGCGGCAAAGAAG------GCGAATAGTTTGTTGGCACTGATTAATATTCCAGCTAATACCTTGGCCATCATCGGACTCGTCTTGATCTGCATCTTCTTCTCGTTCCTCCTATCGGTCTTCC--   [621]
JU1857    -ACTTGAACACTGCCCCAATTCTCTATCACTTTGGAGCGAAACTTGGAGCT---AAGAAGCGCCCAGAGCAGATGGACTTCCAGAGACAAGGATTTGACGCTGACGCCATCGCTAGATTCGTAGCTGACCAAGCTGAGGTCCAAATCCGTGTGATCCGTCCGCCAAATTACACCGCTCCAGTCGTCATTGGTCTGTTCGtTGCGCTGGKCCTCGGAATGTTGTACATGAAGAGAAACAGGTTGGACTTCCTTTTC---------------------------------------------------------------------------------------------------------AACATGAAAGAGCCATCGTTCATCCACGGATCCACCCAATTCCAActgatcgctgaaacctacatcgttggCGTTCTTTATGCTCTCGTTGCTGTCGGATTCATTTTCATCAACGAAGCCGCCGATCAAACAAAC---GACAAGGACAAGAAGCAAGACAAGAAGAAG---------TCGAACAGCCCGTTGTCTCTGCTCAACATCCCCCCTTCCACTCTTGCCATCATCGGACTCGTTAGCATCTGCGTCTTCTTCTCCtTCCTCCtgt-----------   [259]
JU1825    -ACTTGAACACTGCCCCAATTCTCTACCACTTCGGACCAAAGCTCACTGGA---AAGAAGCGTCCAGAACAGATGGATTTCCAAAGACAAGGATTTGACGCTGACGCGATCGCCAGATTCGTAGTCGATCAGACTGAGGTCCAGGTTCGAGTGATCCGTCCACCAAACTACACTGCCCCGGTCGTCATCGGCCTGTTCGTCGCTCTCCTCCTCGGAATGCTCTACATGAAAAGAAACAGTCTGGACTTCCTGTTCAACCGCACCGTCTGGGGATTCGTCTGCCTCGCCATCACCTTCACCTTCATGTCTGGACAGATGTGGAACCACATTCGTGGACCACCATTCATGATCACCAACCCRAACACCAAGGARCCATCGTTCATCCACGGATCCACGCAGTTCCAACTGATTGCCGAGACTTACATCGTCGCAGTTCTCTACGCTCTCGTCGCCGTCGGATTTATCTTCGTCAACGAAGCCGCTGACCAGACGAACAACGACAAAGAGAAGAAGCAAGAAAAGAAGAAG---------TCGAACAGTTCGCTGTCCCTGCTGAACATTCCCCCAAACACYCTTGCCATCATCGGACTCgtCAGCATCTGCGTCTTCTTCTCCtTCCTACTGTCC---------   [620]
EG5716    -ACTTGAACACCGCCCCAATCCTCTACCATTTCGGAGCCAAACTCGGAGCC---AAGAAGCGTCCGGAACAAATGGACTTCCAGAGACAAGGATTCGATGCCGACGCGATCTCTAGATTCGTCGCCGATCAGACCGAGGTGCACGTGAGAGTGATCCGCCCACCGAACTACACTGCTCCAGTGGTCATTGGACTGTTTGTCTCGCTGCTCCTGGGAATGCTCTACATGAAGAGGAACAGCCTGGACTTCCTGTTCAACCGTACCATGTGGGGAGTCGTCTGCCTCGCCATCACCTTCATCTTCATGTCCGGACAGATGTGGAACCACATCCGCGGCCCTCCATTCATGATCACCAACCCGAACACCAAGGAGCCGTCGTTCATCCACGGATCCACTCAGTTCCAGTTGATCGCCGAGACTTACATCGTCGGAGTGCTCTACGCTCTCGTGGCCGTCGGATTCATCTTTGTTAACGAGGCGGCTGATCAGACCACT---GATAAGGAAAAGAAGCAGTCGAGCAACAAGAAG------TCCAACAGCCCACTTGCTTTGTTCAATATCCCACCAAACACCCTCGCGATCATCGGCCTCGTCAGCATCTGCGTGTTCTTCTCGTTCCTCCTCTCAGTGTTCC--   [627]
QG122     -ACCTCAACACGGCCCCAATTCTCTACCACTTCGGAGCCAAACTGGGAGCC---AAGAAGCGTCCCGAGCAGATGGACTTCCAGAGACAAGGATTCGACGCCGACGCCATCGCGAGATTCGTCGTCGATCAGACTGAAGTGGGAATTCGAGTGATCCGTCCTCCGAACTACACGGCGCCAGTCGTCATCACCTTGTTCGTCGCTCTTCTCCTGGGAATGTTGTACATGAAGAGAAACAGTCTGGACTTCCTCTTCAATCGGACCATGTGGGGATTCGTCTGCCTCGCCATCACCTTTATCTTCATGTCGGGACAGATGTGGAATCACATCAGAGGACCTCCATTCATGATCACCAATCCCAACACGAAAGAGCCCTCCTTCATCCATGGATCCACTCAATTCCAGCTCATCGCCGAGACCTATATCGTTGGAATTCTGTACGCCCTCGTCGCGGTCGGATTCATTTTTATCAATGAAGCTGCGGATTCG---------AAGGAGGACAAGAAGACGGCCAACAAGCAGAAG------TCGAATAGCCCATTGGCTCTGTTGAATATTCCACCGAATACCCTGGCCATCATCGGACTCGTCAGCATCTGCGTCTTCTTCTCGTTCCTCCTGTCGGTCTTCC--   [615]
JU1422    -ACCTCAATACCGCCCCAATTCTCTACCATTTCGGAGCCAAACTCTCAGCC---AAGAAGAAGCCAGAACAGATGGATTTCCAGAGACAAGGATTCGATGCTGACGCCATCGGACGCTTCGTTCAGGATCAGACTGAAGTTCACATTCGTGTGATCCGCCCGCCAAACTACACGGCTCCAGTTGTGATTGCTCTATTCGTCTCGCTTCTTTTGGGAATGCTCTACGTGAAGAGAAACAGTCTGGACTTCCTCTTCAACAGAACCATGTGGGGATTCGTTTGCATGGCTATCACATTCATTTTCATGTCTGGACAAATGTGGAACCATATTCGTGGACCTCCATTCATGATCACCAATCCAAACACCAAGGAGCCATCGTTCATCCATGGATCCACACAATTCCAGCTGATTGCTGAGACCTACATTGTTGGAATTCTGTACGCTCTCGTCGCCGTTGGATTCATTTGTGTCAACGAGGCAGCTGATCAGGCTAAC---GGAAAAGATAAGAGGAATCAACAGAAGAAG---------GCCAACCCGTTGTCCAGCCTTTTTAGCATCCCAGCTAATACCCTCGCCATCGTCGGACTCGTCTTCATCTGCGTCTTCTTCTCCTTCTTGCTCTCGGTGTTCC--
Cbr       -ACCTCAACACCGCCCCAATTCTCTACCATTTTGGAGCCAAACTCTCCGCC---AAGAAGCGTCCAGAACAGATGGATTTCCAGAGACAAGGATTCGATGCTGACGCTATTGGAAGATTCGTTCAAGACCAGACTGAAGTTCACATTCGTGTGATTCGCCCACCAAACTACACGGCTCCAGTTGTGATTGCTCTCTTCGTCTCGCTTCTCTTGGGAATGCTCTACGTGAAGAGAAACAGTCTGGACTTCCTTTTCAACAGAACCATGTGGGGATTCGTTTGCATGGCTATCACCTTCATTTTCATGTCTGGACAAATGTGGAATCACATTCGTGGACCACCATTCATGATCACCAATCCAAACACCAAGGAGCCATCGTTCATCCATGGATCCACACAATTCCAGCTGATTGCTGAGACCTACATTGTTGGAATTCTCTATGCTCTCGTCGCCGTTGGATTCATTTGTGTCAACGAGGCAGCTGATCAGGCTAAC---GGAAAGGATAAGAAGAATCAGCAGAAGAAG---------GCTAACCCGTTGTCAAGCCTTTTTAGCATTCCAGCTAATACTCTCGCCATCGTCGGACTCGTCTTCATCTGCGTCTTCTTCTCGTTCCTGCTCTCAGTGTTCC--   [624]
JU727     -ACCTCAACACCGCCCCAATTCTCTACCATTTCGGCCCGAAACTCAGTGCA---AAGAAGAAACCAGAACAGATGGATTTCCAGCGACAAGGATTCGACGCTGATGCGATTGGGCGATTCGTTCAAGATCAGACGGAAGTTCATGTCAGAGTCATCCGCCCGCCGAACTACACTGCTCCAGTGGTCATCACTCTTTTTGTATCGTTGCTCTTGGGAATGCTCTATGTGAAGAGGAACAGTTTGGATTTCTTGCTCAATCGCACCATGTGGGGATTCGTTTGCCTCGCTATCACCTTCATTTTTATGTCTGGCCAAATGTGGAATCACATTCGCGGACCGCCCTTCATGATCACCAACCCCAACACCAAAGAGCCATCGTTCATTCATGGATCCACGCAATTCCAGTTGATCGCTGAGACCTATATCGTTGGAGTACTGTACGCGCTGATCGCTGTGGGATTCATTTGTGTGAACGAGGCGGCTGATCAGACGACGAGCAATAAGGATAAGAAGAATCAGCAGCAGCAGAAGAAGGGAGGAAGCCAGTTGTTGTTGATGTTGAATATTCCTGCTAATACCCTCGCCATCGTCGGACTCGTCTTCATCTGCATCTTCTTCTCGTTCCTGCTCTCCGTGTTCC--   [625]
Cre       -ATCTCAACACTGCTCCAATTCTATACCATTTCGGACCAAAACTCGGTGCC---AAGAAGCGTCCAGAGCAAATGGATTTCCAGAGACAAGGATTCGATGCTGATGCGATCGGAAGATTTGTTGCTGATCAAACTGAAGTTCAAATCCGTGTGATCCGCCCACCAAACTACACTGCTCCAGTTGTGATTGCTCTTTTCATTTTGTTGCTCCTCGGAATGTTGTACATGAAAAGAAACAGTTTGGACTTCCTTCTCAACAGAACTATGTGGGGATTCGTGTGTCTTGCCATCACTTTCATCTTCATGTCCGGTCAAATGTGGAATCATATCCGTGGACCACCATTCATGATCACCAATCCACAAACCAAAGAGCCATCGTTCATCCATGGATCCACTCAATTCCAGCTCATCGCTGAGACTTATATCGTCGGACTTTTGTACGCTTTGGTCGCTATTGGATTCATCTGTGTCAATGAGGCTGCTGACGCGTCGAAT---TATAAGGAGAAGAAGGGAGGAAGTGGAAAGAAG------ACCGCTGGTGTATTCTCTTTGTTCAGTATTCCAGCTAATACCCTCGCCATCGTTGGACTCGTCTTCATCTGCATCTTCTTCTCGTTCCTCCTCTCCGTATTCC--   [627]
Cbn       -ACCTCAACACCGCTCCAATCCTCTAYCACTTCGGACAAAAACATCAAGGTTCAAAGAAGAAGCCAGAGCAGATGGACTTCCAGAGACAAGGATTCGATGCCGACGCTATTGGAAGATTTGTTGCTGATCAAACYGAAGTTCATATCAGAGTCATCCGCCCACCAAACTACACTGCTCCAGTTGTGATCGCTCTCTTCGTGTCGTTGCTCCTTGGAATGTTGTACTTGAAGAGMAACAGTTTGGACTTCCTTCTCAACAGAACCATGTGGGGATGTGTCTGCTTGGCGATCACTTTCATCTTCATGTCCGGACAAATGTGGAATCACATTCGTGGACCACCATTCATGATCAACAATCCACAGACCAAGGAGCCATCGTTCATTMATGGATCCACTCAATTCCAATTGATTGCTGAGACTTATATTGTCGCTGTTCTCTATGGATTGATTGCTCTTGGATTCATCTTCGTCAACGAGGCTGCTGATATGACT---------AAGGATAAGAAGAAGAAGGAAAAGAAC---------CCAAATAGTATCTTGTCGTTGATCTCGGTTCCAGCTAATACTCTCGCCATCATCGGACTCGTCTTCATCTGCATCTTCTTCTCATTCCTTCTCTCRGTCTTCC--   [621]
JU1333    ------------------------------TTTGGACCAAAACTCAGTGGA---AAGAAGAAGCCAGAGCAAATGGATTTCCAACGACAAGGATTCGATGCTGACGCTATTGGAAGATTTGTGGCCGATCAAACGGAGGTTCATGTTCGAGTGATTCGTCCACCAAATTAYACAGCTCCAGTTGTGATTGCTCTATTCGTCTCATTGCTTCTTGGAATGTTGTATATGAAGAGAAATAGTTTGGATTTCCTTCTCAATCGAACAATGTGGGGATTCGTTTGTATGGCRATCACTTTCATTTTTATGTCTGGACAAATGTGGAATCACATTCGTGGACCACCATTCATGATCAATAATCCACAGACGAAAGAGCCATCGTTCATTCATGGATCCACACAATTCCAACTGATTGCTGAAACCTACATTGTCGCCGTTCTCTATGCATTGATTGCTGTCGGATTCATCTGTGTTAACGAGGCTGCTGATCAGACG---------AAAGAGAAGAAGAACGCTGCCGGAGGAAAGCCGAAGCCGAACAGTTTGATGGCGCTCTTCAATATTCCAGCTAATACCCTCGCCATCATTGGACTCGTCTTCATTTGCATCTTCTTCTCGTTCCTTCTGTCGGTCTCCG--   [598]
JU1373    -ATCTGAACACTGCCCCAATCCTCTATCACTTTGGACCAAAACTCTCCGGA---AAGAAGAAGCCAGAACAAATGGACTTCCAGAGACAGGGATTCGATGCGGATGCAATCGGACGATTTGTCGCCGATCAATCGGAAGTCCATGTGAGAGTTATCCGTCCACCGAACTACACGGCTCCAGTTGTCATTGCTCTTTTCGTTTCTCTTCTCTTGGGAATGTTATACATGAAAAGAAACTCTCTGGATTTCCTTTTGAATAGAACAATGTGGGGATTCGTGTGTCTTGCGATCACCTTCATCTTCATGTCAGGACAAATGTGGAATCATATCCGTGGACCTCCATTCATGATCAATAATCCACAGACAAAGGAGCCATCGTTCATCCATGGATCCACTCAATTCCAATTGATTGCTGAGACTTATATAGTGGCTGTTCTCTATGCTTTGGTAGCTGTTGGATTCATTTGTGTCAATGAGGCTGCGGATCAGACG---------AAAGAGAAGAAGGCGGCGGCTGGAAAAAAG------ACGAATAGCTTGTTGGCTCTCATCAATGTTCCAGCTAATACTCTCGCCATCGTCGGACTCGTCCTCATCTGCGTGTTCTTCTCGTTCCTCCTATCGGTCTCCG--   [621]
Cel       -ACCTCAACACAGCTCCTATTCTCTACCATTTCGGACCAAAGCTTGGTGCC---AAGAAGCGTCCAGAGCAAATGGACTTCCAGAGACAAGGATTCGATGCTGATGCTATTGGACGATTTGTTGCAGATCAGACAGAAGTTCATGTTCGTGTTATCCGCCCACCAAACTATACTGCTCCAGTCGTAATTGCTCTTTTTGTTGCACTGCTCCTTGGAATGTTGTACATGAAGAGAAACAGTTTGGACTTCCTCTTCAATAGGACTGTGTGGGGATTTGTCTGCCTCGCTATCACTTTCATCTTCATGTCCGGACAAATGTGGAATCATATTCGTGGACCACCATTCATGATTACCAACCCGAACACCAAAGAACCATCATTCATTCACGGATCCACTCAATTCCAACTCATCGCTGAAACTTACATCGTCGGACTTTTGTATGCTTTGATCGCTATTGGATTCATTTGTGTCAATGAAGCAGCCGACCAGTCGAACAGC---AAAGATAGAAAGAAT---GCTGGAAAGAAG---------CTGAACCCACTTTCCTTGTTGAATATCCCTACAAACACTTTGGCAATCGCTGGACTTGTGTGCATTTGCGTCTTCTTCTCGTTCCTTCTGTCTGTCTTCC--   [621]
Csp7      -ACCTGAACACTGCGCCGATCCTTTACCATTTCGGACCGAAACTCGGAGCC---AAAAAGCGCCCGGAGCAGATGGACTTCCAGAGACAAGGATTTGATGCTGACGCTATCGCGAGATTCGTCGCTGACCAGACGGAAGTGCATGTTCGAGTGATCCGCCCGCCAAACTACACTGCCCCTGTCGTCATAGGACTGTTTGTCGCYCTTCTCCTCGGAATGCTTTACATGAAGAGAAACAGCCTCGACTTCCTTTTCAACCGCACCATGTGGGGAATCGTCTGTCTTGCYATCACCTTCATCTTCATGTCCGGTCAAATGTGGAATCACATCCGCGGCCCGCCATTCATGATCACGAACCCACAGACGAAGGAGCCGTCGTTCATCCACGGATCCACTCAATTCCAACTGATCGCTGAGACCTACATTGTCGGATTCCTGTACGCCGTCATCGCCATCGGATTCATTGCTGTCAATGAAGCTGCCGATGCTACTTCCAGC---CATGACAAAAAGCAAGGAACCAAAAAGTCG---------TCGAACCCGTTGTCGCTTTTCAACGTTCCGGCAAATACCCTCGCCATCATCGGACTCGTCTGCATCTGCGTCTTCTTCTCCTTCCTCCTCTCCGTCTCCG--   [624]
Cja       -ACTTGAACACTGCTCCAATCTTGTACCACTTTGGCCCCAAACTTGCAGCC---AAAAAGCGTCCAGAACAGATGGACTTCCAAAGACAAGGATTCAACGCGGACGCCATTGCCAGATTTGTGTCGGATCAAACTGAAGTTCACGTGCGTGTAATTCGTCCACCAAACTACACTGCTCCAGTGGTCATTGGTCTGTTCGTTTCGCTGCTCCTCGGAATGTTGTACATGAAGAGAAACAGTCTGGACTTCCTTCTCAACCGTACCATCTGGGGAGTTGTCTGTTTGGCAATCACATTCATCTTCATGTCCGGACAAATGTGGAATCATATTCGTGGCCCACCATTCATGATCACTAACCCGAACACCAAAGAGCCATCTTTCATCCATGGATCCACACAATTCCAATTGATCGCTGAGACGTATATTGTCGGAGTTTTGTATGCCTTGGTTGCCGTCGGATTCATTTTCGTGAACGAGGCTGCCGATCAGACGAACGAC---AAAGATAAGAAGGATAAGAACAAGAAGTCG---------ACCAATCCCTTGGCTCTTTTCAGCATTCCACCAAACACCCTCGCCATCATTGGACTCGTCAGCATTTGCGTCTTCTTCTCCTTCCTTCTCTCAGTCTTCC--   [624]
EG4788    -----------------------------------------------------------------------------------------------------------------------------------------------------------------------------------------------------------------------------------GAAGAGAAATAGtTTGGATTTCCTCTTCAACCGCAATACTTGGGGATTCGTCTGCTTGGCTATCACCTTCATTTTCATGTCTGGACAGATGTGGAATCACATTCGCGGACCACCATTCATGATCACCAACCCGCAAACTAAAGAKCCGAACTTCATCCATCATTCGACTCAATTCCAGCTTGTTGCTGAAACTTACATGGNTGCGGTTCTTTATGGATTGGTCGCTTTCGGATTCATTATCGTCAATGAGGCTGCGGATATGTCATCG------AATGATAAGAATAAGAAGAAGAACAAC---------AGCAAC---------TCGTTCTTCAATTTGCATCCAAATACAATCGCCATCGTCGGACTCGTGTTCATCTGCGTC------------------------------   [361]
JU1528    --------------------------------------------------------------------------------------------------------------------------------------------------------------------------------------------------------------------------------------------------------------------------------------------GGCTATCACCTTCATTTTCATGTCTGGACAGATGTGGAATCACATTCGCGGACCACCATTCATGATCACCAACCCGCAAACTAAAGAKCCGAACTTCATCCATCATTCGACTCAATTCCAGCTTGTTGCTGAAACTTACATGGNTGCGGTTCTTTATGGATTGGTCGCTTTCGGATTCATTATCGTCAATGAGGCTGCGGATATGTCATCG------AATGATAAG---------------AATAAGAAGAAGAACAACAGCAACTCGTTC---TTCAATTTGCATCCAAATACAATCGCCATCGTCGGACTCGTGTTCATCTGCGTC------------------------------   [304]
PS1010    -ATCTCAATACCGCTCCAATTCTCTACCATTTTGGAGCTAAATTGGGAGCC---AAAAAGAAGCCGGAACAAATGGATTTCCAAAGACAAGGATTTGATGCTGATGCGATTGGAAAATTTGTCACCGATCAAACCGAAGTTCATATCCGCATCCTACGTCCACCAAATTACACAGCTCCAGTTGTAATTATTCTTCTGGCTGGACTTGTTTTGGGACTTTTGTACTTGAAAAGAAATAGTTTGGATTTCTTGTTCAACAGAACAACTTGGGGAGTTGTTTGTTTGGCAATCACATTCATATTCATGTCCGGTCAAATGTGGAATCACATTCGCGGCCCACCATTCATGATCTCCAACCCAAACACAAAAGAAGCCTCATTCATCCATGGCTCAACTCAATTCCAATTAGTTGCTGAAACTTATATCGTTGCTGCTCTTTATTGTGTTATCACAGTCGGATTTATTTGCATCAATGAGGCTGCTGATGTTTCCAAC------AATGATAAAAACAAGCAAAATAAG------------TCGAAAGGATTGTTTGCTCAATTCAATTTGCATCCAAACACTCTCGCCATCATTGGACTTGTTGCTATCTGCGTTTTCTTCTCTTTCTTGCTCTCCGTTTTCC--   [618]
JU1426    ------------------------------------------------------------------------------------------------------------------------------------------------------------------------------------------------------------------------------------------------------------------------------------------------------------------------------------------------------------------------------------------------------------------------------------------------------------------------------------------------------------------------------------------------------------------------------------------------------------------------------------------------------------------
QX1182    ------------------------------------------------------------------------------------------------------------------------------------------------------------------------------------------------------------------------------------------------------------------------------------------------------------------------------------------------------------------------------------------------------------------------------------------------------------------------------------------------------------------------------------------------------------------------------------------------------------------------------------------------------------------
DF5070    ------------------------------------------------------------------------------------------------------------------------------------------------------------------------------------------------------------------------------------------------------------------------------------------------------------------------------------------------------------------------------------------------------------------------------------------------------------------------------------------------------------------------------------------------------------------------------------------------------------------------------------------------------------------
DF5077    ------------------------------------------------------------------------------------------------------------------------------------------------------------------------------------------------------------------------------------------------------------------------------------------------------------------------------------------------------------------------------------------------------------------------------------------------------------------------------------------------------------------------------------------------------------------------------------------------------------------------------------------------------------------
SB355     ------------------------------------------------------------------------------------------------------------------------------------------------------------------------------------------------------------------------------------------------------------------------------------------------------------------------------------------------------------------------------------------------------------------------------------------------------------------------------------------------------------------------------------------------------------------------------------------------------------------------------------------------------------------
SB341     ------------------------------------------------------------------------------------------------------------------------------------------------------------------------------------------------------------------------------------------------------------------------------------------------------------------------------------------------------------------------------------------------------------------------------------------------------------------------------------------------------------------------------------------------------------------------------------------------------------------------------------------------------------------
Ppa       -ACCTGAACACGGCGCCCATCCTCTACCACTTTGGGCCCAAGCTGCAGGGC---AAGAAGAAGCCCGAGCAGATGGACTTCCAGCGTCACGGCTTCGATGCGGACGCGATGGCGCGCTTCGTGCACGATCAGACGGAGGTGTCCATCCGAGTGCTCCGTCCGCCCAACTACGCGGCGCCCGTGATCATCCTGCTGCTCGCCATGCTCGTGCTGGGACTGCTCTACATGAGACGCAACAACCTCGAGTTCCTCTACAACCGCACCTTCTGGGCTTCCGTCTGCGTCGGCATCTGCTTCATCTTCATGTCGGGCCAGATGTGGAACCACATCCGCGGCCCGCCCTTCATCATGACCAACCCACAGACGAGGGACACCCAGTACATCCATGCGTCCACCCAGTACCAGCTCGTCGGTGAGACGTACATCGTGGCCGCGCTCTACGCCGCGATCACCTTCGGCTTCATCCTCATGAACGACTCGGCC---------------------------------------------------------------TCGTCCTCGCTTCCGGCCGCGCCGGCCTACGTCTGGGTAGCCATCGGTCTCGGGGCCGTGGCATTCTTCTTCTCCGCTCTCCTGTCCGTTTTCC--   [573]

[ZK795.3 homolog "gene3857" 540 characters]

NIC113    GTAATTACTACAAGTAGAGATCCATCAAGTCGACTAAAAATGTTCTCAAAGGAGATGAAGCTCATTTTCCCGAACAGCCAGAGAATCAACAGAGGACATTACGATGTAAAACAAGTTGTTCAGGCTTGCAGAGCTCAAGATACCACCGATCTGATAATTCTTACCGAAACTCGTGGAAATCCTGATGGAATGATTGTTTGCCATCTTCCATTTGGTCCAACTGCTTTCTTTTCAATGAGTAATGTTGTTATGCGTCATGATATTCCAAATTGTGGTACTATGAGTGAACAATATCCTCATTTGATCTTCAATAAACTCGACAGCAAATTGGGAATTAGATTCACAACCATTCTGAAACATCTTTTTCCTGTTCCAAAACCTGATTCGAAGAGAGTAATGACATTTGCAAATACTGATGATTATATATCGTATCGTCATCATGTGTATAAGACAGACGAA------GCTGGAGAAGTGGAATTGACTGAAGTAGGCCCCCGATTTGAATTGAAACCCTATCAAATCAAACTAGGAACCCTC   [534]
EG6142    ---------GCTAGCAGAGATCCTTCTTCTCGGCTGAAGATGTTCTCCAAGGAGATGAAGCTCATTTTTCCGAACGCCCAGCGTATCAACAGAGGACATTACGACGTGAAGCAGGTGGTGCAGGCCTGTAAGGCGCAGGATTCCACCGATCTGATAATCCTGACTGAAACCCGTGGAAACCCCGACGGAATGATCGTTTGTCACTTGCCATTCGGGCCGACGGCCTTCTTTTCRATGGCGAATACAGTGATGAGACACGATATTCCGAACTGCGGAACGATGAGCGAACAGTATCCACACCTTATCTTTGATAACCTCAACAGCAAGCTGGGCGTCAGGTTCCAGACGATTCTGAAGCACTTGTTCCCGGTGCCGAAGAGCGATTCGAAGCGGGTCATCACTTTTTCGAATTCGGACGATTTTATCAGCTTTAGACATCATGTTTTCAAGACCGAAGAC------AACGGTGAAATCGAGCTGACCGAGGTCGGACCAAGATTCGAGCTGAAGCCTTATCAAATCAAGCTGGGAACCCTC   [525]
JU1873    GTGATTACGACGAGTCGAGATCCGTCGTCTCGTTTGAAAATGTTCGCCAAGGAGATGAAGTTGATTTTTCCGAATTCGCAGCGTATTAATCGTGGACATTATGATGTGAAGCAAGTGGTGCAGGCTTCCAAGGCTCAAGATTCCACCGACCTAATAATCTTCACCGAAACACGTGGAAATCCGGACGGAATGCTCGTTTGTCACCTTCCATTCGGTCCAACCGCCTTCTTCTCAATGGCCAACGTCGTCATGCGACACGATATCCCAAATTGTGGAACAATGAGCGAACAATATCCACACTTGATCTTCGACAATCTCAACAGTAAATTGGGACAACGATTCACGACGATTCTGAAACATTTGTTCCCGGTGCCGAAGCCCGACTCGAAACGAATCATCACTTTTTCGAATACGGACGATTTTCTCAGTTTCCGACATCACGTCTATAAAACTGAAACC------GATGGAGAGATCGAGTTGAGTGAAGTTGGTCCGCGATTCGAATTGAAACCGTATCAAATCAAATTGGGAACCCTC   [534]
JU1857    --------CACGAGCAGAGATCCGTCGAGCAGACTGAAAATGTTCTCAAAGGAGATGAAGCACATTTTTCCCAACGCGCAGCGAATCAATCGAGGACACCATGATGTGAAACAAGTAGTGCAGGCTTGTAAAGCGCAAGAC-----------------------------------------------------------------------------------------------------------------------------------------------------------------------------------------------------------------------------------------------------------------------------------------------------------AATGTTTCAGACAGAAGCC------GACGGCGAGGTTGATCTGACAGAAGTCGGACCGAGTTTCGAgTTGAAACCGTAT---------------------   [206]
JU1825    GTTATCACCACTAGCAGAGATCCGTCTTCCCGGTTGAAAATGTTCTCCAAGGAGATGAAGCTCATCTTTCCGAACGCCCAGCGAATCAATCGAGGACATTATGATGTGAAGCAAGTGGTACAGGCTTGTAAGGCTCAGGATTCCACCGACCTGATCATTCTCACCGAAACGCGCGGAAACCCGGACGGAATGATCGTCTGTCACTTGCCTTTCGGACCGACGGCCTTCTTCTCAATGGCGAACACTGTGATGCGACACGATATTCCGAATTGTGGGACTATGAGTGAACAGTATCCACATCTGATCTTTGATAATCTGAATTCCAAGCTGGGCGTCCGGTTCCAGACGATTCTGAAGCACTTGTTCCCGGTGCCGAAGAGCGATTCGAAGCGTGTTATCACTTTTTCGAATTCCGATGATTTTATCAGTTTCAGACATCATGTTTTTAAGACCGAAGAC------TCTGGTGAAATCGAGCTGACCGAAGTTGGACCGAGATTCgagttgaaacNttat---------------------   [513]
EG5716    ------------------------------------------------------------------------------------------------------------------------------------------------------------------------------------------------------------------------------------------------------------------------------------------------------------------------------------------------------------------------------------------------------------------------------------------------------------------------------------------------------------------------------------------------------------   [0]
QG122     ---------------AGAGATCCGTCGAGTCGGCTGAaaATGTTTTCGAAAGAGATGAAATTGATTTTTCCCAACGCTCAGCGAATCAATCGAGGACACTATGATGTGAAACAAGTCGTTCAGGCTTGCAAGGCGCAGGATAGCACGGACCTAATCATCCTTACGGAGACCCGCGGAAATCCGGACGGAATGATCGTCTGCCACCTTCCCTTCGGCCCGACGGCGTTCTTCTCGATGGCCAACGTCGTGATGAGACACGACATTCCGAATTGCGGAACGATGAGTGAACAGTATCCGCATTTGATTTTCGATAATTTGAATTCGAAATTGGGACTCCGATTCACCACCATCTTGAAACACTTGTTCCCCGTTCCGAAGCCCGACTCGAAGAGAATCATCACCTTCGCGAATTCGGACGATTTTTTGAGTTTTAGACATCACGTTTATCACACCGAAGCC------GACGGTGAAGTCGAGTTGACCGAAGTGGGACCGAGATTCGAGCTGAAGCCGTATCAAATCAAACTGGGAACCCTC   [519]
JU1422    GTAATAACTACGAGTCGTGATCCATCATCCCGTCTGAAAATGTTCTCAAAAGAGATGAAGCTTATTTTTCCGAACGCTCAGCGCATCAATCGTGGTCATTACGATGTTAAGCAAGTTGTGCAAGCCTGTAAGGCACAAGATTCAACTGACCTAATTATTCTCACTGAGACACGTGGAAATCCAGACGGCATGATTGTTTGCCACTTGCCGTTCGGTCCAACAGCTTTCTTCACGATGGCTAACGTAGTGATGCGGCACGATATTCCAAACTGTGGAACTATGAGTGAACAGTATCCACATCTAATTTTCGATAATTTGAATAGCAAATTGGGACAACGCTTTACAACGATTCTCAAACATTTGTTCCCGGTTCCGAAACCAGACTCCAAACGAATCATGACTTTCTCCAATGTCGACGATTTTGTCAGTTTCCGTCATCACACCTATAAAACCGAAACC------GACGGAGAGATTGAATTGAACGAAGTTGGACCGCGATTTGAACTGAAGCCCTATCAAATCAAATTGGGAACCCTT   [534]
Cbr       GTGATAACTACGAGTCGTGATCCATCATCCCGTCTGAAAATGTTCTCAAAAGAGATGAAGCTTATTTTTCCGAACGCTCAGCGCATCAATCGTGGTCATTACGATGTAAAGCAAGTTGTGCAAGCCTGTAAGGCACAAGATTCAACTGACCTAATTATTCTCACTGAGACACGTGGGAATCCAGACGGCATGATTGTTTGCCACTTGCCATTCGGTCCAACAGCTTTCTTCACGATGGCTAACGTAGTGATGCGGCACGATATTCCAAACTGTGGAACTATGAGTGAACAGTATCCACATCTAATTTTCGATAATTTGAATAGCAAATTGGGACAACGCTTTACAACGATTCTCAAACATTTGTTCCCCGTTCCGAAACCAGACTCCAAGCGAATCATGACTTTCTCCAACGTGGACGATTATGTCAGTTTCCGTCATCACACCTATAAAACCGAAACC------GACGGGGAGATTGAATTGAACGAAGTTGGACCGCGATTTGAACTGAAGCCCTATCAAATCAAATTGGGAACCCTT   [534]
JU727     GTGATCACCACCAGACGTGATCCATCATCTCGGCTGAARATGTTCTCSAAAGAGATGAAACTCATCTTCCCAAAVGCYCARCGAATCAATCGTGGACATTACGATGTGAAACAAGTCGTGCAGGCTTGTAARGCTCAGGATTCYACGGACCTGATCATCTTCACGGAAACACGAGGAAACCCTGATGGAATGATCGTSTGTCATTTGCCATTCGGCCCAACTGCATTCTTCTCAATGGCGAATGTCGTAATGCGACACGATATTCCGAACTGTGGAACRATGAGCGAACAGTATCCTCATTTGATTTTCGACAATTTGAATAGCAAGTTGGGACAGAGATTCACGACGATTTTGAAGCATTTGTACCCGGTGCCGAAGCCAGATTCGAAGAGAATAATCACTTTCTCGAATGCCGACGATTATGTTAGTTTCCGACATCATGTCTATAAAACTGAGACT------GATGGAGAGGTCGAGTTRACCGAAGTTGGACCGAGATTCGAGCTCAAGCCATACCAAATCAAGCTGGGAACCCTC   [534]
Cre       GTGATCACAACGAGTCGTGATCCATCATCTCGGTTGAAAATGTTCGCGAAAGAAATGAAATTGATTTTTCCGAACGCTCAACGCATCAATCGTGGACATTATGATGTGAAACAAGTCGTTCAGGCTTGTAAAGCTCAAGATTCGACAGATCTCATCATCTTCACCGAAACTCGTGGAAACCCTGACGGAATGCTCGTTTGTCACCTTCCATTCGGTCCCACAGCGTTCTTCTCAATGGCCAATGTAGTAATGAGACACGATATTCCGAATTGTGGAACAATGAGTGAACAATATCCACATCTGATTTTCGACAATCTGAACAGTCGACTCGGTCAACGATTCACCACAATTCTGAAGCATTTGTTCCCGGTGCCGAAGCCCGAGTCGAAACGTGTCATCACTTTTTCGAATACCGACGATTTCGTCAGTTTCAGACATCACACTTTTAAG---GAGACC------GAGGGAGAGATTGAGATGACTGAGGCGGGACCCAGATTCGAGTTGAAACCGTACCAAATCAAGCTGGGAACACTG   [531]
cbn       GTTATCACTACGAGTCGCGACCCTTCTTCTCGGTTGAAAATGTTTGCGAAAGAAATGAAACTCATTTTTCCGAACGCTCAGAGAATCAATCGCGGTCACTACGATGTGAAGCAAGTCGTTCAGGCTTGCAAAGCACAAGACTCGACAGATCTGATCATTTTCACTGAAACACGAGGAAATCCAGACGGAATGCTTGTCTGCCACCTTCCGTTCGGCCCCACCGCTTTTTTTTCAATGGCAAATGTAGTGATGAGACACGATATTCCGAACTGTGGAACCATGAGCGAACAGTACCCCCATTTGATTTTCGATAATTTGAATAGTAAATTGGGTCAACGATTCACCACGATTCTCAAGCATTTGTTCCCAGTTCCGAAACCCGATTCAAAACGCATCATCACATTTTCGAATACTGAAGATTATGTCAGTTTTAGACACCATGTTTACAAAACTGAAAAT------GACGGAGAAATCGAACTGACTGAGGCTGGACCTCGATTTGAATTGAAGCCTTATCAAATCAAACTGGGAACATTG   [534]
JU1333    GTGATCACaACGAGTCGTGATCCGTCTTCTCGATTGAAAATGTTTTCGAAAGAAATGAAACTCATTTTTCCGAATGCGCAAAGAATCAATCGTGGTCATTATGATGTGAAACAAGTGGTTCAGGCTTGCAAGGCTCAAGATTCGACCGACTTAATAATCTTCACGGAGACACGTGGAAATCCAGACGGAATGCTTGTATGTCATCTTCCATTCGGTCCAACAGCCTTCTTCTCAATGGCAAATGTAGTAATGCGACACGATATTCCAAATTGTGGAACGATGAGTGAACAATATCCCCACTTGATTTTCGATAATTTGAATAGTAAATTGGGTCAACGTTTCACAACAATTCTGAAGCATTTGTTCCCAGTTCCAAAGCCCGATTCAAAACGAATTATTACATTTTCGAATTCCGATGATTTTATCAGTTTCCGGCATCATGTTTATAAAATTGATACTGCGAACGGTGGAGAAATCGAGCTGACTGAGGCCGGACCAAGATTCGAATTGAAGCCGTATCAAATCAAACTGGGAACCCTC   [540]
JU1373    GTGATCACaACGAGTCGAGATCCGTCGTCTCGGTTAAAAATGTTCGCAAAAGAGATGAAACTCATTTTTCCGAACGCCCAGCGAATCAATCGTGGTCATTATGATGTGAAGCAAGTGGTGCAGGCTTCCAAGGCTCAGGATTCCACCGACCTAATAATCTTCACTGAAACACGTGGAAATCCGGACGGAATGCTCGTCTGTCATCTTCCATTTGGTCCGACGGCCTTCTTCTCAATGGCCAACGTTGTGATGCGACACGATATTCCGAATTGCGGAACGATGAGCGAACAGTATCCCCATTTGATTTTCGACAATCTCAACAGTAAACTCGGCCAGCGATTCACGACGATTCTGAAGCATTTGTTCCCAGTACCGAAGCCCGATTCAAAACGAATCGTCACTTTTTCCAACACCGACGACTATCTCAGCTTCCGACATCACGTCTACAAAACAGAGACC------GGTGGAGAGATCGAATTGTCCGAAGTTGGNNNNNGATTCGAATTGAAACCGTACCAAATCAAACTGGGAACCCTC   [534]
Cel       GTGATCACGACGTCCCGTGATCCATCAAGTCGGCTGAAAATGTTCGCCAAGGAGATGAAGCTCATCTTTCCAAACGCACAGAGAATCAATCGTGGTCATTATGATGTTAAGCAAGTTGTGCAAGCGTCCAAGGCTCAAGATTCAACGGATCTGATTATCTTCACGGAGACACGTGGAAATCCAGATGGAATGCTTGTTTGTCATCTTCCATTCGGTCCAACTGCATTCTTTTCAATGGCAAATGTCGTAATGCGACACGATATTCCAAATTGTGGAACAATGTCCGAACAGTATCCACATTTGATTTTCGACAATTTAAATTCGAAATTGGGACATCGTTTCACCACAATCCTCAAACACTTGTTCCCGGTGCCAAAACCGGATTCAAAGCGAATCATCACATTTTCCAATTCAGAAGATTACATCAGTTTCAGACATCACGTCTATAAAACTGAAAAT------GACGGAGAAGTCGAACTGACTGAAGCTGGACCAAGATTTGAGCTCAAACCCTACCAAATCAAGCTGGGAACTCTC   [534]
Csp7      ---------ACGAGTAGAGATCCTTCGAGCCGCTTGAAGGTGTTTGCCAAAGAGATGAAACTTGTGTTCCCGAATAGCCAGCGCATTAATCGTGGTCATTACGACGTTAAGCAAGTTGTTCAAGCTTGTAAAGCACAAGACTCGACAGATCTGATCATTTTCACCGAAACTCGTGGTAATCCGGATGGAATGATCGTTTGTCATCTTCCGTTCGGACCAACAGCGTTCTTTTCACTGGCCAATGTTGTCATGCGCCATGATATTCCGAATTGTGGAACGATGAGCGAGCAGTACCCGCATCTCATCTTCGACAATCTGAACAGTAAACTCGGAATTCGTTTCACTACGATTCTGAAACATCTATTCCCTATTCCGAAAACCGATTCAAAGAGGGTCCTCACCTTTGCGAATTCCGAAGATTTTNNNNNTTTCCGGGAATCATGTTTCAAGATTGAGGCT------GATGGAGAGGTTGAGCTAACCGAAGTAGGTCCGAGGTTCGAGTTGAAACCGTACCAAATAAAGTTAGGAACCCT-   [524]
Cja       GTGATCACAACCAGTAGAGATCCATCGAGTCGGCTGAAAATGTTCTCGAAAGAAATGAAGCTCATTTTCCCGAACAGTCAGAGGATCAACAGAGGTCACTATGACGTGAAGCAAGTCGTTCAGGCTTGCAAGGCGCAAGATTCCACCGACCTTATAATTCTTACCGAGACGCGTGGAAATCCGGACGGAATGATCGTTTGCCATCTTCCGTTCGGTCCAACCGCCTTCTTCTCACTGCACAACGTGGTGATGCGTCACGATATTCCGAATTGCGGCACGATGAGCGAGCAATATCCGCATTTGATTGTCGACAATCTAAACTCCAAATTGGGCCTTCGATTCGCTACGATATTGAAGCACTTGTACCCCGTGCCAAGCCCAGATTCAAAACGTGTCATCACATTTTCGAATGCAGAGGATTACATCAGTTTCCGACATCATGTTTTTAAGACCGAAGCA------GACGGAGAGATCGAACTGACCGAGGTGGGACCGAGGTTCGAGATGAAACCGTACCAAATCAAACTGGGAACTTTG   [534]
EG4788    GTAATCACAACTAGTCATGATCCATCAAGCAGGCTGAAAGTATTCTCAAAGGAAATGCGACTGATGATTCCAAATAGTCAACGAATCAACAGAGGGCACTACGATGTCAAACAGTTGGTTCAAGCCTGCCGAGCTCAAGATACCACTGACTTGATTGTACTGACTGAAACTCGCGGAAATCCCGATGGAATGATCGTTTGCCATTTGCCATTCGGCCCAACTGCTTTCTTCACTATGAACAATGTAGTAATGCGACATGACATTCCAAATTCCGGAACTATGAGTGAACAATATCCACACTTGATTTTCAACAAACTCGATAGTAAATTGGGTATTCGGTTCATGACAATTCTGAAGCATCTATTCCCTGTGCCAAAACCAGATTCGAAGCGAGTTATGACTTTCGCAAACACTAATGACTATATTTCGTACAGACATCATGTTTATAAGACCGACGAC------GGCGGCGAGATTGAACTGAGTGAAGTCGGCCCGAGATTTGAGTTGAAACCTTATCAAATCAAATTAGGAACCCTC   [534]
JU1528    -------------------------------------------------------------------------ATTGgCAAAGGGTTAAcAGAGGACATTANNGNNNNNNNNNATTGGTTCAAGCTTGCCGGGCTCAGGATGGCTCCGACCTGATCGTATTTACCGAGACGCGTGGAAANNNGGGGGGAATGATCGTTTGCCRTCTTCCATTCGGTCCAACTGNATTCTTCACATTGTCGAATGTTGTCATGCGCCACGATATTCCAGAGTGTGGGACGATGAGAGAACAATATCCGCATTTGATATTCAANAAATTGGATAGTAAATTAGGAATTCGATTCANGACCATTCTCAAGNATCTCTTCCCAGTTCCGAAACGAGATTCTAAGAGAATTATGAGGttcgcaAatacgGaggattatatttcRtatagaCatcatgtttataagaccgatGaa------gctGgagagAtTgaatggaaagaaGtgGgcccgagatttgaATtaaaacctTat---------------------   [440]
PS1010    GTTATTACAACTAGCAGAGATCCATCGAGTCGTTTGAAAATGTTTTCCAAAGAAATGAGACTTGTTTTCCCAAATAGTCAGAGAATCAACAGAGGTCACTACGATGTTAAACAATTAGTTCAAGCATGTCGTGCTCAAGATACAACTGATTTGATAGTTTTGACTGAAACGAGAGGACAACCTGATGGTTTGATTGTATGTCATTTACCTTTTGGTCCAACTGCATTTTTCTCAATGGCCAATGTTGTTATGAGACATGATATTCCAAATTGTGGAACTATGAGCGAACAATATCCACATCTCATTTTCAATAAATTGGATAGCAAATTGGGTCTCCGTTTCACTTCAATTCTCAAACATCTTTTCCCAGTTCCAAAATCAGATTCCAAACGAGTTATGACTTTTGCAAATACCGACGATTATTTGTCATATCGGCATCATGTTTATAAAACAGATGAA------GCTGGAGAAATTGAATTGACTGAAGTTGGACCAAGATTCGAACTGAAGCCATATCAAATTAAACTTGGAACTCTT   [534]
JU1426    GTTATTACAACTAGCAGAGATCCATCAAGTCGTTTGAAAATGTTTTCAAAAGAAATGAGACTTGTTTTCCCAAATAGTCAGAGAATCAACAGAGGTCACTATGATGTTAAACAATTAGTTCAAGCATGTCGTGCTCAAGATACAACTGATTTGATAGTTTTGACTGAAACAAGAGGACAACCTGATGGTATGATTGTATGTCATTTACCTTTTGGTCCAACTGCATTTTTCTCAATGGCCAATGTTGTCATGAGACATGATATTCCAAATTGTGGAACTATGAGCGAGCAATATCCACATTTGATTTTCAATAAATTGGATAGCAAATTGGGTCTTCGTTTCACTTCGATTCTCAAACATCTTTTCCCAGTTCCAAAATCAGATTCTAAACGAGTTATGACTTTTGCAAATACCGACGATTATTTGTCATATCGGCATCATGTTTATAAAACAGATGAA------GCTGGAGAAATTGAATTGACTGAAGTTGGTCCAAGATTCGAACTGAAGCCATATCAAATAAAACTTGGAACCCTC   [534]
QX1182    GTCATCACAACTAGTCGCGATCCATCAAGTCGTTTGAAAATGTTTTCCAARGAGATGCGWTTGGTTTTTCCCAACAGTCAACGAATCAACCGTGGTCATTATGATGTGAAACAACTTGTTCAAGCATGTCGAGCTCAAGATACCACTGATCTCATCGTTTTGACAGAGACAAGAGGTCAACCAGATGGTTTGATTGTTTGTCATTTGCCTTTTGGGCCAACCGCTTTTTTCTCCATGGCCAATGTTGTTATGCGACATGATATTCCAAATTGTGGCACGATGAGTGAACAATATCCACATCTAATTTTCAACAAATTAGACAGCAAACTAGGCCATCGGTTCACCTCAATTCTCAAACATCTTTTCCCAGTCCCAAAATCCGACTCAAAACGAGTCATGACATTTGCCAACACGGACGATTATATCTCCTATAGRCATCATATTTATAAAGTTGACGAG------GGTGGCGAAGTTGAACTCACGGAAGTTGGTCCAAGATTCGAGCTGAAACCCTATCAAATCAAACTTGGAACCCTC   [534]
DF5070    GTCATCACAACAAGTGGAGATCCATCAAGTCGTTTAAAAGTTTTTTCAAAGGAAATGAGATTAATTTTTCCCAACAGTCAACGAATAAATCGTGGTCATTACGATATTAAACAATTAGTTCAAGCTTGTCGCGCCCAAGATTCAACAGATTTAATAATTTTTACTGAAACTCGAGGAAATCCAGATGGAATGATTGTTTGTCATTTACCTTTTGGTCCAACTGCATTTTTTACTATGACAAATGTTGTCATGAGACATGATATTCCAAATTGTGGAACAATGAGTGAACAATATCCTCATCTTATTTTTAATAAATTAGATAGCAAATTAGGTATTCGGTTCATGACAATTCTCAAACATCTCTTCCCAGTTCCAAAACCAGACTCGAAACGAGTTATGACATTTGCAAATACTGACGATTATATATCATACCGCCATCACGTTTATAAGACTGATGAA------GCTGGCGAAGTTGAATTAACCGAAGTTGGACCACGATTTGAGTTGAGACCATATCAAATCAAGCTTGGAACCCtc   [534]
DF5077    GTCATCACAACAAGTGGAGATCCATCAAGTCGTTTAAAAGTTTTTTCAAAGGAAATGAAATTAATTTTTCCCAACAGTCAGCGAATAAATCGTGGTCATTATGATATTAAACAATTAGTTCAAGCTTGTCGTGCCCAAGATACGACGGATTTGATAATTTTCACCGAAACGCGAGGAAATCCAGATGGAATGATTGTTTGTCATTTACCATTTGGTCCAACAGCATTTTTTACAATGACAAATGTTGTCATGAGACATGATATTCCAAATTGTGGAACAATGAGTGAACAATATCCTCATCTTATTTTTAACAAATTGGATAGCAAATTGGGCATTAGGTTCATGACAATACTCAAACACCTTTTCCCAGTTCCAAAACCTGACTCGAAACGAGTTATGACATTTGCAAATACTGACGATTTTATTTCTTATCGTCATCATGTTTATAAAACTGATGAA------ACAGGCGAAGTTGAATTAACCGAAGTTGGTCCGCGATTTGAGTTGAGACCATATCAAATCAAGCTTGGAACCCtc   [534]
SB355     GTCATTACaACGTCGCACGATCCATCAAGTCGACTAAAGGCTTTTTCGAAAGAAATGAAATTAATTTTTCCCAATAGTCAACGTATCAATCGTGGTCACTATGATATCAAACAATTAGTGCAAGCTTGTAGAGCTCAAGATACAWCGGATTTGATTGTTTTGACGGAAACACGTGGTAACCCGGATGGAATGATTGTTTGTCATTTGCCATTTGGTCCTACTGCATATTTTAATATGACCAATGTCGTAATGAGACACGACATTCCGAATTGTGGTACTATGAGTGAACAATACCCGCAGTTAATATTCAATAAACTAGACAGCAAACTTGGAATCAGGTTTACGACAATTTTGAAGCATTTATTCCCAGTTCCGAAACCAGATTCCCGACGTGTCATGACATTTGCAAACACAAATGACTTCATTTCATTCAGACATCACGTTTTCAAAACTGATGCC------GACGGTGAAATTGAGCTTACCGAAGTGGGACCAAGATTCGAACTGAAACCATATCAAATCAAATTGGGAACcctc   [534]
SB341     ------------------------------------------------------------------------------------------------------------------------------------------------------------------------------------------------------------------------------------------------------------------------------------------------------------------------------------------------------------------------------------------------------------------------------------------------------------------------------------------------------------------------------------------------------------   [0]
Ppa       GTCCTCACTACCTCCAGAGATCCTTCCTCGAAGCTCAAAATGTTCTCAAAGGAAATGAAACTGATGTTTCCCGGTGCTCAACGAATGAATCGAGGACATTATGATGTGAGACATCTCGTTCAAGCATGCAGAGCCAATGATGTGACAGATCTTTTAATTCTAACTGAGACTCGTGGTCGTCCCGATGGTCTCATTGTATGTCATCTTCCATTCGGTCCCACTGCTTACTTCAATCTCTCTAATGTCGTCATGAGACATGATGTGCCTGAGAGAGAGACTGTTTCGGAACAGTATCCCCATCTGGTTTTCCACAATATGAAGAGCAAACTGGGACTCAGATTTACATCAATCCTCAAGTATCTCTTCCCCGTTCCGAAACCTTCATCGAAGAGAATTATGTCATTCACTAATTCGAATGATTTCATCTCATTCAGACATCACACGGTGTCAGTTGAT---------GGTCCAGAGACTTCACTTAAAGAAATCGGACCTAGATTCGAATTGAGGCCGTATTGCATCAAATTGGGAACTCTG   [531]

[W02B12.9 homolog "gene140" 672 characters]

NIC113    CTTATGAGTATTGTTAAAAGAGAAGGATGGCTACGACCACTCCGTGGTGTGAATGCGGTTGCGGCTGGTTCGATGCCAGCACATGCATTATATTTCACAGTTTATGAAAAAATGAAAGGATTCTTGACTGGAAATGCAGCCGGACACGAATTCACATGGGCATATGGTGCTTCTGGAGTTGTTGCCACTCTGGTACATGATGCGATAATGAATCCGGCTGAGGTTGTCAAACAGCGAATGCAGATGGCATTTTCTCCATATGGGTCATCATTGGAATGTGTTCGGTGTATTTATCGACGAGAAGGACTCGCGGCATTCTATCGCTCTTATACCACACAATTGGCTATGAATATTCCATTTCAGGCGGTTCATTTTATGACTTATGAATTTTGGCAGCAAGTATTGAATCCGGAACATAAATATGATCCGAAATCTCATTTGATTGCTGGTGGATTGGCGGGAGGATTGGCGGCTGCTCTTACGACCCCAATGGATTGTGTGAAAACAGTTTTGAATACACAACAAGCAGCAGAA------GCGGATAATGCAAATCGGCGGATCTTTTTAAAGGCAAGATATCGT------TATCGTGGAATTTCGGACGCGGTGCGGACAATTTATTCACAAAGAGGATTGGCTGGATTCTATTGTG--------------
EG6142    CTCATGAGCATCGTCAGACGAGAAGGATGGCTCCGACCGCTTCGCGGAGTCAACGCAGTCGCCGCTGGGTCCATGCCGGCACATGCTCTCTACTTCACGATATACGAGAAAATGAAAGGATTCTTGACTGGAAACATGGCTGGACACGAGCACACGCTTGCCTACGGAGCTTCTGGAGTCGTCGCCACGCTGGTCCACGACGCCGTGATGAATCCCGCTGAAGTCGTGAAGCAGCGCATGCAAATGGCCTTCTCGCCGTACGGATCCTCCCTGGAATGCATCCGATGCGTCTACAACCGCGAGGGAATCGCCGCTTTCTACAGATCCTACACCACACAACTGGCGATGAACGTTCCATTTCAAGCGTTGCACTTCATGGGCTACGAGTTCTGGCAGCACGTGTTGAACCCCGAGCACAAGTACGATCCGAAGTCTCATCTGATCGCTGGTGGACTTGCCGGAGGACTGGCAGCAGCTCTGACGACGCCGATGGACTGCGTGAAGACTGTTCTGAACACTCAGCAAGCGGCAGAG------GCCGACCCATCGAACAGGCGGATCTTCCTGCAGGCTAAGTATCGT------KATCGTGGAATTTCKGATGCCGTCASGACAATCTATTCTCAACGCGGACTCGCTGGATTATCSTGCGGATTGCAAGCTAGG
JU1873    CTCATGAGCATCGTCAAAAGAGAAGGATGGCTTCGACCGTTGCGTGGAGTGAATGCAGTTGCCGCTGGATCTATGCCAGCACATGCTCTTTATTTCACAGTTTATGARAAAATGAAGTCATTTTTGACTGGAAATACAGCTGGACACGAACATACGTTAGCCTATGGAGCTTCTGGAGTTGTTGCTACACTTATTCACGACGCTATCATGAATCCAGCTGAAGTTGTAAAACAAAGAATGCAGATGGCATATTCACCATATGGATCTTCAATAGAATGTGCTCGATGTGTTTATAATCGTGAAGGGATTGCCGCATTCTACAGAAGTTATACGACACAATTGGCAATGAACGTTCCATTCCAAGCTATTCACTTTATGGGTTACGAATTCTGGCAGCAAGTGCTCAATCCTGAGCATAAGTATGATCCGAAATCACATTTAATCGCTGGAGGACTTGCTGGTGGACTTGCAGCAGCTTTAACGACTCCAATGGATTGTGTGAAAACAGTATTGAATACACAACAAGCCGCAGAA------GCTGATCCTTCGAATAGGCGGATTTTCTTACAAGCGAGATATCGT------TATCGTGGAATCACAGATGCAGTGCGGACAATTTATTCACAAAGAGGATTATCTGGCTTCTCGTGTGGACTGCAAGCTCGG
JU1857    TTGATGAGCATTGTCAAGAGAGAAGGATGGTTGCGACCTCTACGCGGAGTCAATGCAGTCGCTGCCGGATCCATGCCCGCTCACGCTTTGTACTTTACCGTTTACGAGAAACTGAAAGCGTTTATGACGGGAAACATGGCAGGACACGAACACACATTGGCTTATGGAGCTTCTGGAGTCGTCGCCACGCTTATTCACGACGCTGTTATGAACCCGGCTGAAGTTGTGAAACAGCGCATGCAGATGGCTTTTTCTCCATACGGATCTTCTCTCGAATGCGCGCGATGCGTCTACAACCGTGAAGGAATCGCTGCATTCTACAGATCGTACACTACCCAATTGGCGATGAACGTTCCATTCCAAGCCTTGCATTTCATGGGTTATGAGTTCTGGCAACACGTTCTGAATCCGGAGCATAAGTACGACCCAAAGTCCCATTTGATTGCTGGTGGACTTGCCGGAGGACTGGCAGCCGCTGTGACGACGCCAATGGATTGTGTGAAGACAGTTTTGAATACTCAACAGGCGGCAGAG------GCTGATCCCGCGAACAGGCGGATTTTCTTGCAGGCTAGGTATCGA------TATCGTGGAATATCGGATGCTGTACGGACAATCTATTCGCAGCGTGGACTCGCAGGGTTCTCGTGTGGATTGCAAGCTAGG
JU1825    CTGATGAGCATCGTCCGACGGGAAGGATGGCTACGACCTCTGCGCGGAGTCAATGCAGTCGCCGCTGGGTCAATGCCGGCTCACGCTCTCTACTTTACGATATACGAAAAAATGAAAGGATTCTTGACTGGAAACATGGCTGGACACGAGCACACGTTGGCCTACGGAGCTTCTGGAGTCGTCGCCACGTTAGTCCACGACGCCGTAATGAATCCAGCGGAAGTTGTGAAGCAACGCATGCAGATGGCCTTCTCGCCGTACGGGTCCTCTCTGGAATGCATTCGATGCGTCTACAACCGAGAGGGACTCGCCGCGTTCTACAGATCCTACACTACACAACTGGCGATGAACGTTCCATTCCAAGCTATCCATTTCATGGGTTACGAATTCTGGCAGCACGTGTTGAACCCTGAGCACAAGTACGATCCGAAGTCGCATCTGATTGCCGGAGGACTAGCCGGAGGACTTGCCGCGGCTCTGACGACACCGATGGACTGCGTGAAGACAGTTCTGAACACTCAACAAGCAGCAGAG------GCAGATCCTTCCAACAGGCGGATCTTCCTGCAGGCGAGGTATCGT------TATCGTGGAATATCGGATGCCGTCAGAACAATCTATTCTCAGCGTGGACTCGCTGGATTTTCGTGTGGAtTGCAAGCTAGG
EG5716    CTGATGAGCATCGTGAAGAGGGAGGGATGGCTCCGGCCGCTGCGGGGAGTCAATGCGGTCGCGGCGGGCTCCATGCCGGCTCACGCACTTTATTTCACTGTTTATGAGAAGATGAAGGCGTTTTTGACTGGTAACGCCGCTGGCCACGAGCACACACTTGCATACGGAGCATCCGGAGTCGTCGCCACCCTGATCCACGACGCCGTCATGAATCCGGCAGAAGTCGTCAAGCAACGAATGCAGATGGCGTTCTCCCCGTACGGCTCCTCGCTCGAATGCGCCCGCTGCGTCTACAACCGAGAAGGCGTCGCCGCGTTCTACCGCTCCTACACGACGCAGTTGGCGATGAACGTGCCCTTCCAGGCGATCCACTTCATGCAGTACGAGTTCTGGCAGCACGTGCTCAATCCGGAGCACAAGTACGACCCGAAGTCGCATCTGATTGCTGGAGGACTTGCTGGTGGGCTCGCCGCTGCTCTGACCACGCCCATGGATTGTGTGAAGACGGTGCTGAATACGCAGCAGGCGGCAGAG------GCGGATCCGGCGAACAGGAGAATATTTTTGCAGGCTAGGTATCGT------TATCGTGGAATTTCCGACGCGGTGCGGACCATTTATTCGCAGAGGGGACTTGCTGGATTCTCGTGTGGACTTCAGGCTAGG
QG122     CTGATGAGCATCGTTCGGCGGGAGGGATGGCTCCGCCCACTCCGAGGAGTCAACGCAGTGGCGGCCGGATCGATGCCAGCGCATGCTCTGTATTTTACGGTTTATGAGAAAATGAAGGCGTTCTTGACGGGAAATTCTGTCGGACATGCGAATACGTTGGCCTACGGAGCGTCGGGAGTCGTCGCCACGCTGATCCACGACGCCATCATGAATCCGGCGGAAGTGGTGAAGCAGAGAATGCAAATGGCATTCTCGCCTTACGGATCGTCGCTGGAATGCGCCAGATGCGTTTATAATCGAGAGGGAATTGCTGCGTTTTATAGATCCTACACAACGCAACTGGCGATGAACGTGCCGTTCCAAGCGATCCATTTCATGGGCTACGAATTCTGGCAGCACGTCCTGAATCCCGACCACAAATACGATCCGACGTCTCATTTAATTGCCGGCGGACTTGCTGGAGGCCTCGCCGCCGCCGTGACGACTCCGATGGATTGTGTGAAGACGGTTCTGAATACCCAACAAGCTGCTGAG------GCGGATCCGTCGAATCGACGGATCTTCTTGCAGGCGAGGTATCGT------TACCGTGGAATCTCGGATGCGGTGAGGACGATCTATTCGCAGAGAGGGATTGCCGGTtTTTCGTGtGGACTTCAAGCGAGA
Csp9      CTGATGAGTATCGTAAAACGAGAAGGATGGCTTCGGCCTCTTCGTGGAGTTAACGCAGTCGCGGCAGGATCCATGCCAGCACATGCTCTCTATTTCACAGTTTACGAAAAGATGAAATCCTTTTTAACTGGAAACACAGCTGGACACGAACACACATTAGCGTATGGAGCCTCTGGAGTTGTTGCAACACTTATCCACGATGCAGTCATGAATCCAGCTGAAGTGGTGAAACAGAGAATGCAGATGGCTTACTCGCCATATGGATCTTCACTAGAATGCGCACGATGTGTTTACAACCGCGAAGGATTCGCTGCTTTCTACAGAAGCTACACAACACAACTGGCAATGAACGTTCCCTTCCAAGCAATTCATTTCATGGGATACGAATTTTGGCAGCAGGTGCTCAACCCTGAGCATAAGTATGATCCGAAATCACATTTAATCGCTGGAGGACTTGCTGGAGGTTTGGCAGCTGCGGTGACGACGCCAATGGATTGCGTGAAAACTGTTCTGAATACACAACAAGCAGCAGAG------GCAGATCCGTCGAATAGGCGGATTTTCTTAAAAGCAAGGTACCGC------TATCGTGGAATCTCGGATGCAGTACGGACAATTTATTCACAGAGGGGAATGGCTGGATTCTCATGTGGA-TGCAAGCTAGG   [623]
Cbr       CTGATGAGTATCGTAAAACGAGAAGGATGGCTCCGGCCTCTTCGTGGAGTTAACGCAGTCGCGGCTGGATCCATGCCAGCACATGCTCTCTATTTCACAGTTTACGAAAAGATGAAATCATTTTTAACTGGAAACACAGCTGGACACGAACACACATTGGCGTATGGAGCTTCTGGAGTTGTTGCAACACTTATCCACGACGCAGTCATGAATCCAGCTGAAGTGGTGAAACAGAGAATGCAGATGGCTTACTCGCCGTATGGATCTTCCCTAGAATGCGCACGATGTGTTTACAACCGTGAAGGATTCGCTGCTTTCTACAGAAGCTACACAACACAGCTGGCAATGAACGTCCCCTTCCAAGCAATTCACTTCATGGGATACGAATTTTGGCAGCAGGTGCTCAACCCTGAGCATAAATATGATCCGAAGTCACATTTAATCGCTGGAGGGCTTGCTGGAGGTTTAGCAGCTGCGGTGACGACGCCGATGGATTGTGTGAAAACTGTTCTGAATACACAACAAGCAGCAGAG------GCAGATCCGTCGAATAGGCGGATTTTCTTAAAAGCAAGGTACCGC------TATCGTGGAATCTCGGATGCAGTACGGACAATTTATTCACAGAGGGGAATGGCTGGATTCTCATGTGGATTGCAAGCTAGG   [660]
JU727     CTGATGAGCATAGTCAGGCGAGAGGGATGGCTGCGACCTCTTCGTGGTGTGAACGCAGTTGCAGCAGGATCGATGCCAGCACATGCTCTCTATTTCACAGTTTATGAGAAGATGAAGTCGTTTTTAACTGGAAACACTGCTGGTCACGAACATACGTTAGCCTATGGAGCATCTGGAGTTGTTGCAACACTTATTCACGATGCCGTCATGAAYCCAGCAGAAGTTGTGAAACAGAGAATGCARATGGCCTACTCACCATATGGATCTTCGTTAGAATGCGCGCGATGTGTGTATAATCGAGAGGGAATGGCRGCATTCTACAGAAGTTACACGACACAGTTGGCAATGAATGTTCCGTTCCAAGCTATTCACTTTATGGGATACGAATTCTGGCAACACGTGCTCAACCCGGAGCATAAGTAYGATCCAAAGTCACATTTGATCGCAGGAGGACTGGCTGGTGGATTGGCAGCTGCTGTRACGACGCCAATGGATTGTGTGAAAACAGTTTTGAATACGCARCAGGCAGCAGAA------GCAGATCCATCGAATAGGCGGATTTTCTTGCAAGCAAGGTATCGT------TATCGTGGAATCTCTGATGCAGTGCGGACAATTTATTTGCAAAGAGGAATAGCCGGGTTCTCATGTGGA-TGCAAGCCAGA   [659]
Cre       TTAATGAGTATCGTCAAACGAGAAGGATGGCTTCGACCGTTGCGAGGCGTCAACGCCGTCGCCGCGGGATCTATGCCAGCACATGCTCTCTATTTCACAGTTTATGAAAAGATGAAATCATTTCTAACCGGAAATACTGCTGGACACGAGCATACGTTGGCTTATGGAGCTTCTGGAGTTGTTGCAACACTTATTCACGATGCAATTATGAATCCAGCTGAAGTTGTTAAACAGAGAATGCAGATGGCTTATTCACCATATGGATCATCGTTGGAATGTGCAAGATGTGTCTACAATCGAGAAGGAATCGCCGCATTCTATAGAAGTTACACAACACAATTGGCAATGAATGTTCCATTCCAAGCTATTCACTTCATGGGTTACGAATTCTGGCAGCAGGTGCTCAATCCTGAGCATAAGTACGACCCAAAATCTCATTTAATTGCGGGAGGACTTGCCGGAGGACTAGCTGCTGCTGTTACGACACCAATGGATTGTGTTAAAACTGTACTGAATACTCAACAAGCAGCAGAA------GCGGATCCATCAAATCGGAGGATTTTCTTACAAGCAAGATATCGT------TATCGTGGAATCTCTGATGCAGTGCGGACAATTTATTCTCAAAGAGGAATTTCTGGATTCTCGTGTGGATTGCAAGCTAGG   [660]
Cbn       CTTATGAGCATCGTTAAAAGAGAAGGTTGGCTCAGGCCATTACGTGGAGTCAACGCAGTGGCTGCTGGATCTATGCCGGCACATGCTCTTTACTTCACAGTCTACGAGAAGATGAAAGCATTTTTAACTGGAAATACTGCTGGCCACGAGCACACATTAGCTTATGGAGCTTCAGGAGTCGTTGCAACACTTATTCATGATGCTGTCATGAATCCAGCTGAGGTGGTGAAACAACGAATGCAGATGGCCTACTCTCCATACGGTTCTTCATTAGAATGTGCACGATGCGTTTATAACCGAGAAGGAATCGCTGCATTCTACAGRAGTTATACAACACAACTTGCAATGAACATTCCATTCCAATCAATTCACTTTATGGGCTACGAATTCTGGCAACATGTTCTCAATCCTGAGCATAAATACGATCCGAAGTCTCACTTGATTGCTGGAGGACTGGCTGGGGGATTAGCCGCAGCATTGACGACTCCAATGGATTGTGTGAAAACTGTTTTGAATACACAGCAGGCTGCTGAG------GCAGATCCATCGAATAGGCGGATTTTCTTACAAGCAAGGTATCGT------TATCGTGGAATCTCCGATGCAGTACGCACAATTTATTCACAGAGAGGTATCGCAGGATTTTCGTGTGGATTGCAAGCTAGG   [660]
JU1333    CTTATGAGTATTGTGAAGAGAGAAGGATGGCTTCGACGTTTACGTGGAGTGAATGCAGTTGCTGCAGGATCAATGCCAGCCCATGCTCTCTATTTCACAGTTTATGAGAAAATGAAATCATTTTTGACGGGAAATACAGCTGGACACGAGCATACGTTAGCATATGGTGCTTCAGGAGTTGTAGCAACWCTTATCCATGACGCTATAATGAATCCAGCCGAGGTTGTAAAGCAAAGAATGCAAATGGCATACTCTCCATATGGATCTTCTATAGAATGTGCACGTTGTGTTTATAATCGTGAAGGAATTGCTGCATTCTACAGAAGYTATACAACCCAATTAGCSATGAAYGTTCCATTCCAAGCTATTCACTTTATGGGGTATGAATTCTGGCAACAAGTGCTCAATCCMGAGCACAAGTACGATCCTAAGTCACACTTGATTGCCGGTGGATTRGCGGGCGGATTGGCAGCAGCTCTAACTACTCCAATGGATTGTGTAAAAACTGTATTGAATACACAACAAGCAGCAGAA------GCCGATCCATCAAATAGACGAATTTTCTTAAAAGCCAGGTATCGC------TATCGCGGAATTTCTGATGCAGTGCGGACAATTTATTCTCAAAGAGGAATTTCTGGATTTTCTTGCGGTtTACAAGCTAGA   [659]
JU1373    CTCATGAGCATCGTCAAAAGAGAAGGATGGCTTCGGCCGTTGCGTGGAGTGAATGCAGTTGCTGCTGGATCAATGCCAGCACATGCTCTCTACTTTACAGTTTATGAAAAGATGAAGTCATTTTTGACCGGAAACACAGCTGGTCACGAACACACATTAGCCTATGGAGCTTCTGGAGTCGTTGCGACGCTTATTCACGATGCCATCATGAATCCTGCCGAAGTTGTGAAGCAAAGAATGCAGATGGCATACTCACCGTATGGCTCTTCATTAGAATGTGCACGATGTGTTTATAATCGGGAAGGAATTGCCGCTTTCTACAGAAGTTACACAACACAACTGGCAATGAATGTTCCTTTCCAGGCGATTCATTTTATGGGTTACGAATTCTGGCAGCACGTGCTCAATCCTGAGCATAAATACGATCCAAAATCACATTTAATCGCTGGTGGACTTGCCGGTGGACTCGCAGCAGCTTTAACGACTCCAATGGATTGTGTGAAAACAGTTTTGAATACGCAACAAGCGGCTGAA------GCTGATCCATCGAACAGGCGGATTTTCTTACAAGCAAGGTATCGC------TATCGTGGGATCTCTGATGCAGTGCGGACAATTTACTCTCAAAGAGGATTAGCTGGTTTCTCGTGTGGATTGCAAGCAAGG   [637]
Cel       CTGATGAGCATTGTTAAACGAGAAGGATGGCTTCGACCGCTACGTGGAGTTAATGCAGTTGCTGCAGGCTCAATGCCAGCTCACGCTCTATACTTCACAGTTTACGAGAAAATGAAGGGATATTTGACGGGAAACTCCGCGGGACACAGCAATACGTTAGCATATGGAGCTTCTGGAGTTGTTGCAACACTTATCCATGACGCTATCATGAATCCAGCAGAAGTAGTGAAGCAAAGAATGCAAATGGCTTTCTCTCCATACGGATCATCGTTGGAATGTGCTCGATGTGTTTATAATCGGGAAGGTGTGGCGGCTTTCTATAGATCATACACGACACAGCTGGCAATGAATGTTCCATTCCAAGCAATTCACTTTATGAGTTACGAATTCTGGCAGCACGTCCTGAATCCGGAGCATAAATACGATCCGAAATCACATTTAATTGCGGGAGGACTTGCCGGCGGATTGGCAGCTGCTTTAACGACTCCAATGGATTGTGTGAAAACCGTTTTGAATACGCAACAAGCTGCAGAA------GCTGATCCAGCAAATAGGCGAATTTTCTTGCAGGCTAGGTATCGT------TATCGTGGAATTTCTGACGCCGTACGGACAATTTATTCTCAACGTGGACTATCCGGATTCTCGTGTGGATTACAAGCTAGG   [660]
Csp7      CTCATGAGCATAGTGAAGCGAGAGGGATGGCTTCGTCCGCTTCGAGGCGTCAATGCAGTTGCTGCCGGTTCTATGCCGGCGCATGCTCTTTACTTCACAGTCTACGAAAAAATGAAGGGATTTCTGACGGGTAACAGCGCCGGACACGAGCACACGCTCGCGTATGGAGCTTCTGGAGTCGTCGCGACACTGATTCACGACGCCGTCATGAATCCAGCCGAAGTGGTCAAGCAACGGATGCAGATGGCGTTCTCGCCGTACGGCTCTTCCATCGAGTGCATTCGGTGTGTCTACAACCGTGAAGGACTCGCCGCTTTCTACCGATCCTACACGACGCAGTTGGCGATGAATGTGCCGTTCCAGGCGATCCACTTCATGTGCTACGAGTTCTGGCAGCAGGTGCTCAATCCGGAGCACAAGTACGATCCGAAGTCGCATCTGATCGCTGGAGGACTCGCTGGAGGTCTCGCGGCGGCTGTGACGACGCCGATGGATTGTGTTAAGACTGTTCTGAACACGCAGCAAGCGGCTGAG------GCAGATTCCACGAATCGGCGGATCTTCCTTCAGGCAAGGTATCGC------TACCGTGGGATCTCGGATGCGGTTCGGACGATCTACTCTCAACGGGGACTCGCCGGCTTCTCGTGCGGC-TGCAAGCTAGG   [638]
Cja       TTGATGAGCATCGTGAAACGAGAAGGATGGCTCCGACCACTTCGAGGAGTGAATGCAGTGGCTGCTGGATCGATGCCAGCGCACGCTTTGTACTTTACAGTTTATGAGAAATTAAAAGGGTTTTTGACCGGAAATATGGCTGGACACGAGCACACGTTGGCGTACGGAGCATCTGGAATTGTGGCCACGTTGATTCACGACGCCGTGATGAATCCGGCTGAAGTCGTCAAACAGAGAATGCAGATGGCGTTCTCGCCGTACGGATCATCTTTGGAATGCGTGCGGTGTATTTACAATCGAGAGGGAATCGCCGCTTTCTACAGATCTTACACTACTCAATTGGCGATGAATGTTCCTTTCCAAGCGATTCACTTTATGAACTACGAATTCTGGCAGCAGGTGCTCAATCCTGATCACAAGTACGATCCAAAGTCGCATTTGATTGCCGGTGGACTTGCTGGAGGGCTTGCAGCCGCACTGACGACTCCGATGGATTGCGTTAAAACAGTCTTGAATACACAGCAGACGGCAGAG------GCTGATACTGCTAATAGGCGGATTTTCTTGCAGGCAAAATATCGT------TACCGTGGAATCACAGACACTGTCCGAACAATTTACCGACAACGTGGTCTGTCTGGTTTCTCGTGTGGATTGCAAGCTAGG   [660]
EG4788    TTGATGAGTATTGTGAACAGGTCCCGGCGACAGCTCTATCATGGAGGTGTGAATGCAGTTGCTGCTGGATCAATGCCAGCTCATGCACTTTATTTTACAGTTTATGAAAAAATGAAGGGATATTTAACCGGAAACACAGCTGGACATTCCCATACTTTAGCTTATGGTGCTTCTGGAGTGGTTGCAACATTAGTWCATGATGCGGTTATGAATCCAGCTGAGGTCGTGAAACAGCGTATGCAAATGGCATTTTCTCCTTATGGTTCATCATTAGAATGTATTAGATGTATTTATGGACGAGAAGGAATTGCCGCATTTTATCGATCTTATACGACGCAGTTAGCTATGAATATACCTTTCCAATCAATACATTTTATGGGATATGAATTTTGGCAGCAGATACTGAATCCGGAGCATAAATATGATCCGAAATCTCATTTGATTTCTGGTGGACTTGCTGGTGGATTGGCTGCTGCGTTGACGACTCCGATGGATTGTGTGAAGACTGTTTTGAATACACAACAAGCGGCGGAT------ACGGATGCGACGAATCGGCGGATTTTCTTAAAGGCGAAATATCGT------TATGCTGGAATATCTGATGCAGTGCGGACAATCTATTTGCAGCGTGGATTTGCGGGATTTTATTGTGGTCTTCAAGCTCGT   [0]
JU1528    ------------------------------------------------------------------------------------------------------------------------------------------------------------------------------------------------------------------------------------------------------------------------------------------------------------------------------------------------------------------------------------------------------------------------------------------------------------------------------------------------------------------------------------------------------------------------------------------------------------------------------------------------------------------------------------------------   [0]
PS1010    TTGGCTAGTATTATTACCAGAGAAGGTTGGCTTCGCCCACTTCGAGGTGTAAACGCAGTGGCCGCCGGCTCAATGCCAGCTCACGCTCTTTACTTCACAGTATACGAAAAAATGAAGGGATTCCTCACGAATAATTCAGTTGGACACGCAAATACCCTGGCTTATGGAGCATCTGGAGTTGTTGCAACTCTTGTTCATGACGCAATTATGAATCCGGCTGAAGTTGTTAAACAACGAATGCAAATGGCTTTCTCACCATATGGTTCGTCTTTGGAATGTGCACGATGTGTTTTGAATCGCGAAGGAATTGGCGCGTTTTATCGAAGTTATACAACGAGTTTGGCTATGAATGTACCGTTTCAAGCGATTCATTTTATGGGTTATGAATTTTGGCAACATGTTA---------------AATACGATCCAAAATCTCATCTAATAGCTGGTGGTTTGGCTGGTGGTTTAGCCGCAGCAATTACAACAccaatggattgtgtgaaaactgtattaaatacacaacaaactgcTGAAACGACGGCTGAAAATGCGAATCGACGGATCTTTTTACACTCGAATAGTAGTAGTTATTATAAGGGAATTACGGATGCTGTTAGAATGATTTATACGCAAAGAGGAATGGCTGGATTTAGTTGTGGATTGCAAGCCAGA
JU1426    -------------------------------------------------------------------------------------------------------------------------------------------------------------------------------------------------------------------------------------------------------------------------------------------------------------------------------------------------------------------------------------------------------------AGATCCTGAACCCCGAACACAAATACGATCCAAAATCTCATTTAATAGCCGGTGGATTGGCTGGCGGTTTGGCGGCAGCAATCACAACACCAATGGATTGTGTAAAAACTGTATTGAATACACAACAAACTGCTGAAACAACGTCTGGAAATGCGAATCGACGGATCTTTTTACAATCGAATAGTAGT---TATTATAAGGGAATCACGGATGCTTGTCGAATGATTTATACGCAAAGAGGAAtGGCTGGA------------------------   [0]
QX1182    TTGGTCAGTATTGTTAAAAGAGAAGGATGGCTACGACCATTGCGTGGCGTGAATGCAGTTGCCGCCGGATCAATGCCAGCGCACGCTCTCTATTTCACAGTTTATGAAAAAATGAAAGAGTTTCTGACCGGCAACTCGGTTGGTCATTCGAACACACTAGCGTATGGAGCATCGGGCATCGTCGCCACACTTGTCCATGATGCGGTTATGAATCCGGCCGAAGTTGTCAAACAACGAATGCAAATGGCATTCTCACCGTACGGATCATCAATAGAATGTGCTAGATGTATTTATAATCGAGAAGGAATTGCAGCGTTTTATCGATCTTATACCACTCAGTTGGCGATGAATGTTCCCTTCCAGGCTATTCATTTTATGGGTTATGAATTTTGGCAACATATCCTAAACCCCGAGCATAAATATGATCCGAAATCTCATTTAATAGCCGGTGGACTAGCCGGAGGACTTGCAGCCGCAGTCACAACACCGATGGATTGTGTGAAAACTGTGCTGAACACTCAACAAGCCGCCGAA------GCGTCTGGAGCCAATGTGCGGCTCTTCTTACAAGCACAATATCGG------TATAGAGGAATTTCTGACGCGGTACGAACGATTTACATGCAACGTGGATGGACTGGGTTCAGTTGTGGATtACAAGCTCGG
DF5070    ------------------------------------------------------------------------------------------------------------------------------------------------------------------------------------------------------------------------------------------------------------------------------------------------------------------------------------------------------------------------------------------------------------------------------------------------------------------------------------------------------------------------------------------------------------------------------------------------------------------------------------------------------------------------------------------------   [0]
DF5077    ------------------------------------------------------------------------------------------------------------------------------------------------------------------------------------------------------------------------------------------------------------------------------------------------------------------------------------------------------------------------------------------------------------------------------------------------------------------------------------------------------------------------------------------------------------------------------------------------------------------------------------------------------------------------------------------------   [0]
SB355     ---------------------------------------------------------GTGGCGGCAGGTTCAATGCCAGCTCATGCTTTATACTTTACAGTATACGAGAAGATGAAGTCGTATTTAACCGGAAACACCACTGGGCATGTTAATACATGGGCATATGGTGCTTCTGGAGTTGTTGCAACTTTGATTCATGATGCTGTTATGAATCCCGCCGAAGTTGTGAAGCAAAGGATGCAAATGGCTTTTTCTCCATATGGAAGCTCCTTGGAATGTGTCAGATGTATCTATAATCGAGAGGGAATGGCTGCGTTTTACAGATCTTATACCACGCAATTAGTTATGAATGTGCCATTCCAGGCGATTCATTTCATGAATTATGAGTTTTTCCAACAGGTTCTCAATCCAGAGCATGTKTATGATCCTAAATCGCATTTAATTTCTGGTGGAATTGCTGGAGGTTTGGCGGCTGCTATAACGACCCCATTGGATTGTATAAAAACTGTTTTGAATACACAACAAACGGCTGAAGCGGAAGCAGATGCCGCGAATCGGAGGATCTTATTGAAGGCTAGGTATAGG------TATCGTGGAATAACGGACGCTGTAAGAACAATTTACGGACAACGTGGATTTAATGGGTTTGTCTGTGGACTCCAGGCCCGT   [609]
SB341     ------------------------------------------------------------------------------------------------------------------------------------------------------------------------------------------------------------------------------------------------------------------------------------------------------------------------------------------------------------------------------------------------------------------------------------------------------------------------------------------------------------------------------------------------------------------------------------------------------------------------------------------------------------------------------------------------   [0]
Ppa       CTGTGGAGCATCGTCAAGAGGGAGGGCTGGCTGCGGCCGCTGCGCGGCGTGAACGCCGTGGCAATGGGTGCCGGCCCCGCGCATGCGCTTTACTTCACCGTCTATGAGAAGACCAAGGGCTTCCTCACGAACAACACGGCGGGCCACGCGAACACCTGGGCGTACGGCGCCTCCGCCGTCGTCTCCACGCTCATCCACGACGCGGTGATGAACCCGGCCGAGGTGGTGAAGCAGCGGATGCAGATGCGCTTCTCGCCCTACAGCGGCTCGCTCGAGTGCGCGAGATGCATCTACCGTCGCGAGGGCCTGGTCGCCTTCTACCGCTCGTACACGACGCAGCTCGCGATGAACGTGCCCTTCCAGACCGTCCACTTCATCGCCTACGAATTCTTCCAGCAGATCCTGAATCCGTCGCACGCGTACGATCCCTCGTCGCACCTGATCGCGGGAGGAGCCGCGGGCGGACTGGCCGCGGCCGTGACCACGCCCCTCGACTGCATTAAGACGGTGCTGAACACGCAGCAGCGGCCGGAG------ATGCAGGCGGCAGGAGGATATCCCCTGATTCAGGCGACTACCGGC------TACCGCGGCTTCGTCGAGGCGCTCCGCACGATCTACAACGTGCGCGGCATCGGAGGATTCGCGTGCGGCCTGCAGGCCAGG   [660]


[lin-44 366 characters]


NIC113    GAAGCTGGGAACATAATGCACGATCCTCCCATTTTGAAATCAGGATATCGAGAATCTGCTCTTATTTGGGCACTTTCATCAGCAAGTGCTGCATGGGGAGTTGCAACTGCATGTGCACAAGGATGGATTGATGATTGTGCTTGTAATAATCAATTAGGACAA------AATGAATACGAATTTGGCGGATGTACTCATGGTGTTCAACATGGAATAACTGCAAGTCGAAAACTTCTTACAAAGAGT---GGAGCGGCTGCAACATTATTAAGAAAAGTTGAAAAACATAATCTGAAAGCAGGAAGATTGGCAATTAAGAAAACATTGATTTCTTCTTGCAAATGTCATGGAGTTTCTGGAAGTTGT
EG6142    -----------------------------------------------------ATCCTCTCTGATCTGGGCGTTGTCSTCCGCTTCGGCCGCCTGGGGAGTGGCAACGGCGTGCGCCCAAGGTTGGATCGACG-----------------------------------------------------------------------------------------------------------------------------------------------------------------------------------------------------------------------------------------
JU1873    ------------ATACTGCAGGATCCACCCTTACTTCGACAAGGTTTTCGTGAATCTTCTTTGATCTGGGCATTGTCATCTGCATCCGCTGCCTGGGGTGTTGCAACAGCTTGCGCTCAAGGATGGATTGACGATTGTGCGTGTAACAATC-----------------------------------------------------------------------------------------------------------------------------------------------------------------------------------------------------------------------
JU1857    -------------------------------------------GATTCCGCGAGTCGTCACTAATCTGGGCGTTGTCCTCCGCATCGGCCGCCTGGGGAGTGGCGACGGCGTGCGCGCAAGGTTGGATCGACGACTGTGCATGCAACAACCAGATGGGACAG------AACGAGTACGAGTTCGGCGGATGCACTCATGGCGTTCAACACGGAATAACGGCCAGTCGGAAGCTGCTCACAAAGGCC---GGCGCGGCGAGTAGTTTGCTGCGGAAAGTGGAGAAACACAACTTGAAAGCGGGCCGATTGGCGATCAAGAAGACGTTGATCTCGTCCTGTAAATGCCACGGCGTCTCGGGATCGTGC
JU1825    ------------------------------------------------------------------------------------------------------------------------------------------------------------------------------------------------------------------------------------------------------------------------------------------------------------------------------------------------------------------------------
EG5716    ----------ATATAATGCATGATCCTCCATTGTTACGGCAAGGTTTTCGTGAATCTTCATTGATCTGGGCGTTGTCATCTGCATCTGCTGCCTGGGGTGTTGCGACAGCTTGCGCACAAGGATGGATTGACGATTGTGCGTGTAACAATCATATGGGGCAG------AATGAGTATGAATTCGGCGGATGTACACATGGAGTCCAACACGGAATAACGGCAAGTCGAAAACTGCTCACAAAGGTC---GGCGCAGTGAATTCATTGTTGCGTAAAG-----------------------------------------------------------------------------------------
QG122     GAGGCCGGTAATATTATGCACGATCCGCCGTTGTTGAGGCAAGGCTTCCGCGAGTCCTCTTTGATCTGGGCGTTGTCGTCGGCGTCGGCGGCCTGGGGAGTCGCGACGGCGTGCGCACAAGGTTGGATCGACGACTGCGCGTGCAACAATCACATGGGCCAG------AATGAATATGAGTTTGGCGGATGCACGCATGGCGTCCAGCACGGAATAACGGCCAGTCGGAAGTTACTCACAAAGGTC---GGCGCGGTCAACACTTTGTTGCGAAAAGTGGAGAAGCACAATTTGAAGGCCGGCAGATTGGCCATCAAGAAGACCCTTATCTCATCTTGCAAGTGTCACGGAGTCTCCGGATCGTGT   [357]
Csp9      GAGGCTGGAAATATAATGCATGATCCTCCATTGTTACGTCAAGGTTTTCGTGAATCTTCATTGATCTGGGCGTTGTCATCTGCATCTGCTGCCTGGGGTGTTGCGACAGCTTGCGCACAAGGATGGATTGACGATTGTGCGTGTAACAATCATATGGGGCAG------AATGAGTACGAATTCGGCGGATGTACACATGGAGTCCAACACGGAATAACGGCAAGTCGAAAACTGCTCACGAAGGTC---GGCGCAGTGAATTCATTGTTGCGAAAGGTGGAGAAGCATAACTTGAAAGCCGGAAGATTGGCTATAAAGAAAACGTTGATATCTTCTTGCAAATGTCATGGAGTATCAGGCTCATGC
Cbr       GAGGCTGGTAATATAATGCATGATCCTCCATTGTTACGGCAAGGTTTTCGTGAATCTTCATTGATCTGGGCGTTGTCATCTGCATCTGCTGCCTGGGGTGTTGCGACAGCTTGCGCACAAGGATGGATTGACGATTGTGCGTGTAACAATCATATGGGGCAG------AATGAGTATGAATTCGGCGGATGTACACATGGAGTCCAACACGGAATAACGGCAAGTCGAAAACTGCTCACAAAGGTC---GGCGCAGTGAATTCATTGTTGCGAAAGGTGGAGAAGCATAACTTGAAAGCAGGAAGATTGGCTATAAAGAAAACGCTGATATCTTCTTGCAAATGTCATGGAGTATCAGGCTCATGC   [357]
JU727     GAAGCTGGAAACATAATGCACGATCCTCCGTTGTTAAGACAAGGTTTCCGTGAATCCTCCTTGATCTGGGCGTTGTCGTCTGCATCCGCTGCGTGGGGTGTTGCGACTGCTTGTGCCCAAGGATGGATTGACGATTGTGCGTGTAACAATCACATGGGACAG------AATGAGTATGAGTTCGGCGGATGTACACATGGTGTACAACACGGAATAACGGCTAGTCGGAAACTGCTCACAAAGGTC---GGCGCTATGAATTCTTTGTTGCGAAAAGTGGAGAAGCACAATTTGAAAGCCGGTAGATTGGCAATAAAGAAAACTCTGATATCTTCGTGCAAATGTCACGGTGTATCCGGATCTTGT   [349]
Cre       GAAGCTGGAAATATAATGCATGATCCTCCGTTATTACGCCAAGGTTTTCGTGAATCTTCTTTAATCTGGGCGTTGTCGTCTGCATCTGCTGCATGGGGTGTTGCGACAGCTTGCGCACAAGGATGGATTGACGATTGTGCGTGTAACAATCACATGGGACAG------AATGAGTATGAATTCGGCGGATGTACACATGGTGTTCAACACGGAATAACGGCCAGTCGGAAGCTGCTCACAAAGGTC---GGCGCCGTCAATTCTTTGTTGCGTAAAGTGGAAAAACACAACTTGAAAGCTGGTAGATTGGCGATAAAGAAAACTTTGATATCATCATGTAAATGTCACGGAGTCTCTGGTTCTTGT   [357]
Cbn       GAAGCTGGGAACATAATGCACGATCCKCCSTTACTGAGACAAGGCTTTCGTGAATCCTCTTTGRTCTGGGCGTTGTCATCTGCATCTGCTGCCTGGGGWGTTGCGACAGCCTGCGCTCAAGGATGGATTGACGATTGTGCGTGTAACAATCACATGGGACAG------AATGAGTATGAATTCGGCGGATGTACTCATGGTGTTCAACATGGAATAACCGCTAGTCGGAAACTGCTCACAAAGGTC---GGCGCCGTAAATAGTTTGTTRAGGAAGGTGGAGAAGCACAACTTGAAAGCAGGRAGACTGGCGATAAAGAAAACTCTGATATCCTCTTGTAAATGTCACGGTGTATCTGGATCCTGT   [357]
JU1333    --------------------------TCCTTTACTAAGACAAGGGTTCCGYGAATCCTCTTTGATTTGGGCGTTGTCATCTGCATCTGCTGCCTGGGGTGTAGCGACAGCTTGCGCTCAAGGGTGGATTGACRATTGYGCGTGTAACAATCACATGGGACAG------AATGAGTATGANTTTGGCGGATGTACTCATGGTGTTCAACACGGAATAACGGCTAGTCGGAAACTGCTCACAAAGGTT---GGCGCCGTGAACACATTGCTGAGGAAAGTANANAAACATAATTTGAAAGCTGGTAGATTGGCCATAAAGAAGACTCTCATTTCCTCC------------------------------   [301]
JU1373    GAGGCTGGAAATATAATGCACGATCCACCTCTGCTTCGACAAGGTTTCCGTGAATCTTCTTTGATCTGGGCATTGTCATCTGCATCTGCTGCATGGGGTGTAGCGACAGCTTGCGCTCAAGGATGGATTGACGATTGTGCGTGTAACAATCACATGGGACAG------AATGAGTACGAATTCGGCGGATGTACCCATGGCGTTCAACATGGAATAACGGCTAGTCGGAAACTGCTCACAAAGGTC---GGCGCTGTCAACNCTTTATTGCGAAAAGTGGAAAAACACAACTTGAAAGCCGGAAGACTGGCAATAAAGAAGACTCTGATTTCTTCGTGTAAATGTCATGGAGTATCTGGATCTTGC   [305]
Cel       GAAGCTGGAAATATTATGCATGATCCGCCGTTATTGAGACAGGGTTTCCGAGAGTCTTCTCTGATTTGGGCGTTGTCATCTGCATCTGCCGCCTGGGGAGTTGCGACGGCATGCGCACAAGGATGGATTGACGATTGTGCGTGTAACAACCAGATGGGTCAA------AATGAATACGAGTTCGGCGGATGTACTCATGGTGTTCAACACGGAATAACGGCTAGTCGAAAGCTGCTCACAAAGGTC---GGAGCGGTGAATACTTTGTTAAGGAAGGTGGAGAAGCACAATTTGAAGGCAGGGAGATTGGCCATCAAAAAGACCCTAATCTCTTCCTGCAAATGCCACGGAGTATCCGGTTCTTGT   [357]
Csp7      GAGGCCGGCAACATCATGCACGATCCGCCGTTGCTCCGTTCAGGTTTCCGTGAGTCGTCGTTAATTTGGGCGCTGTCTTCCGCGTCGGCCGCCTGGGGAGTGGCCACCGCGTGCGCTCAAGGCTGGATCGACGACTGCGCGTGCAACAATCACATGGGTCAG------AACGAGTACGAGTTCGGCGGATGCACTCACGGCGTGCAGCACGGCATCACGGCCAGCCGCAAACTGCTCACAAAGGTC---GGCGCGGCGACCAGTTTGTTGCGGAAAGTGGAGAAGCACAACTTGAAAGCGGGCCGACTCGCCATCAAAAAGACGCTCATCTCGTCGTGCAAGTGTCACGGCGTCAGCGGCTCTTGC
Cja       GAGGCGGGCAATATTATGCACGATCCACCGCTGTTGAGATCAGGCTTCCGCGAATCCTCTCTAATCTGGGCGTTGTCTTCGGCGTCCGCCGCGTGGGGTGTGGCAACCGCGTGCGCACAAGGTTGGATCGACGACTGTGCGTGCAACAATCATCTGGGACAG------AACGAGTACGAGTTTGGCGGATGCACACACGGCGTACAGCACGGCATCACCGCCAGCCGCAAGCTGTTGACAAAGGTG---GGCGCCGTCAGCTCTTTGTTGCGAAAGGTGGAGAAGCACAACTTGAAAGCGGGCCGGCTGGCCGTCAAAAAGACGTTGATTTCGTCGTGTAAATGTCACGGAGTTTCCGGTTCGTGT   [357]
EG4788    -AAGCTGGAAATATAATGCATGATCCGCCATTGCTTAGATCTGGTTTCCGCGAGTCTGCCCTAATTTGGGCCCTATCGTCGGCAAGTGCTTCTTGGGGTGTGGCAACTGCTTGTGCCCAAGGATGGATTGACGATTGCGCCTGTAATAATCACTTGGGACAA------AACGAATACGAGTTTGGCGGTTGTACGCATGGTGTTCAACATGGAATCACCGCTAGTCGAAAGTTGCTCACAAAAGCC---GGATCGGCAAGTACTTTATTGAGAAAGATTGAGAAACACAATTTGAAAGCAGGAAGATTGGCTGTTAAAAAAACATTGATATCTTCGTGTAAATGCCACGGAGTATCGGGAAGTTGC   [356]
JU1528    GAAGCTGGGAACATAATGCACGATCCGCCGTTGTTGAGATCAGGTTTCCGTGAATCATCCCTAATATGGGCATTATCCTCAGCGAGTGCCGCATGGGGAGTGGCGACCGCATGTGCACAAGGATGGATAGACGATTGCGCATGCAATAACCATTTGGGACAG------AATGAATACGAGTTTGGCGGATGTACCCACGGCGTGCAACACGGGATAACAGCTAGCCGAAAATTGCTCACAAAATCT---GGAGCACCTTCAAGTTTGCTGAGAAAAGTTGAGAAACATAATTTGAAGGCTGGGAGATTGGCAATCAAAAAAACGCTGATTTCTTCATGCAAATGTCACGGGGTTTCTGGAAGCTGT
PS1010    GAAGCGGGAAATATAATGCATGATCCTCCATTGTTACGTTCCGGATACCGCGAATCGGCATTAATTTGGGCACTTTCTTCTGCTTCCGCCGCTTGGGGAGTTGCAACTGCTTGTGCCCAAGGATGGATTGATGATTGCGCTTGTAACAATCAA---------------AATGAATACGAATTTGGCGGATGTACACATGGAGTTCAACACGGAATTACTGCAAGCCGAAAATTGTTGACCAAAATTGGCCCGGCTTCAAATAATTTGCTACGAAGAATTGAGAAACATAATTTGAAAGCTGGAAGATTGGCGATTAAGAAAACTCTGATTTCATCTTGTAAATGTCACGGTGTTTCGGGAAGTTGT
JU1426    GAAGCTGGAAATATTATGCATGATCCGCCGTTATTGAGACAGGGTTTCCGAGAGTCTTCTCTGATTTGGGCGTTGTCATCTGCATCTGCCGCCTGGGGAGTTGCGACGGCATGCGCACAAGGATGGATTGACGATTGTGCGTGTAACAACCAGATGGGTCAA------AATGAATACGAGTTCGGCGGATGTACTCATGGTGTTCAACACGGAATAACGGCTAGTCGAAAGCTGCTCACAAAGGTC---GGAGCGGTGAATACTTTGTTAAGGAAGGTGGAGAAGCACAATTTGAAGGCAGGGAGATTGGCCATCAAAAAGACCCTAATCTCTTCCTGCAAATG----------------------
QX1182    ---------------------------CCCATTTTGAACTACGCCTACAAGGAATCGGCCCTCGTATGGGCACTGTCTTCCGCAGGAGCCGTGTGGGGCATTTCGACATCCTGTGCTCAGGGTTGGCTGCCTGATTGCGGGTGCTCCTCCTCACACGAAGGAAATCAACAACAATGGGAATGGACTGGGTGCAATATAGGAGTGCAGTATGGTATTTCAACGAGCCGAAAGTTGTTAACAAGAATTGCCACAATGGGTCGTAGTCCCTTGAGAACTGCTGAGAAACACAACTTGAAAGCTGGAAGACTGGCTGTCAAGAAGACTCTGATCTCATCGTGTCAGTGTCATGGCGTCAGTGGGTCGTGT
DF5070    ------------------CACGATCCGCCGCTTTTACGCTCCGGCTATCGTGAGTCGGCACTTATTTGGGCACTTTCATCGGCCAGCGCCGCTTGGGGTGTTGCAACAGCGTGCGCTCAAGGATGGATCGATGATTGTGCGTGTAACAATCATTTAGGACAA------AACGAATACGAGTTTGGCGGATGTACACACGGTGTACAACACGGAATCACAGCAAGCCRAAAATTGCTCACAAAAACC---GGTTCACCAAACACACTTTTACRAAAAATTGAGAAGCACAATTTGAAAGCGGGACGATTGGCAATCAAAAAAACATTGATATCATCATGTAAATG----------------------   [317]
DF5077    ---------------ATGCACGATCCGCCGCTTCTACGCTCCGGCTATCGCGAGTCGGCGCTGATATGGGCGCTGTCGTCGGCCAGCGCCGCATGGGGTGTTGCGACGGCGTGCGCTCAAGGATGGATCGACGATTGCGCGTGTAACAATCACCTCGGACAA------AACGAATACRAGTTCGGCGGGTGTACACAYGGTGTTCAGCACGGAATCACAGCCAGCCRAAAATTGCTCACCAAAACC---GGTTCGCCAAACACGCTTTTACRAAAAATTGAGAAACACAATTTGAAAGCGGGACGATTGGCAATCAAGAAAACATTGATATCGTCATGCAAGTGTCACGGTGTATCGGAAA-----   [337]
SB355     GACGCTGGCAACATCATGCACGATCCGCCACTTCTGCGATCAGGATTCCGCGAATCGGCTCTTGTCTGGGCTTTATCTTCTGCTAGCGCCGCGTGGGGAATCGCTACAGCATGCGCTCAAGGTTGGATCGACGACTGTGCCTGTCAAAATCATCACGGTCAG------AATGAATACGAGTTTGGCGGGTGCACTCATGGCGTACAACATGGCATTACTGCTAGTAGGAAACTGCTCACCAAGACC---GGCGCTTCGACGAGTCTTTTGCGAAAGATTGAAAAACACAATCTGAAGGCTGGACGACTAGCGATCAAAAAAACGCTCATCTCGTCATGCAAATGTCATGGAGTGTCCGGAAGTTGT   [357]
SB341     ------------------------------------------------------------------------------------------------------------------------------------------------------------------------------------------------------------------------------------------------------------------------------------------------------------------------------------------------------------------------------
Ppa       CAAACGGAAGATATTATGCATGATCCAATCTTACTCAAATACGGTTATAAGGAATCCGCTCTCGTATGGGCACTCTCTTCAGCAGGATCAGCATGGGCTGTTGCCACTGCTTGTGCTCAAGGATGGTTATCGGATTGTGAATGTTCGAAGGAAATGGAAGAAGCAGGGAAACATTGGGAATGGGGAGGATGTAGTGCGGGAGTTCAACATGGAATAACCACTTCGAGAAAGATGTTAACAAGGACGAGTGGAGGAACGAATTCTGCATTGAGAAAACTAGAAAAGCACAATCTGAAGGCTGGAAGATTGGCGGTAAAGAAGACTTTGACTTCTCTGTGTAAGTGTCATGGTGTATCGGGTAGTTGT   [366]

[pkc-3 564 characters]

NIC113    ---------------------------------------------------------------------------------------------------------------------------------------------------------------------------------------------------------------------------------------------------------------------------------------------------------------------------------------------------------------------------------------------------------------------------------------------------------------------------------------------------------------------------------------------------------------------------------------------   [0]
EG6142    aacGGCGGCAACGGGTCC---------GTATCAAAATGGGCGGTCTCTCTGAACGACTTCCGCCTGCTAACCGTCATCGGCCGTGGCTCATACGCGAAAGTCGTGCAAGCCGAGCACATTGCCACGCGGCAGATCTACGCGATAAAGATCATCAAGAAGGAGATGTTCAACGAGGACGAGGATATCGATTGGGTGCAGACGGAGAAGTCCGTCTTCGAGGCGGCGTCCAACTACCCGTTCCTCGTCGGACTGCACTCGTGTTTTCAGACCGAGTCCCGTCTGTTCTTCGTGATCGAGTTCGTGCCGGGCGGCGACCTGATGTTCCACATGCAACAACAGCGCAAACTGCCCGAAGAGCACGCGCGCTTCTACGCCGGCGAGATCATTCTCGCGCTGCACTTCCTCCACTCACGTGGCATCATCTACCGTGACCTCAAACTCGACAACGTCCTCATCGACGCCGAGGGACACATCAAACTCACCGACTACGGAATGTGCAAGGAGAACGTCAATCCCGGAGACGTGACGTCGACGTTCTGCGGAACGCCCAACTATATCGCGCCCGAGATAC--   [562]
JU1873    GCGAATGGAAATGGG------------CCATCGAGATGGGCGGTCTCTCTAAATGACTTCCGTTTATTAACTGTCATTGGACGTGGATCATACGCTAAAGTAGTTCAAGCAGAACATATTGCAACTCGCCAGATTTATGCAATCAAAATCATTAAAAAAGAAATGTTCACAGAAGACGAAGATATTGATTGGGTTCAGACAGAGAAATCAGTATTCGAAGCAGCATCCAATTATCCATTCCTTGTTGGATTACATTCATGTTTCCAGACACCATCCCGGTTATTCTTTGTGATCGAATTCGTTCCTGGAGGAGATCTAATGTTCCATATGCAACAACAAAGAAAACTTCCAGAAGAGCACGCGAGATTCTATTCAGGAGAAATCATTCTCGCATTACATTTCCTTCATTCTCGAGGAATCATTTATCGAGATTTGAAACTCGACAATGTTCTGATTGATGCAGAAGGACATATTAAATTAACTGATTATGGAATGTGTAAAGAGAATATCAATGCTGGAGATTTGACGTCAACGTTCTGTGGAACGCCGAACTACATTGCACCAGAAATAT--   [559]
JU1857    aacGGTGGCAACACGTCG---------ACATCGAAATGGGCGGTGTCGCTGAACGACTTCCGCCTGTTGACAGTCATCGGAAGAGGATCCTACGCGAAAGTTGTGCAAGCGGAGCACATTGCCACACGGCAGATCTACGCGATCAAGATCATCAAGAAGGARATGTTCAACGAGGACGAGGACATTGATTGGGTGCAGACGGAGAAGTCGGTGTTCGAGGCGGCGTCCAACTATCCGTTCCTCGTCGGATTGCACTCGTGTTTCCAGACGGAATCCCGTCTGTTCTTCGTCATTGAATTCGTTCCGGGCGGCGACCTCATGTTCCACATGCAACAACAACGCAAACTGCCCGAAGAGCACGCGCGTTTCTACGCCGGCGAGATCATTCTCGCGCTGCACTTCCTCCACTCGCGCGGCATCATCTACCGCGATCTGAAGCTCGACAACGTGCTCATCGACGCCGAGGGGCACATCAAACTCACCGACTAYGGAATGTGCAAGGAGAATGTGAATCCGGGCGACGTGACGTCGACGTTCTGCGGCACACCGAACTATATTGCGCCCGAGATTC--   [562]
JU1825    ggcGGCGGCAACGGCTCC---------ACGTCAAAATGGGCGGTCTCACTGAACGAYTTCCGTCTTCTGACCGTCATCGGACGTGGCTCCTACGCGAAAGTCGTTCAGGCGGAGCACATTGCCACTCGGCAGATCTACGCGATCAAGATTATCAAAAAGGAGATGTTCAACGAGGACGAGGACATTGATTGGGTGCAGACGGAGAAGTCGGTCTTCGAGGCCGCCTCCAACTATCCGTTCCTTGTCGGRTTGCACTCGTGTTTYCAAACCGAATCCCGTCTGTTCTTCGTGATCGAGTTCGTTCCGGGCGGCGACCTGATGTTCCACATGCAACAACAACGGAAGCTTCCCGAAGAGCACGCCCGCTTCTACGCCGGTGAGATCATTCTCGCTCTGCACTTCCTTCACTCTCGMGGCATCATCTACCGTGATCTGAARCTCGACAACGTGCTCATCGACGCCGAGGGACACATYAAACTGACAGACTACGGAATGTGCAAGGAGAACGTGAATCCGGGAGACGTGACGTCGACGTTCTGCGGAACACCCAACTACATTGCACCCGAGATAC--   [562]
EG5716    ---------------------------------------------------------------------------------------------------------------------------------------------------------------------------------------------------------------------------------------------------------------------------------------------------------------------------------------------------------------------------------------------------------------------------------------------------------------------------------------------------------------------------------------------------------------------------------------------   [0]
QG122     GGGAACGGAAACGGT------------CCCTCAAGATGGGCGGTCTCTCTGAATGACTTCAAACTTCTGACGGTGATCGGACGTGGATCGTACGCCAAAGTGGTCCAGGCGGAGCACATTGCCACGCGTCAAATCTACGCAATCAAAATAATCAAGAAGGAAATGTTCAACGAGGACGAAGATATTGATTGGGTTCAGACGGAGAAATCGGTCTTCGAAGCGGCCTCCAATTATCCGTTCCTCGTCGGACTTCACTCGTGTTTTCAGACAGAATCACGTCTCTTCTTCGTCATTGAATTTGTCCCTGGCGGTGACCTGATGTTCCACATGCAACAGCAACGGAAACTTCCCGAAGACCACGCCAGATTCTACTCCGGCGAAATAATTCTGGCTCTCCATTTCCTGCACTCTCGGAGAATCATCTATCGAGATTTGAAGTTGGACAATGTGCTCATCGATGCGGAGGGACACATCAAACTGACGGATTACGGAATGTGCAAGGAGAATGTGAATGCCGGCGATTTGACGTCGACTTTCTGTGGAACACCGAATTATATTGCGCCGGAGATAT--   [559]
Csp9      ACGAATGGAAACGGC------------GCATCGAAGTGGGCTGTTTCACTCAACGACTTCCGCTTGTTGACTGTGATCGGGCGTGGATCATATGCCAAAGTTGTTCAAGCGGAGCACATCGCAACCCGTCAAATTTACGCGATAAAAATTATCAAAAAAGAAATGTTCAACGAAGATGAGGATATTGACTGGGTGCAAACTGAAAAATCGGTMTTCGAAGCTGCGTCCAACTATCCATTCCTAGTTGGATTGCACTCATGTTTCCAGACTGAATCTCGTCTCTTCTTCGTCATCGAATTCGTTCCTGGCGGCGATTTGATGTTCCATATGCAGCAGCAAAGAAGACTWCCAGAAGAGCATGCTAGATTCTATTCTGGTGAAATCATTCTTGCTTTACACTTCCTTCATTCTCGTGGAATCATTTATCGAGATCTGAAACTTGACAACGTGCTTATCGATGCAGAAGGACACATCAAATTGACAGATTACGGAATGTGCAAGGAGAATATAAATGCGGGTGATTTGACATCGACATTCTGTGGAACGCCAAACTACATTGCACCAGAAATAT--   [559]
Cbr       ACGAATGGAAACGGC------------GCATCGAAGTGGGCAGTTTCACTCAACGACTTCCGCTTGTTAACTGTGATTGGACGTGGATCATATGCCAAAGTTGTTCAAGCAGAGCACATCGCAACCCGTCAGATTTATGCAATAAAAATCATCAAAAAGGAAATGTTCAACGAGGATGAAGATATTGACTGGGTGCAAACCGAAAAATCGGTATTCGAAGCTGCGTCCAACTATCCATTCCTCGTTGGATTGCACTCATGTTTCCAGACTGAATCTCGTCTCTTCTTCGTCATCGAATTCGTTCCAGGCGGCGATTTGATGTTTCATATGCAGCAGCAAAGAAGACTTCCAGAAGAGCATGCTAGATTCTATTCTGGCGAAATCATTCTTGCTTTACATTTCCTTCATTCTCGTGGAATTATTTATCGAGATCTGAAACTTGACAACGTGCTTATCGATGCAGAAGGACACATCAAATTGACAGATTACGGAATGTGCAAGGAGAATATAAATGCGGGTGATTTGACATCGACATTCTGTGGAACGCCAAACTACATTGCACCAGAAATAT--   [559]
JU727     ------------------------------------------------------------------------------------------------AAGGTGGTCCAGGCGGAGCATATCGCAACTCGTCAGATTTACGCCATCAAAATCATCAAGAAGGAAATGTTCAATGAAGACGAAGACATCGATTGGGTTCAAACTGAGAAATCAGTGTTCGAAGCGGCTTCGAATTATCCATTCCTTGTTGGATTACACTCATGCTTCCAGACTGAATCTCGCCTGTTCTTCGTGATCGAATTCGTGCCAGGMGGTGACTTGATGTTCCACATGCAGCAGCAGAGAAGACTCCCAGAAGAGCATGCTCGATTCTACTCTGGTGAAATCATTCTTGCMTTGCATTTCCTTCATTCTCGTGGAATCATCTATCGTGATCTGAAGCTTGACAACGTGCTCATTGACGCAGAAGGACATATCAAACTGACAGATTATGGAATGTGTAAGGAAAACATCGGAGCGGGAGATGTTACGTCGACATTCTGTGGAACACCAAACTACATCGCTCCAGAAATTT--   [475]
Cre       ACGAATGGCAATGGT------------ACTTCGAAATGGGCAGTTTCTCTCAACGATTTCCGTTTATTGACTGTAATTGGCCGTGGATCTTACGCGAAAGTCGTTCAAGCAGAGCATATCGCTACTCGTCAAATTTACGCCATCAAAATTATCAAAAAGGAAATGTTCAATGAAGACGAAGATATTGATTGGGTTCAAACTGAGAAGTCTGTATTCGAAGCAGCTTCTAACTATCCATTCCTTGTCGGACTACACTCGTGTTTCCAGACTGAATCTCGTCTGTTCTTCGTGATCGAATTCGTTCCTGGTGGTGATCTGATGTTCCACATGCAACAACAAAGAAAACTTCCGGAGGAACATGCTAGATTCTATTCTGGAGAGATTATACTCGCTCTGCATTTCCTTCACTCTCGAGGAATCATTTATCGTGATCTCAAACTAGATAATGTTCTTATTGATGCAGAAGGACACATTAAACTAACCGATTATGGAATGTGTAAAGAAAACATCAACGCTGGAGATTTGACATCCACATTCTGCGGAACACCCAATTATATTGCTCCAGAAATAT--   [559]
Cbn       GCGAATGGCAATGGA------------GCATCTAAATGGGCTGTTTCCCTCAATGACTTCCGTCTTCTCACTGTCATCGGACGTGGTTCATATGCAAAAGTGGTTCAAGCGGAGCATATCGCCACTCGACAGATTTATGCAATTAAAATTATCAAGAAGGAAATGTTTAATGAAGATGAGGATATCGATTGGGTGCAGACRGAGAAATCAGTRTTTGAAGCAGCATCCAACTATCCATTCCTTGTCGGATTGCATTCCTGTTTCCAGACCGAATCCCGTCTATTCTTCGTTATTGAGTTTGTGCCGGGTGGTGATCTAATGTTCCACATGCAGCAGCAACGGAAACTTCCAGAAGAGCATGCTCGATTCTATTCTGGAGAAATCATTCTTGCCCTYCACTTCCTTCATTCTCGTGGAATCATTTATCGTGATCTAAAACTTGATAATGTATTGATWGATGCAGAAGGACACATCAAATTAACAGACTATGGAATGTGTAAAGAGAATATAAATGCTGGWGATTTGACGTCTACATTCTGTGGAACACCCAACTACATTGCTCCAGAAATAT--   [559]
JU1333    GCGAATGGCAATGGA------------GCATCAAAGTGGGCTGTTTCACTGAACGATTTCCGTTTGCTGACTGTTATTGGACGTGGATCATACGCGAAAGTAGTGCAAGCAGAACATATTGCCACTCGTCAGATTTATGCTATAAAAATCATCAAAAAAGAAATGTTCAATGAAGACGAAGATATCGACTGGGTCCAGACTGAAAAATCAGTATTTGAAGCAGCTTCAAATTATCCATTCCTTGTTGGATTACATTCATGTTTCCAGACCGAATCTCGTTTATTCTTTGTCATTGAATTCGTGCCTGGTGGTGATTTGATGTTCCATATGCAGCAACAAAGAAGATTACCAGAAGAGCATGCAAGATTCTATTCTGGAGAAATCATACTTGCATTGCACTTCCTTCACTCTAGAGGGATTATTTATCGTGATCTGAAACTTGACAATGTGCTTATCGATGCAGAAGGACACATCAAAYTGACTGATTACGGAATGTGTAAAGAGAATATTAATGCTGGCGACTTGACGTCAACATTCTGTGGAACACCCAATTATATTGCTCCAGAAATAT--   [559]
JU1373    GCGAATGGAAATGGA------------GCATCGCGATGGGCTGTTTCTCTAAATGATTTCCGTTTGTTAACTGTCATTGGACGTGGATCATACGCTAAAGTAGTTCAAGCAGAACATATTGCAACTCGTCAAATTTACGCAATTAAAATTATCAAAAAAGAAATGTTCACTGAAGACGAAGATATCGACTGGGTCCAAACTGAAAAATCAGTATTCGAGGCGGCATCCAATTATCCATTCCTTGTGGGGTTACATTCATGTTTCCAAACCCCATCTCGACTATTCTTTGTCATCGAATTCGTCCCTGGCGGAGATCTTATGTTCCACATGCAGCAACAAAGAAAACTGCCAGAAGAGCATGCTAGATTCTATTCTGGTGAAATTATTCTCGCATTGCATTTTCTTCATTCTCGAGGAATCATTTATCGAGATCTTAAACTTGACAATGTACTTATCGACGCAGAAGGACATATCAAATTGACTGATTATGGAATGTGTAAAGAGAATATTAATGCAGGAGATTTGACGTCAACGTTCTGCGGAACACCAAATTACATTGCTCCAGAAATAT--   [559]
Cel       ATGAATGGAAATGGG------------TCGTCAAAATGGGCAGTTTCTCTGAACGATTTCCGTCTTTTAACAGTTATTGGACGTGGATCTTATGCAAAAGTTGTGCAAGCAGAACATGTTTCAACTCGTCAAATTTACGCGATAAAAATTATCAAAAAGGAGATGTTCAATGAAGATGAAGATATCGATTGGGTACAGACGGAGAAGTCAGTATTCGAAGCAGCGTCAAATTATCCATTCCTTGTTGGATTACATTCTTGCTTCCAGACCGAATCCCGCCTGTTCTTTGTCATCGAATTCGTTCCTGGAGGTGATCTGATGTTCCACATGCAACAGCAACGGAAGCTTCCAGAAGAGCACGCTCGATTCTATTCGGGTGAAATAATTCTTGCTCTTCATTTCCTTCATTCTCGCGGAATCATTTATCGTGATCTCAAATTGGACAATGTTCTGATTGACGCTGAAGGACACATAAAACTGACAGATTATGGAATGTGTAAAGAGAATATTAAGGATGGAGATTTAACTTCAACTTTCTGTGGAACACCCAATTATATTGCACCAGAAATAT--   [559]
Csp7      CAGAACGGGGCGAGC------------TCGTCGAGATGGGCGGTCTCGCTGAACGACTTCCGACTGCTGACCGTCATCGGTCGTGGCTCGTACGCGAAAGTGGTGCAGGCGGAGCACGTGGCGACGAAGCAGATCTACGCGATCAAGATCATCAAGAAGGAGATGTTCAACGAGGACGAGGACATCGACTGGGTGCAGACGGAGAAGTCGGTGTTCGAGGCGGCGTCGAACTATCCGTTCCTCGTCGGCCTCCACTCGTGCTTCCAGACCGAGTCGCGTCTGTTCTTCGTCATCGAGTTCGTGCCGGGCGGCGATCTCATGTTCCACATGCAGAATCAGCGAAAGCTTCCCGAGGATCACGCGCGCTTCTACGCCGGAGAAATCATACTCGCGCTCCACTTCCTGCACTCTCGAGGCATCATATACCGAGACTTGAAGCTCGACAACGTTCTGATCGACGCCGAGGGGCACATCAAACTAACCGATTACGGAATGTGCAAGGAGAACGTGGGTCCCGGAGATCTGACGTCTACATTCTGCGGCACACCGAACTACATCGCGCCGGAGATTC--   [559]
Cja       ggcAATGGCAACGGTGTT---------TCGTCGAAATGGGCAGTGTCTCTCAACGATTTCCGCTTCCTGACAGTGATCGGACGAGGCTCTTACGCAAAAGTGGTCCAAGCTGAACACACGGCAACGCGCCAAATCTACGCAATCAAAATTATCAAAAAGGAGATGTTCAATGAGGACGAGGATATAGATTGGGTGCAGACGGAGAAGAGCGTCTTCGAGGCGGCCAGCAATTATCCGTTCCTCGTTGGATTGCACTCGTGTTTTCAGACCGAATCCCGCCTGTTCTTCGTCATCGAATTTGTACCCGGTGGCGATCTAATGTTCCACATGCAACAACAACGAAAACTTCCCGAGGACCACGCACGCTTCTACGCTGGCGAAATCATTTTGGCCCTTCATTTCCTTCACTCTCGCGGCATCATCTATCGTGATTTGAAACTGGACAATGTTCTCATCGATGCTGAGGGGCATATCAAACTGACCGACTACGGAATGTGTAAAGAGAATGTGAATCCTGGAGATGTCACCTCGACATTCTGCGGAACTCCCAATTACATTGCTCCAGAGATAT--   [562]
EG4788    ---------------------------------------------------------------------------------------------------------------------------------------------------------------------------------------------------------------------------------------------------------------------------------------------------------------------------------------------------------------------------------------------------------------------------------------------------------------------------------------------------------------------------------------------------------------------------------------------   [0]
JU1528    GGAAATGGGAATGGGTCGGTGAGGAGTACGTCAAGATGGGCGGTCTCACTGAGAGACTTTCGTCTACTAACCGTCATTGGACGCGGCTCGTATGCGAAAGTTGTGCAGGCGGAACACGTGCAAACGAAACAAATCTATGCGATTAAAATCATTAAGAAGGAGATGTTCAACGAGGATGAGGATATCGATTGGGTTCAGACGGAGAAGTCGGTCTTTGAGGCGGCATCGAATTATCCGTTTTTGGTTGGATTGCACTCTTGTTTTCAGACGGAATCGAGGCTTTTCTTTGTTATTGAATTTGTACCGGGCGGTGATTTGATGTTCCATATGCAGCAGCAGAGAAAACTGCCGGAGGATCATGCAAGATTCTACGCTGGTGAAATAATCCTCGCTCTTCACTTCCTTCACTCACGCGGAATCATCTACCGAGACCTGAAACTCGACAATGTGCTAATTGACGCCGAAGGGCACATCAAACTAACCGATTATGGAATGTGC---------------------------------------------------------------------------   [498]
PS1010    -------------------------------------------------------------------------------------------------------------------------------------------------------------------------------------------------------------------tGTTCGAAGCCGCCTCGAATTATCCGTTTTTGGTCGGCCTTCACTCCTGCTTCCAGACCGAATCTCGTCTATTTTTTGTGATTGAGTTTGTGCCTGGCGGAGATTTGATGTTCCACATGCAACAGCAACGAAAATTGCCGGAAGATCATGCGAGATTTTATTCGGGCGAAATAATTTTGGCGCTCAATTTCCTCCACTCTCGTGGAATCATCTATCGAGACCTGAAATTGGACAATGTGCTGATTGATTCCGAAGGACACATCAAATTGACCGATTATGGAATGTGTAAGGAAAATGTGAATCCGGGCGATCTGACCTCCACGTTTTGCGGAACTCCCAACTACATAGCTCCCG--------   [354]
JU1426    GGAAAACAGAACGGC------------GAATCGAAATGGGCGGTCTCGTTGAAGGATTTCAAATTGCTTACTGTTATTGGGAGAGGATCGTATGCCAAGGTTGTACAAGCTGAACACATCAATACCAAGCAAATATATGCGATTAAGATTATCAAGAAGGAGATGTTCAATGAGGATGAGGATATCGATTGGGTTCAAACCGAAAAATCGGTCTTCGAAGCCGCCTCGAATTATCCGTTTTTGGTCGGACTTCATTCATGTTTTCAGACCGAATCTCGTCTATTTTTTGTCATCGAATTTGTGCCTGGTGGGGATTTGATGTTCCATATGCAACAGCAAAGGAAATTGCCAGAAGATCATGCGAGATTCTACTCGGGTGAAATAATTTTGGCGCTCAATTTCCTGCACTCGCGCGGAATTATCTATCGAGACCTGAAATTGGACAATGTTCTCATCGATTCCGAAGGACACATCAAATTGACCGATTATGGAATGTGTAAGGAAAATGTGAATCCGGGCGATCTGACCTCCACCTTCTGCGGAACTCCCAACTACATTGCTCCCGAAATTT--   [559]
QX1182    CCGAAAACGAATGGC------------GAGTCGAAATGGGCGGTGTCGTTGAAAGACTTCAAACTTCTTACGGTTATTGGAAGAGGATCGTATGCTAAGGTAGTCCAAGCTGAGCACATCAACACAAAACAAATCTACGCGATAAAAATCATCAAAAAAGAAATGTTCAACGAAGACGAGGATATCGATTGGGTTCAAACGGAGAAATCGGTTTTCGAGGCGGCCTCGAACTATCCGTTCCTTGTAGGGCTTCATTCTTGTTTCCAGACCGAGTCTCGTCTATTTTTTGTCATCGAATTTGTGCCGGGCGGCGATTTGATGTTCCACATGCAGCAGCAACGAAAATTGCCCGAAGATCACGCGCGATTCTATTCGGGCGARATAATNTTGGCGCTGAATTTTCTGCATTCGCGCGGCATTATTTATCGCGATCTGAAATTGGACAATGTTCTGATAGAYTCGGAGGGACACATCAAATTGACCGATTATGGAATGTGTAAGGAAAATGTGAATCCTGGCGATTTAACATCGACGTTCTGCGGCACACCCAACTACATAGCTCCAGAAATCA--   [559]
DF5070    ------------------------------------------------------------------------------------------------------------------------------------------------------------------------------------------------GTTCAAACTGAAAAATCAGTATTTGAAGCAGCTTCAAATTATCCATTTCTTGTTGGTTTACATTCTTGTTTCCAAACCGAATCAAGATTATTCTTTGTGATTGAATTTGTGCCTGGTGGAGATTTGATGTTTCATATGCAGCAGCAAAGAAAATTGTCAGAAGATCACGCAAGATTCTATTCAGGTGAAATAATATTAGCGTTGAACTTTCTCCACTCGCGAGGAATCATCTATCGTGATCTGAAGCTCGATAATGTGCTGATTGATTCTGAAGGACACATCAAACTAACAGATTATGGAATGTGTAAAGAGAATGTGAATCCAGGCGACTTAACGTCAACATTTTGTGGAACACCAAATTATATAGCGCCAGAAATAT--   [379]
DF5077    ---------------------------------------------------------------------------------------------------------------------------------------------------------------------------------------ATTGATTGGGTTCAAACTGAGAAGTCAGTGTTTGAAGCAGCTTCGAATTATCCATTTCTTGTTGGTTTACATTCTTGCTTCCAAACCGAATCGAGATTATTCTTTGTGATTGAATTTGTGCCTGGCGGAGATTTGATGTTTCATATGCAGCAGCAAAGAAAATTGTCAGAAGATCACGCAAGATTCTATTCGGGTGAAATAATACTAGCGCTGAACTTTCTTCACTCACGAGGAATCATCTATCGGGATCTGAAGCTCGATAATGTTTTGATCGATTCAGAAGGACACATCAAATTAACAGATTATGGAATGTGTAAAGAGAACGTGAATCCAGGCGACTTAACGTCAACATTCTGCGGAACACCAAATTATATTGCGCCGGAAATAT--   [388]
SB355     ---------------------------------------------------------------------------------------------------------------------------------------------------------------------------------------ATTGATTGGGTGCAAACCGAAAAATCAGTGTTCGAGGCGGCATCAAACTACCCATTCCTTGTGGGGCTGCACTCTTGTTTCCAAACAGAGTCGCGCCTGTTCTTCGTGATCGAGTTCGTGCCGGGCGGCGATCTGATGTTCCACATGCAGCAGCAGCGCAAACTGCCCGAAGAGCACGCTCGCTTCTACTCTGGTGAAATCATCTTGGCACTCAACTTTCTGCACTCGCGCGGTATTATTTACCGCGACTTGAAGCTTGATAACGTGCTAATCGACTCGGAGGGACACATCAAGCTCACCGACTACGGCATGTGCAAGGAGAATGTGAATCCTGGCGATCTGACGTCGACCTTCTGCGGCACTCCCAATTATATCGCTCCGGAGATAT--   [388]
SB341     ACACCAGCGAATGTT------------CCTTCGAAGTGGGCCGTTTCGCTGAATGACTTCAGACTTCTCACCGTCATTGGCAGAGGATCCTATGCAAAGGTTGTACAAGCCGAACACGTCTCAACGAAGCAAATCTATGCGATCAAAATCATCAAGAAACAGATGTTCAACGAGGACGAGGACATCGACTGGGTGCAGACGGAGAAGTCGGTGTTCGAAGCGGCGTCGAACTATCCGTTCCTCGTCGGGCTGCACTCCTGCTTCCAGACCGAGTCGAGGCTTTTCTTCGTCATCGAATTCGTGCCTGGGGGAGATCTGATGTTCCACATGCAAAGACAGAGGAAACTTCCCGAAGAGCACGCCAGGTTCTACTCGGCGGAGATCATCATGGCGTTGCACTTCTTGCACTCGCGTGGGATCATCTACCGCGACTTGAAGCTGGACAATGTGCTCATCGATGCCGAAGGGCACATCAAACTCACCGACTACGGCATGTGCAAGGAGAACATTGGGCCCGGTGATCAGACGTCGACATTCTGTGGGACACCCAATTACATTGCACCGGAGATCC--   [559]
Ppa       ------------------------------GCCAAATGGACGGTCTCCCTCAACGATTTCAATCTGCTCACGGTGATTGGAAGAGGAAGTTACGCCAAGGTGATCCAAGCAGAGCACAAGAGGACGAAGGCGATCTACGCTATCAAGATTATCAAGAAACAAATGTTCAATGAAGATGAGGATATCGATTGGGTGCATACGGAGAAATCAGTGTTCGAGGCAGCTTCCAACTATCCCTTCCTCGTCGGATTACACTCATGCTTCCAGACTGATTCTCGTCTGTTCTTCGTAATTGAATTCGTTCCGGGAGGAGATCTCATGTTCCATATGCAGAGACAGAGGAAACTGCCTGAGGACCATGCAAGGTTCTACTCTGCAGAGATAATTCTCGCTCTTCACTTCCTTCACTCGAGAGGAATTATCTACAGAGATCTCAAACTGGACAACGTACTAATCGATGCAGAGGGACACGTCAAACTTACCGATTACGGAATGTGCAAGGAAAACGTCGGACCGGGTGACGTCACAGGCACCTTCTGTGGCACTCCCAACTATATCGCCCCTGAGATTC-- 

[par-6, 1017 characters]
[4 suspicious nucleotides removed from JU737, two nucleotides removed from Csp5. Csp5 has also a stop codon in this region. The sequence is a hybrid of JU727 and JU800]

NIC113       ---------------------------------------------------------------------------------------------------------------------------------------------------------------------------------------------------------------------------------------------------------------------------------------------------------------------------------------------------------------------------------------------------------------------------------------------------------------------------------------------------------------------------------------------------------------------------------------------------------------------------------------------------------------------------------------------------------------------------------------------------------------------------------------------------------------------------------------------------------------------------------------------------------------------------------------------------------------------------------------------------------------------------------------------------------
EG6142       -------------------------------------------------------------------------------------------------------------------------------------------------------------------------------------------------------------------------------------------------------------------------------------------------------------------------------------------------------------------------------------------------------------------------------------------------------------------------------------------------------------------------------------------------GAGCGCATCGaAGAGTTCGATTGTGTAAACACGGCCAGGAGAGGCCGCTCGGGTTCTATATTCGCGACGGAACATCGGTGCGAGTAACAGAAAAAGGCGTCGTCAAGGTCTCCGGAATCTTCATCTCGCGTCTCGTCGACGGCGGCCTCGCCGAGTCGACAGGCCTTCTCGGAGTCAACGACGAGGTCCTGGAGGTCAACGGAATCGAAGTTCTCGGCAAGACGCTGGATCAGGTCACCGACATGATGGTCGCCAATGCTCATAACTTGATT------------------------------------------------------------------------------------------------------------------------------------------------------------------------------------------------------------------------   [272]
JU1873       ATGTCCTACAACGGGTACCATCACAATCATCAT------------CCACCATCGACACTTCAAGTCAAATCGAAATTTGATTCGGAATGGCGTCGATTCTCGATTCCATTG---AATAACGGTGGAAA----------------------------------------------------------------------------------------------------------------------------------------------------------------------------------------------------------------------------------------------------------------------------------------------------------------------------------------------------------------------------------------------------------------GAAGCACACCGGAGAGTTCGACTTTGCAAGCATGGACAGGAGAGACCATTAGGATTCTATATTCGAGACGGCACCTCTGTTCGTGTAACCGAACGAGGAGTTTCNNNNgtGTCAGGAATCTTCATTTCCCGacttgtcgatggaggattagctgagtctacggac------------------------------------------------------------------------------------------------------------------------------------------------------------------------------------------------------------------------------------------------------------------------------------------------------------------------------------   [274]
JU1857       ----------------------------------------------------------------------------------------------------------------------------------------------------------------------------------------------------------------------------------------------------------------------------------------------------------------------------------------------------------------------------------------------------------------------------------------------------------------------------------------------------------------------CAATCATTGACGTCGATATCGTTCCAGAGGCACATCGGCGAGTGCGTCTATGCAAACACGGTCAGGAGAGACCCCTCGGATTTTATATTCGTGACGGRACATCAGTGCGAGTGACAGAACGAGGCGTCGTCAAAGTGTCGGGCATCTTCATCTCGCGCCTCGTCGACGGTGGTCTCGCTGAATCCACTGGTCTTCTGGGGGTGAACGACGAGGTTCTTGAAGTCAACGGAATCGAAGTTCTGGAAAAACTCTCG---------------------------------------------------------------------------------------------------------------------------------------------------------------------------------------------------------------------------------------------------------------------   [254]
JU1825       ------------------------------------------------------------------------------------------------------------------------------------------------------------------------------------------------------------------------------------------------------------------------------------------------------------------------------------------------------------------------------------------------------------------------------------------------------------------------------------------------------------------------ATCATTGACGTCGACATTGTTCCAGAAGCGCATCGGCGAGTACGATTGTGTAAACACGGACAGGAGAGACCACTTGGTTTTTATATTCGCGACGGAACATCAGTTCGAGTAACAGAGAGAGGCGTCGTCAAGGTGTCAGGCATCTTCATTTCTCGGCTCGTCGACGGCGGACTCGCCGAATCGACAGGTCTTCTCGGCGTCAACGACGAGGTTCTCGAGGTCAACGGAATCGAAGTT------------------------------------------------------------------------------------------------------------------------------------------------------------------------------------------------------------------------------------------------------------------------------------   [237]
EG5716       --------------------------------------------------------------------------------------------------------------------------------------------------------------------------------------------------------------------------------------------------------------------------------------------------------------------------------------------------------------------------------------------------------------------------------------------------------------------------------------------------------------------------------------------------------TCGCAGAGTTCGACTGTGCAAACACGGACAGGAACGGCCCCTCGGGTTCTATATTCGAGATGGAACGTCGGTGCGAGTGACAGAACGAGGGATCGTCAAAGTGTCGGGAATATTCATATCGCGACTGGTGGACGGAGGGCTCGCCGAGTCGACGGGACTGCTCGGAGTCAATGATGAGGTGCTCGAAGTGAACGGGATCGAGGTGCTCGGGAAGACGCTCGATCAGGTCACTGATATGATGGTCGCCAATGCTCATAACTTGATTCGAA--------------------------------------------------------------------------------------------------------------------------------------------------------------------------------------------------------------------   [269]
QG122        ---------------------------------------------------------------------------------------------------------------------------------------------------------------------------------------------------------------------------------------------------------------------------------------------------------------------------------------------------------------------------------------------------------------------------------------------------------------------AAACGGAGTTATTCCATTTCGAATCCCGAGGATTTCAGACAGGTCTCTGCTATCATYGACGTCGACCTTATTCCAGAAGCACAYAGAAGAGTTCGATTATGTAAACATGGACAAGAGAGGCCTCTTGGATTTTATATTCGTGATGGAACGTCAGTCCGAGTAACAGAACGAGGCGTCGTCAAAGTTTCCGGAATTTTCATTTCTCGACTCGTCGACGGAGGATTAGCAGAATCCACCGGATTATTAGGAATCAACGATGAGGTTCTCGAAGTGAATGGAATCGAGGTTCTCGGGAAANTCTTGGAT------------------------------------------------------------------------------------------------------------------------------------------------------------------------------------------------------------------------------------------------------------------   [307]
Csp9         ATGTCCTACAACGGATCATTCAATCACAAT---------------AGTTCGACGACATTGCAAGTGAAATCTAAGTTCGATTCTGAATGGAGACGCTTCTCGATACCATTA---------------------------------------------------------GCAGCGCACGTATCTTATGATGGATTCAGATGCCTCGTTGAGAAACTACACCATCTCGAAAGTGTTCAGTTCACATTGTGCTACAATTCGATCAGTGGAGATTTGTTGCCAATTACTAATGATGATAATCTGCGAAAATCTTTCGAATCGGCTCGTCCGGTGCTGCGTCTCCTTATCCAACGACGTGGGGAGTCGTGGGAAGAGAAATACGGATACGGAACGGATTCGGATAAACGG---TGGAAAGGAATCTCCGCACTGATG------CAACAGAAACCACCGAAAAGAAGCTATTCGATTTCAAACCCTGAAGACTTCCGTCAGGTCTCTGCTATTATCGACGTCGATATTGTGCCGGAAGCGCATCGAAGAGTTCGATTGTGCAAGCATGGACAAGAGAGACCACTTGGGTTCTATATTCGAGACGGAACTTCAGTGAGAGTAACAGAGCGAGGTGTGGTAAAAGTCTCTGGAATCTTTATTTCCCGTTTGGTTGATGGAGGACTCGCTGAATCGACGGGACTACTTGGGGTTAACGATGAGGTTCTCGAGGTAAACGGAATTGAAGTCCTTGGAAAGACGCTAGACCAGGTGACCGATATGATGGTAGCAAATGCTCACAACTTGATCATCACAGTAAAACCTGCGAACCAACGAAACACACTATCGCGTGGACCATCACAGCAAGGAACACCGAATCCAAGT---------------GGTGACACCACGAATTCTACTGGAATCTCTCGACCGATGAAA------ATGAACGGAAGTTCGGATGGAAGCTACCATCCAAAGCAACACGATCAGAATGATTCCGATTCGGATGTGTCGGAGCGA   [915]
Cbr          ATGTCCTACAACGGATCATTCAATCACAAT---------------AGTTCGACGACATTGCAAGTGAAATCTAAGTTCGATTCTGAATGGAGACGCTTCTCGATACCATTA---------------------------------------------------------GCAGCGCACGTGTCTTATGATGGATTCAGGTGCCTCGTTGAGAAATTACACCATCTCGAGAGTGTTCAGTTCACATTGTGCTACAATTCGATCAGTGGAGATTTGTTGCCAATCACTAATGATGATAATCTGCGAAAATCTTTCGAATCAGCTCGTCCGGTGCTACGTCTCCTTATCCAACGACGTGGCGAGTCGTGGGAAGAGAAATACGGATACGGAACGGATTCGGATAAACGG---TGGAAGGGCATCTCCGCACTGATG------CAACAGAAACCACCGAAACGAAGCTATTCGATTTCGAACCCTGAAGACTTCCGTCAGGTCTCTGCCATCATCGACGTCGATATTGTGCCGGAAGCGCATCGGAGAGTTCGATTGTGCAAGCATGGGCAAGAGAGACCACTTGGGTTCTATATTCGCGACGGAACTTCAGTAAGAGTGACAGAGCGAGGTGTGGTAAAAGTCTCCGGAATCTTCATTTCCCGTTTGGTGGATGGAGGGCTCGCTGAATCGACGGGACTACTTGGGGTTAACGATGAGGTTCTCGAGGTGAATGGAATTGAAGTCCTTGGAAAGACCCTAGACCAGGTGACCGATATGATGGTAGCAAATGCTCACAATTTGATCATCACAGTGAAACCTGCGAACCAACGAAACACACTATCGCGTGGACAATCACAACAAGGAACACCGAATCCAATT---------------GGTGACACCACAAATTCTACTGGAATCTCTCGACCGATGAAA------ATGAACGGAAGTTCGGATGGAAGTTACCATCCAAAGCAACACGATCAGAATGATTCCGATTCGGATGTGTCAGAGCGA   [915]
Csp5         ATGTCCTATAATGGCTCCTATCACCACAGTAACCCG---------------ACGACGTTACAAGTGAAATCCAAGTTCGATTCTGAATGGAGACGTTTCTCGATACCACTGGCG---AATGGTGGACACGTGGCTTATGATGGATTCCGAAGGTAGATATTACTTTTTAAATCAGATTTTAGAATTTCGCATACTTTCAGCCTCGTCGAGAAGTTGCATCACCTGGAAAGTGTTCAGTTCACATTGTGCTACAACTCAGTCAGTGGGGATCTGTTGCCGATTACAAACGATGATAATCTCCGAAAATCGTTCGAATCCGCTCGACCATTGTTACGTCTTCTCATCCAACGACGCGGCGAATCATGGGAAGAAAAGTACGGATACGGGACAGATTCCGACAAACGA---TGGAAAGGAATCTCGGCGCTGATG------CAGCAGAAACCACCGAAACGTAGCTATTCCATCTCCAATCCAGAGGATTTCCGTCAAGTCTCCGCCATCATTGACGTCGACATTGTGCCAGAGGCACATCGCAGAGTTCGATTGTGCAAACATGGGCAGGAGCGTCCCCTCGGTTTCTATATTCGAGACGGAACGTCGGTGAGAGTAACAGAGCGTGGCGTTGTCAAAGTATCTGGAATCTTCATTTCTCGTCTCGTCGATGGAGGACTGGCTGAGTCGACTGGTCTTCTTGGCGTCAATGATGAGGTTCTCGAAGTGAATGGTATCGAAGTGCTCGGAAAAAC------------------------------------------------------------------------------------------------------------------------------------------------------------------------------GATGAAA------ATGAATGGAAGTTCCGATGGCAGTTATCATCCGAAGCAACACGATCCGAATGAGTCGGATTCAGACGGATCCGATCAC   [810]
Cre          ATGTCTTACAATGGGTACGGTAATCACAATCATCAT---CCACCCTCTTCC---ACATTACAAGTGAAGTCCAAGTTTGATTCAGAATGGCGACGTTTTTCGATTCCGTTGTCG---AATGGT------------------------------------------------------GTAACATATGATGGATTCAGAAGCCTTGTCGAGAAGCTGCATCATTTGGAAAGTGTTCAATTCACATTGTGCTACAATTCAGTCAGTGGAGACCTGTTGCCAATCACAAATGATGACAATCTTCGAAAATCATTCGAGTCCGCCCGCCCATTGCTCCGCCTCCTCATCCAACGACGTGGTGAATCATGGGAAGAAAAATACGGATATGGTACCGATTCGGATAAACGA---TGGAAAGGAATTTCATCGCTCATG------CAACAGAAACCACCGAAACGGAGCTATTCGATTTCAAATCCTGAAGATTTTCGACAAGTTTCCGCCATCATTGATGTCGATATTGTTCCAGAAGCACATCGAAGAGTTCGATTGTGCAAACATGGGCAGGAAAGACCACTTGGATTTTATATTCGCGACGGAACATCTGTAAGWGTGACTGAACGAGGTGTCGTTAAAGTGTCAGGAATCTTCATTTCACGTCTTGTCGATGGAGGACTCGCTGAATCCACAGGTCTACTTGGTGTCAATGATGAAGTTCTTGAAGTGAATGGAATCGAAGTACTTGGAAAAACATTGGATCAAGTTACAGAYATGATGGTTGCCAATGCACATAATTTGATTATAACTGTAAAACCCGCCAATCAACGAAACACGTTATCACGTGGACCATCACAACAAGGAACACCAAATCCAAGT------GTTGATACAACTGGATCATCAGCCACTGGTGGAATATCTCGACCAATGAAA------ATGAACGGAAGTTCGGATGGAAGTTATCATCCAAAACAACACGATCCAAACGATTCGGATTCTGGAGATTCGGATCGA   [933]
Cbn          ATGTCCTACAACGGGTATCACAACAGCCACCACGGCGGGCCACCATCCTCA---ACACTACAAGTGAAATCGAAATTCGACTCGGAATGGCGTCGCTTCTCAATACCGCTCAGC---------GGAAACGTCTCCTATGATGGATTCAGAAGGTCTGTCTGTCTGTTTGTCCGGATTTCCATAGATTTATTGATTTGCAGTCTCGTCGAAAAGCTACACCATCTGGAGAGTGTTCAATTCACATTGTGCTACAACTCGATCAGCGGTGACTTGTTGCCAATTACCAATGATGATAACCTCCGAAAATCGTTCGAATCCGCTCGCCCACTGCTCCGCCTGCTCATCCAACGACGCGGTGAATCGTGGGAGGAAAAATACGGATACGGAACGGATTCCGACAAAAAA---TGGAAGGGAATCGCATCGTTGATG------GCTCAGAAACCACCGAAACGCAGCTATTCCATCTCGAATCCCGAGGATTTTAGACAGGTATCCGCCATCATCGACGTCGACATYGTGCCGGAAGCGCATCGGCGAGTACGCCTRTGTAAGCACGGACAGGAGCGACCGCTTGGGTTCTATATTCGCGACGGCACATCGGTACGAGTGACGGAACGAGGTGTGATCAAAGTGTCGGGTATCTTCATTTCACGTCTTGTCGATGGTGGGCTGGCCGAATCCACCGGACTYCTTGGTGTTAATGATGAGGTCCTCGAAGTGAACGGAATCGAAGTGCTCGGCAAAACGCTGGATCAGGTGACGGATATGATGGTCGCCAATGCGCACAATTTGATTATCACGGTGAAACCCGCCAACCAACGAAACACACTATCCCGTGGACCATCCCAACAAGGAACACCGAATCCAAGT---GAATCCGGGAATGGAACGATGAGTGGGAGTGGCGGAGTTTCGCGACCAATGAAA------ATGAATGGAAGCTCCGATGGCAGTTATCACCCCAGACAACAAGATCCCAATGATTCAGATTCTGGAGATTCGGATCGA   [987]
JU1333       ATGTCTCACAACGGGTAC---AACAGTCATCAT------CCGCCAGCATCA------CTACAAGTAAAATCGAAATTCGACTCAGAATGGCGCCGCTTCTCAATACCGTTGAAC---AACGGCGGC------------------------------------------------CATGTCTCTTATGATGGATTCAGAAACCTCGTCGAAAAGCTGCATCATCTGGAAAGTGTTCAATTCACATT----------------------------------------------------------------------------------------------------------------------------------------------------------------------------------------------------------------------------------------------------------GTCTCCGCGATYATTGACGTGGACATTGTGCCAGAAGCGCATCGAAGAGTTCGACTATGCAAGCATGGACAAGAGCGACCGCTTGGTTTTTATATTCGCGACGGCACATCAGTGAGAGTAACAGAACGAGGTGTGATCAAAGTGTCCGGAATCTTCATTTCACGTCTTGTCGATGGAGGATTGGCTGAGTCCACTGGACTGTTGGGAGTTAATGATGAGGTCCTCGAAGTGAACGGAATCGAAGTGCTGGAAAGAT--------------------------------------------------------------------------------------------------------------------------------------------------------------------------------------------------------------------------------------------------------------------------
JU1373gen    ATGTCCTACAACGGATTTCATCATAATCACCAGAAT---CCA------TCG---ACGCTACAAGTGAAATCCAAATTCGATTCGGAATGGCGTCGCTTCTCGATTCCGCTGAACAACAACGGAGGAAATGTGTCGTATGACGGATTCCGAAGGTTTGTCTGTCTG------AAT---GTCCTTATAATAAAGGTTTTCAGCCTTGTCGAGAAACTCCATCATCTGGAAAGTGTTCAGTTCACTTTGTGCTACAACTCGATAAGTGGCGACCTTCTTCCGATCACAAATGACGATAATCTGCGAAAGTCGTTCGAATCGGCGCGTCCTCTTCTCCGCCTCCTCATCCAACGACGTGGCGAATCATGGGAGGAAAAGTACGGTTACGGAACGGATTCTGATAAGAAG---TGGAAGGGAATCGCGTCGTTGATG------GCTCAGAAGCCGCCGAAACGCAGTTATTCGATCTCGAATCCAGAGGATTTCCGACAGGTTTCCGCCATCATTGACGTGGATATTGTGCCTGAAGCGCATCGAAGAGTCCGTCTGTGCAAGCACGGACAAGAGAGACCTCTAGGGTTCTATATTCGAGACGGTACATCAGTCCGTGTAACAGAACGAGGAGTGATCAAGGTCTCCGGAATCTTCATCTCACGGCTCGTCGACGGAGGATTAGCCGAATCCACAGGACTCCTTGGAATTAATGATGAGGTAAGGATGGAAGTTTGTCCGGATGTTCTTGGAAAGACGCTGGATCAGGTGACAGATATGATGGTGGCGAACGCCCACAATCTGATTATCACTGTTAAACCCGCCAATCAACGAAACACATTGTCCCGTGGTCCATCTCAACAGGGAACCCCCAATCCAAGTGATACGGTATCATCGACAGGCGCAGGAGGAGGAGGTGGAATCTCTCGACCGATGAAA------ATGAATGGAAGTTCGGATGGAAGTTATCATCCGAAACAACACGATCCAAACGATTCGGATTCTGGGGATTCGGAGCGA   [981]
Cel          ATGTCCTACAACGGCTCCTAC------CATCAAAAT------CATCATTCA---ACACTTCAAGTCAAATCGAAATTTGATTCTGAATGGCGTCGTTTCTCAATACCAATGCAT---------------------------------------------------TCTGCGTCTGGTGTCTCTTACGATGGGTTCCGGAGCCTTGTCGAGAAGCTTCATCACCTGGAAAGTGTCCAATTCACACTGTGCTACAACTCGACTGGCGGTGATCTTCTACCAATCACAAATGACGATAACCTCCGAAAATCGTTCGAATCGGCTCGCCCACTGCTCCGTTTGCTCATTCAACGCCGCGGTGAATCATGGGAAGAGAAATATGGTTATGGTACAGACTCTGATAAACGA---TGGAAGGGAATTTCATCACTTATG------GCACAAAAACCACCGAAACGCAGTTATTCAATCTCGAATCCCGAAGATTTTCGACAGGTCTCTGCAATCATCGACGTGGACATTGTGCCAGAAGCTCATCGCCGTGTCCGTCTCTGCAAGCACGGACAAGAACGACCACTTGGATTCTATATTCGTGACGGAACATCGGTTCGAGTGACAGAACGAGGCGTCGTCAAAGTTTCAGGAATTTTCATTTCCCGGCTTGTCGATGGTGGGCTCGCCGAGTCCACAGGCCTTCTTGGTGTTAATGACGAGGTGCTCGAGGTGAATGGAATTGAGGTTCTCGGAAAGACGCTGGATCAGGTCACTGATATGATGGTCGCCAATGCTCATAACTTGATTATTACTGTAAAACCTGCCAACCAACGAAACACACTGTCACGAGGACCGTCACAACAAGGAACACCGAACGCCAGT---GAGATGTCGGCCGCCACCGCAGCCGCTACAGGTGGAATTCAGCGCCCGATGAAA------ATGAACGGAAGCTCCGACGGCAGTTATCATCCGAAACAGCACGACGCAAATGATTCGGACAGTGGAGAGGAC------   [927]
Csp7         ------------------------------------ACGGCCCCG---------CGCTTGCAGGTGAAATCGAATTTCGACTCGGAATGGCGACGATTTTCAATACCGCTCAAT---AACGGG---------------------------------------------------CACGTGTCGTACGACGGATTCCGGGGGCTCGTCGAAAAGTTGCACCATCTGGAGAACGTGCAGTTCACACTGTGCTACAAGTCGATCAACGAGGACCTGCTGCCGATCACGAACGATGATAATCTGCGCAAATCGTTCGAGTCGGCGAAACCGGTGTTGCGGCTGTTGATCCAACGACGCGGCGAGTCGTGGGAGGAGAAGTACGGCTACGGAACGGACTCTGACAAACGG---TGGAAGGGTATCTCGGCGTTGCTG------ACGGCGAAGCCGCCGAAGCGAAGCTACTCGATCTCGAATCCCGAGGACTTCCGACAGGTCTCCGCCATCATCGACGTCGACATTGTGCCCGAGGCGCATCGACGCGTTCGTCTCTGCAAACACGGACAGGAGCGACCGCTCGGGTTCTACATTCGCGACGGTCAATCGATGCGCGTGACGGAACGCGGCGTCGTCAAAGTGTCGGGCATCTTCATCTCGCGACTCGTCGACGGCGGGCTCGCCGAGTCGACCGGCCTGCTCGGCGTCGACGACGAGGTGCTCGAGGTGAACGGCATCGAGGTGCTCGGCAAGACGCTCGACCAGGTCACCGATATGATGGTCGCCAACGCGCACAACCTCATCATCACCGTAAAACCGGCGAATCAACGAAACACACTGTCACGCGGACACTCGCAACAGGGAACGCCGTCGATGCAG---------CAGCAACAGCAGCACCACACGTCGGATCCGATTCAGCGTCCGATGGTG------ATGAACGGCTCCTCCGACGGCAGCTACCATCCACGTCAGCACGACGAT------TCGGACTCGGCCGACTCGGATCGA   [888]
Cja          ATGTCCTACAACGGCTTCCACGCCGCTGCA------CAACCGCAC---------ACGCTACAAGTGAAATCAAAATTCGATTCGGAGTGGCGGCGATTCTCAATGCCGATTCAC---AAC---------------------------------------------------GAGGGAGTGTCGTATGAGGGGTTTAGGAGCCTTGTCGAAAAGCTGCATCACCTCGAAAGCGTTCAATTCACACTCTGCTACAACGCAATCACCGGCGACCTCTTGCCAATCACCAACGATGATAACCTTCGAAAATCGTTCGAATCGGCACGCCCGCTGCTCCGCCTGCTCATCCAACGACGCGGCGAGTCGTGGGAAGAGAAATACGGGTACGGAACCGACTCGGATAAACGG---TGGAAAGGCATTTCTGGACTGATG------TCACAAAAACCGCCGAAACGAAATTATTCCATCTCGAATCCGGAAGATTTTAGGCAGGTTTCCGCCATCATTGACGTGGATATTGTGCCAGAAGCGCATCGACGTGTCCGACTTTGCAAGCACGGGCAGGAACGACCGCTCGGTTTCTATATTCGTGACGGAACATCAGTCCGAGTGACAGAACGAGGTGTCGTCAAAGTGTCTGGAATCTTCATTTCCCGGTTGGTGGACGGCGGATTGGCCGAATCCACCGGCTTGTTGGGCGTGAACGATGAGGTACTCGAGGTGAACGGAATCGAAGTACTCGGAAAGACGTTGGATCAAGTGACGGATATGATGGTCGCCAATGCGCATAATTTGATTATCACTGTAAAACCTGCCAATCAACGAAACACGCTGTCGCGCGGACCGTCGCAACAAGGAACGCCCAATCCAAAC------------------------------GACGCGCCGCTCTCCCGACCAATGGCG---GCTATGAACGGCTCATCAGACGGCAGTTATCACCCACGCCAACACGACGAT------TCGGATTCTGCGGATTCGGATCGA   [900]
EG4788       ---------------------------------------------------------------------------------------------------------------------------------------------------------------------------------------------------------------------------------------------------------------------------------------------------------------------------------------------------------------------------------------------------------------------------------------------------------------------------------------------------------------------------------------------------------------------------------------------------------------------------------------------------------------------------------------------------------------------------------------------------------------------------------------------------------------------------------------------------------------------------------------------------------------------------------------------------------------------------------------------------------------------------------------------------------   [0]
JU1528       ---------------------------------------------------------------------------------------------------------------------------------------------------------------------------------------------------------------------------------------------------------------------------------------------------------------------------------------------------------------------------------------------------------------------------------------------------------------------------------------------------------------------------------------------------------------------------------------------------------------------------------------------------------------------------------------------------------------------------------------------------------------------------------------------------------------------------------------------------------------------------------------------------------------------------------------------------------------------------------------------------------------------------------------------------------   [271]
PS1010gen    ATGTCGTATAACGGGTATACGGTAGCA---------CCTCTTCCAGCT------GTGCTGCAAATCAAATCGAAATTCGACTCGGAATGGCGACGATTCTCGATACCGCTTAATAAT------------------------------------------------------GGACAAGTCTCATATGAGAGTTTTAGAAGCCTTGTCGAAAAATTGCACCATCTACAAAGTGTTCAATTCACATTGTGCTATAATGCGATATCTGGTGATTTGTTGCCGATAACTAATGATGATAATCTTCGAAAAGCGTTCGAATCAGCTCGGCCAATTCTGCGACTTTTGATCCAAAGACGCGGCGAATCATGGGAAGAAAAATATGGCTACGGAACAGACAGCGACAAAAAA---TGGAAAGGAATCTCCTCGCTAATA---ACCACACAAAAACCACCAAAACGTAGCTATTCAATCTCGAATCCCGAAGATTTTCGACAAGTTTCCGCAATTATTGATGTAGATATTGTGCCGGAAGCACATCGAAGAGTTCGATTATGTAAACATGGACAAGAAAGACCACTGGGTTTCTATATACGAGATGGAACATCGGTTCGAGTCACTGAAAAGGGTGTTGTGAAAGTGTCGGGAATATTTATATCACGATTGGTTGATGGTGGATTAGCTGAATCGACTGGATTGTTAGGAGTGAATGATGAAGTTTTGGAGGTGAATGGAATTGAGGTTTTGGGAAAGACGTTGGATCAGGTGACTGATATGATGGTCGCAAATGCGCATAATTTGATTATCACTGTAAAACCAGCAAATCAACGAAATACACTTTCTCGCGGACCATCACAAATCGGAAATTACAACAATAAT------------ATGTCAAGTTCAAACAATGATTCATCAATACATCGACCAATGAATTCGACATCAAATGGAAGTTATGACGGCAGTTATCATCCAAGACAA---------AATGAT---GAATCTGAACATTCCGAA---   [915]
JU1426       ---------------------------------------------------------------------------------------------------------------------------------------------------------------------------------------------------------------------------------------------------------------------------------------------------------------------------------------------------------------------------------------------------------------------------------------------------------------------------------------------------------------------------------------------------------------------------------------------------------------------------------------------------------------------------------------------------------------------------------------------------------------------------------------------------------------------------------------------------------------------------------------------------------------------------------------------------------------------------------------------------------------------------------------------------------   [0]
QX1182       ---------------------------------------------------------------------------------------------------------------------------------------------------------------------------------------------------------------------------------------------------------------------------------------------------------------------------------------------------------------------------------------------------------------------------------------------------------------------------------------------------------------------------------------------------------------------------------------------------------------------------------------------------------------------------------------------------------------------------------------------------------------------------------------------------------------------------------------------------------------------------------------------------------------------------------------------------------------------------------------------------------------------------------------------------------   [0]
DF5070       ---------------------------------------------------------------------------------------------------------------------------------------------------------------------------------------------------------------------------------------------------------------------------------------------------------------------------------------------------------------------------------------------------------------------------------------------------------------------------------------------------------------------------ATTGAYGTKGACATTGTACCAGAAGCGCATCGAAGAGTTCGATTATGTAAGCATGGACAAGAAAAACCGCTTGGATTTTATATAAGAGATGGAACATCAGTAAGAGTAACAGAAAAAGGAGTGGTAAAAGTTTCTGGAATTTTCATTTCAAGACTTGTTGATGGCGGATTAGCTGAATCGACTGGATTGTTAGGCGTCAATGATGAAGTTTTGGAAGTAAATGGAATTGAAGTTTTAGGTAAAACATTGGATCAAGTGACGGACATGATGGTNGCCAACGCTCAC---------------------------------------------------------------------------------------------------------------------------------------------------------------------------------------------------------------------------------   [285]
DF5077       ---------------------------------------------------------------------------------------------------------------------------------------------------------------------------------------------------------------------------------------------------------------------------------------------------------------------------------------------------------------------------------------------------------------------------------------------------------------------------------------------------------------------------ATTGAYGTKGACATTGTACCAGAAGCGCATCGAAGAGTTCGATTATGCAAGCATGGACAAGAAAAACCGCTCGGATTTTATATAAGAGATGGAACATCCGTAAGAGTAACAGAAAAAGGAGTGGTAAAAGTTTCTGGAATTTTCATTTCAAGGCTTGTTGATGGCGGATTAGCTGAATCGACTGGATTGCTAGGTGTCAATGATGAAGTTTTGGAAGTGAATGGAATTGAAGTTTTAGGTAAAACATTGGATCAAGTGACGGACATGATGGTNG--------------------------------------------------------------------------------------------------------------------------------------------------------------------------------------------------------------------------------------------   [274]
SB355        ---------------------------------------------------------------------------------------------------------------------------------------------------------------------------------------------------------------------------------------------------------------------------------------------------------------------------------------------------------------------------------------------------------------------------------------------------------------------------------------------------------------------------ATTGAYGTRGACATTGTGCCGGAAGCGCACAGGAGAGTAAGATTGTGCAAGCATGGATCTGACAGACCGCTGGGATTTTATATACGTGACGGCACGTCGGTGCGGGTGACGGAGAAAGGCGTCGTAAAAGTGTCGGGAATATTCATATCGAGACTGGTTGATGGCGGTCTGGCAGAATCAACAGGTCTCCTTGGGGTTAATGACGAGGTACTCGAAGTCAATGGAATTGAAGTGTTGGGAAAGACGCTTGATCAAGTCACAGACATGATGGTNGCWAACGCTCAC---------------------------------------------------------------------------------------------------------------------------------------------------------------------------------------------------------------------------------   [285]
SB341        -----------------------------------------------------------------------------------------------------------------------------------------------------------------------------------------------------------------------------------------------------------------------------------------------------------------------------------------------------------------------------------------------------------------------------------------------------------------------------------------------------------------------AATCATNGACGTCGACATTGTTCCCGAGGCGCATCGACGAGTTCGGCTGTGCAAACACGGCTCCGAACGGCCGCTGGGCTTTTATATACGTGACGGAACGTCGGTGCGGGTGACCGAACGAGGCGTCGTCAAAGTGCAGGGGATCTTCATCTCGCGACTYGTCGACGGAGGTCTCGCCGAGTCGACGGGCCTTCTGGGCGTCAACGACGAGGTGCTGGAAGTGAACGGAATTGAAGTGCAGGGCAAAACACTGGAGC-----------------------------------------------------------------------------------------------------------------------------------------------------------------------------------------------------------------------------------------------------------------   [257]
Ppa          ------------------------------------------------------------------------------------------------------------------------------------------------------------------------------------------------------------------------------------------------------------------------------------------------------AACTTGCGTAAATCATTGGAGTCTGCTCGACCGAATCTTCGTCTGTTGATACAGAGAAAGGGGGAGAGTTGGGAAGAGAAGTATGGATATGGAACGGATGCTCCTGATAGAAAGAGAAAAGGAATAACTTCACTTGTTGGAATTCCAACGACGAAACCCACCAGAAATTATTCTATTTCAAATCCTGAAGATTTTCGACAGGTTTCTTCAATCATTGATGTTGATATATTGCCCGAATCACAGCGAAGAGTTCGACTGTGCAAACATGGATCTGATAAACCTCTCGGATTCTATATCAGAGATGGAACATCGGTTAGAATGACAACTAATGGAATAGTGAAGGTACAGGGAATATTCATTTCCCGATTGGTTGAGAACGGTTTGGCTGAAAGTACAGGACTACTGGCAGTTAATGATGAGGTTCTCGAGGTCAATGGAATTCAAGTTCATGGGAAAAGCCTCGACCAGGTGACTGATATGATGGTCGCAAACGCACATAATTTGATTGTAACTGTCAAACCTGCGAATCAACGAAATACAATGCACAA-------------------------------------------------------------------------------------------------------------------------------------------------------------------------------   [548]

[ortholog of Y45G12B.2a "OMCL4988", 903 characters]

NIC113        ---------------------------------------------------------------------------------------------------------------------------------------------------------------------------------------------------------------------------------------------------------------------------------------------------------------------------------------------------------------------------------------------------------------------------------------------------------------------------------------------------------ttgaaTCAGAAT---AATAGAGCTCCAACTCCAGCAACTCATCTAGAAATG---GAGGATGCTTCCTACTGGGTTTCCGATTGT------------GATGTCACTTTTGCCAGAAAAAAGAATTATGCACCGGAA---AATTCGGCTGATACTCGTCCACTACTCGGAAAC------AATTCTTCTTCTCGAGATGCTGATAATGAAGCGAATAGATATAGAAGACGTCCGGCTGGAGAATGGATTCGTGGATTATGGAGAGCAAAATATGGA---AATTCAGCACCACAAGATCGAGTTTCTGGAAGGAAAAAGATGATT---------------------------------------------------------------------------------------------
EG6142        ---------gttcacgTCTGCGAGTTTTGTCTCGTTGATAATCATCCAAACTGCGTCGTTCAAAGCTACCTCAGCTGGCTCACAGATCAGGATTACGACCCGAATTGTGCGCTCTGCAAGACATCGCTGTCGGATGGAGAG------ACTATTCGGTTGAATTGCTTGCATCTCCTCCATTGGAGATGTTTCGACGACTGGGCCGCCTCCTTCCCAGCCACCACAGCTCCGGCCGGCTATCGCTGTCCATGCTGCAGTCAGGAGGTCTTCCCGCCCATCAACGAGATATCCCCACTGATCGAGAAGCTCCGCGAGCAGTTGAAACAGTCAAACTGGGCCAGAAACGCGTTGGGATTGCCAGTTTTGCCAGAATTGAACCGC---ACGAGACCTGCGGCTCCAGTGGCACCCGTTGTTCAGAAGCCTGCCCCGGCT------------CCAGCTCCAGAAGTGCCATTTGAAGCG------AGAGAAGTAGCAGGGACGCATAATAATAGATCCGCCACCCCAGCAACCCACCTCGAAATGGGAGAAGAC---TCTGCCGCCTACTCCGTCTCCAACACC------GACGTCACCTTCTCCAGAAAGAAGAATTACGCTTCGGAG---AGCTCCAGCGACACGCGTCCACTGCTC------------------------CGAGACGCAGACAACGAGGAGAACAAGTATAAAAGACGCCCGACGATGGATTGGATGCGCGGATTGTGGAGAGCCAAGCACGGG---AACGGAGTGCCGCCGGAGAGGGCGTCCGCCAGGAGAATGGCTCTTTTCTTGATTTTCCTGGCGATTTTTGCTCTTGTTACGATAATCACAGTTCTGAAGCGTTCCGGCTACAACGGCGACCACTCCTCCGATCCGATG
JU1873        -AGCATCGTGTCAACGTTTGCGAGTTTTGTCTCGTTGACAATCATCCAAATTGTGTCGTGCAAAGCTACTTGAATTGGCTGACAGATCAGGATTATGATCCGAATTGTGCGATTTGTAAGACGACTTTGACACAAGGCGAG------ACGATTCGGTTGAATTGTTTGCATCTCCTCCACTGGCAATGTTTCGACAATTGGGCCGCCAGTTTTCCCGCCACTACTGCTCCAGCCGGATATAGATGCCCCTGTTGTAGTCAAGAAGTCTTCCCGCCTCTTAACGAGGTCTCCCCATTGATTGAGAAACTTCGGGAGCAATTAAAACAATCGAATTGGGCACGGAATGCTCTGGGACTCCCGGTTCTTGCTGAGCTTAATAGA---CCGGTTAAGCAGGTTCCACCTCCACCTCCTCCA---------------------GTGGTTAAGCATGTTCCTTATGATGCGTCA------------AAGGAGGTTCCGGTTCATAAT---AATCGATCAGCGACCCCTGCTACTCATCTCGAAATG---GAGGACAATGCAGCTTCCTACTCAGTCTCCAACAAC------GACGTCACATTCGCCAGAAAGAAGAATTACGCGTCAGAA---TCGTCCAGTGACACTCGCCCACTCCTCCAACAG---------------GATCGAGATGCGGATAACGAGGAGAACAAGTATAAACGGCGTCCCACGATCGACTGGATGCGTGGATTATGGAGAGCAAAGCATGGA---GCCGGCGTGCCACAGGAAAAGAGCTCCGGAAAGAAAATGGCCATTTTAATCATGTTTTTGGCCATTTTGGCGCTGATTACGATAATAACGGTCTTGAAACGGGCGGGATACAATGGAGATCATCCAAATGATCCGATG
JU1857        ---------------------------------------------------------------------------------------------------------------------------------------------------------------------------------------------------------------------------------------------------------------------------------------------------------------------------------------------------------------------------------------------------------------------------------------------------------------------------------------------------------------------------------------------------------------------------------------------------------------------------------------------------------------------------------------------------------------------------------------------------------------------------------------------------------------------------------------------------------------------------------------------------------------------------------------
JU1825        -AGCATCGCGTCAACGTCTGCGAGTTTTGTCTCGTTGATAATCATCCAAATTGCGTCGTTCAAAGCTACCTCAGCTGGCTCACAGATCAGGACTACGACCCGAATTGTGCGCTGTGCAAGACGTCGCTGTCGGATGGAGAG------ACTATTCGGTTGAATTGCTTGCATCTCCTCCACTGGAGATGTTTCGACGACTGGGCCGCCGCGTTCCCCGCCACCACCGCTCCAGCCGGTTACCGCTGTCCCTGCTGCAGCCAAGAGGTCTTCCCGCCCATCAACGAAATCTCGCCGCTCATCGAAAAGCTCCGCGAGCAGCTGAAACAGTCGAATTGGGCTCGAAACGCCCTCGGATTGCCGGTTTTGCCGGAATTGAACCGC---CCGAGACCTGCGGTTGTGCCGAAGCCGGTG---------------------------------GTTCCGAAGCCTGTTGAGCCGGAGGTC---CAGTTTGAAGCAGCGCCGACGCAT---AATAGATCCGCCACCCCAGCAACCCACCTGGAAATGGGCGAAGAC---ACCGCCGCCTTCTCCGTCTCCAACTCG------GACGTGACCTTCTCCCGAAAGAAGAACTACGCTTCAGAG---AGCTCCAGCGACACTCGCCCACTGCTC------------------------CGAGACGCCGATAACGAGGAGAACAAGTATAAAAGACGCCCGACGATGGATTGGATGCGTGGGCTGTGGAGAGCCAAGCACGGA---AATGGAGGCGTGCAGGAGAAGGCATCAGCCAAGAAAATGGCGGTCTTTGTGATTTTCTTGGCGATTTTGGCGCTTGTAACGATAATCACAGTTCTGAAGCGCTCCGGCTACAACGGCGACCACTCCTCCGACCCAATG
EG5716        ------------AACGTGTGTGAATTTTGTCTCGTGGACAATCACCCAAATTGTGTCGTGCAAAGTTATCTGAGTTGGCTCACTGACCAAGATTATGATCCGAACTGCTTTCTGTGCAAGACGAGCCTCGCGGAAGGAGAC------ACGATTCGTCTCAACTGCCTTCATCTCATGCACTGGAGATGCTTTGATGACTGGGCGGCAAGTTTCCCAGCAACCACAGCTCCGGCCGGGTACCGTTGTCCTTGCTGCAACCAGGAAGTGTTCCCACCGATCAACGAGGTGTCTCCGCTGATCGAGAAGCTCCGTGAGCAGCTGAAGCAATCCAACTGGGCTCGATCAGCCCTCGGCCTCCCCGTGTTGCCAGAGCTCAACAGA---CCCATTCCAGCCATAAAACCACCGGTCGTCCCTCACCCGCCTCCA------------------GTTGCTCACGACAATCCGGTTCCA------GTAAAGGATCTCCCGGTCACTCAC---AACAGATCCGCCACTCCAGCAACTCATCTGGAGATGGGAGAAGAC---ACTGCATCATACTCGGTATCTCAAAAC------GACGTCACTTTCTCAAGAAAGAAGAATTATGCATCTGAG---TCGTCGTCAGATACCCGCCCGCTTCTGAAT---------------------CGCGATGCCGACAACGAAGAAAACAAGTACAAACGGCGTCCCACTATGGACTGGATGCGCGGGCTCTGGAGAGCCAAGCATGGT---TCTGGAGCTCCCCAGGAGAAAATGTCCTCGCGAAAACTTGCCCTCTTTGTCATGTTTCTTGCTGTTCTTGCGCTGATAACGATCATCACCGTTCTGAAACGTGCCGGATTGAACAACGGAGAGCACCAGGACCCAATG
QG122         ---------------------------------------------------------------------------------------------------------------------------------------------------------------------------------------------------------------------------------------------------------------------------------------------------------------------------------------------------------------------------------------------------------------------------------------------------------------------------------------------------------------------------------------------------------------------------------------------------------------------------------------------------------------------------------------------------------------------------------------------------------------------------------------------------------------------------------------------------------------------------------------------------------------------------------------
Csp9          -AACATCGTGTCAATGTTTGCGAGTTTTGTCTGGTGGACAACCATCCGAATTGCGTTGTACAAAGTTACTTGAATTGGCTGACAGATCAGGATTATGACCCGAATTGTTCGCTTTGCCACACAACATTGACACAGGGAGAG------ACTATCCGACTGAATTGCTTGCATTTACTCCACTGGAGATGTTTTGACGACTGGGCTGCGAGCTTTCCACCAACCACCGCTCCAGCTGGTTACAGATGTCCATGCTGTAGTCAAGAGGTCTTCCCGCCAATCAACGAAGTCTCTCCACTCATCGAAAAGCTTCGAGAGCAACTGAAACAATCGAATTGGGCACGAAATGCTCTCGGACTTCCTGTTCTTCCAGAACTGAACAGA---CCTGTGAAACATATCGCTCCAATACCTCCGCCACCACCTCCA------------CAAGTGAAACATGTGTCTTATGACGATTCTCCTGTT---CAAAAAGAGATTCCGGTTCATCAT---AATAGATCAGAAACTCCCGCTACTCACCTAGAAATG---GAAGAC---ACCGCTTCATATTCTGTATCCAACTCT------GATGTCACATTTGCCAGAAAGAAGAACTATGCATCCGAG---TCATCTAGCGATACTAGACCACTTCTTCGACAA---------------GATCGTGATGCGGATAACGAGGAGAATAAATATAAAAGACGTCCGACGATGGATTGGATGCGTGGTTTGTGGAGAGCGAAGCATGGA---GCCGGAGTGCCAGAAGATCGTACTTCCGGACGGAAAATGGCTATTTTCGTAATGTTCCTGGCCCTATTGGCTCTTATAACGATTATCACTGTTCTGAAGCGTGCTGGATACAACGGCGAGCATTCTTCGGATCCAATG
CBG06644      -AACATCGTGTTAATGTTTGCGAATTTTGTCTGGTGGACAATCATCCGAATTGTGTTGTACAAAGTTACTTGAATTGGCTGACAGATCAAGATTATGACCCGAATTGTTCGCTTTGCCACACAACATTGACACAGGGAGAA------ACCATCCGACTGAATTGCTTGCATTTACTCCATTGGAGGTGTTTTGACGACTGGGCTGCGAGCTTTCCACCAACCACCGCTCCAGCTGGCTACAGATGTCCATGCTGTAGTCAAGAGGTCTTCCCACCAATAAACGAAGTCTCTCCTCTCATCGAAAAGCTTCGAGAGCAACTGAAACAATCGAATTGGGCACGAAATGCTCTCGGGCTTCCAGTTCTTCCAGAACTGAACAGA---CCTGTAAAAAATATCGCTCCAATACCTCCTCCACCACCTCCA------------CAAGTAAAACATGTGTCTTATGACGATTCTCCTGCT---CAAAAAGAGATTCCGATTCATCAC---AATAGATCAGAAACTCCCGCTACTCACCTAGAAATG---GAAGAC---ACCGCTTCATATTCTGTATCCAACTCT------GATGTCACATTTGCTAGAAAGAAGAACTTTGCATCCGAG---TCATCCAGCGATACTAGACCACTTCTTCGACAA---------------GATCGTGATGCGGATAATGAGGAGAATAAATATAAAAGACGTCCGACGATTGATTGGATGCGTGGTTTGTGGAGAGCAAAGCATGGA---ACCGGAGTGCCAGAAGATCGTACTTCCGGACGAAAAATGGCTATTTTCGTAATGTTCCTGGCGCTATTGGCCCTTATAACGATTATCACTGTTCTGAAGCGTGCTGGATACAACGGCGAGCATTCTTCAGACCCAATG
JU727         -AGCATCGTGTCAATGTTTGCGAGTTTTGTCTTGTTGACAACCATCCAAATTGCGTCGTTCAAAGTTACCTGAATTGGCTTACAGATCAGGATTATGACCCGAATTGTTCGATTTGTAAGACAACATTGACACAAGGAGAC------ACAATTCGGTTGAATTGCTTGCATCTCCTCCATTGGAGATGTTTCGACGACTGGGCCGCCAGCTTCCCACCGACCACCGCTCCAGCGGGCTACCGATGCCCGTGCTGCAGTCAAGAAGTGTTCCCACCAATCAACGAAGTCTCTCCGCTCATTGAGAAGCTTCGTGAGCAACTGAAACAGTCGAATTGGGCGAGAAATGCGTTGGGGCTTCCAGTGCTTCCAGAACTCAATAGA---CCTTCCAAGCCAGCTGCTTCCTCGATGCCTCCTCCACCGCCA------------CAAGTGAAACATGTGGCTTATGATGATGCGCCGGCG---CAAAAGGAGGTTCCAGTTCACCAT---AATCGATCCGCCACTCCCGCTACCCACCTTGAAATG---GAAGAC---ACTGCTTCATACTCCGTTTCGAACTCC------GACGTTACATTCGCCAGAAAGAAGAACTACGCATCTGAG---TCTTCCAGTGATACAAGACCCCTCCTTCAGCAG---------------GATCGTGATGCGGATAATGAGGAGAACAAGTATAAGCGACGCCCGGCGATGGATTGGATGCGTGGGCTGTGGAGAGCGAAGCATGGA---GCCGGTGTGCCACAAGATCGTGCGTCCGGCAAGAAAATGGCGGTTTTCGTGATGTTCCTGGCGCTTCTGGCGTTGATAACTCTAATCACAGTGCTGAAACGTGCCGGCTTCAATGGAGAACACTCTTCCGACCCGATG
CRE18455      -AACATCGTGTCAATGTTTGCGAGTTTTGTCTTGTTGATAATCATCCAAACTGCGTCGTTCAAAGTTACCTGAATTGGCTGACAGATCAAGATTATGATCCGAATTGTTCGATTTGCAAGACAACTTTAACCGAAGGGGAA------ACTATTCGATTAAACTGCCTGCATCTCTTACATTGGAGATGTTTCGACGATTGGGCTGCAAGTTTTCCACCCAACACGGCGCCAGCAGGCTATCGCTGTCCGTGTTGCAGTCAAGAAGTGTTTCCACCAATCAACGAAGTTTCTCCACTTATTGAAAAGCTCCGCGAACAACTGAAACAATCGAATTGGGCACGTAATGCTCTCGGTCTTCCTGTTCTTCCAGAACTGAACAGA---CCTGTCAAACAGGTGTCAACGGCTCCACCACTTCCCCCGCCG------------CAGGTGAAGCACGTAGCTTATGACAATGCGGCGATGGAA---AAGGAAGTGCCGGTTCATCAT---AATAGATCTGCCACTCCAGCAACTCACTTAGATATG---GAGGAC---TCAGCTTCCTATTCTGTCTCCAACAAC------GATGTTACTTTCGCAAGAAAAAAGAACTACGCATCTGAA---TCTTCTAGTGATACTCGACCACTTCTTCAACAA---------------GATCGAGACGCTGATAACGAAGAGAATAAGTACAAAAGACGGCCTGCGATGGACTGGATGCGTGGATTATGGAGAGCAAAGCATGGA---GCGGGAATGCCACAGGATCGTTCGTCCGGACGAAAAATGGCTATTTTTGTCATGTTCCTGGCACTTCTTGCACTGATTACTATTATCACGGTGCTTAAACGTGCCGGGTACAACGGTGAACACTCCTCCGACCCTATG
CBN13233      -AGCATCGTGTCAATGTTTGCGAGTTTTGTCTTGTAGACAATCATCCGAATTGTGTCGTTCAAAGTTACCTGAATTGGCTGACAGATCAGGATTATGACCCGAATTGTGCGATTTGCAAGACAACACTCACAGAGGGCGAA------ACTATTCGCTTGAACTGCTTGCATCTCCTCCATTGGAGATGTTTCGACGACTGGGCCTCCAGTTTTCCGGCGACAACAGCTCCAGCAGGGTACCGATGCCCTTGCTGTAATCAAGAAGTGTTCCCACCGCTCAACGAGATTTCTCCACTCATTGAAAAGCTTCGCGAACAACTGAAACAATCGAATTGGGCGCGAAATGCTCTTGGACTTCCAGTTCTTCCAGAACTAAATAGA---CCTGCGAAGCAAGCTGTTTCAGCTCCACCACCACCACCGGCTCCGGTG------CAGGTAAAGCATGTCGCTTATGATAATGCAGCAGCG---CAAAGAGAAGTTCCAGTTCATCAT---AATCGAGCCGCCACACCTGCCACCCATCTTGAAATG---GAGGAC---ACCGCCTCCTATTCGGTGTCGAACAAC------GATGTCACGTTCTCCAGAAAGAAAAATTACGCGTCGGAA---TCCTCCAGCGACACAAGACCTCTCCTCCAGAAA---------------GATCGGGATGCAGACAATGAGGAGAACAAGTACAAGCGGCGTTCGACGATGGACTGGTTGCGCGGGTTATGGAGAGCAAAGCATGGA---GCCGGAGTGCCACAGGAGCGTGCTTCTGCGAAAAAAATGGCGATTTTTGTGATATTCCTGGCTATTTTCGCACTGGTTACGATAATCACCGTGTTGAAACGTGCCGGCTACAATGGAGACCACTCGTCGGATCCGATG
JU1333        ----------TCAATGTTTGCGAGTTCTGTCTCGTTGACAATCATCCTAATTGTGTTGTTCAAAGTTACCTGAATTGGCTGACCGATCAGGATTATGACCCGAACTGTGCGATTTGTAAAACGACTTTAACGGAAGGAGAA------ACTATTCGTCTGAATTGCTTGCATCTCCTTCATTGGAGATGTTTCGACGACTGGGCCGCAAGTTTCCCAGCAACTACAGCTCCAGCCGGATACCGTTGTCCATGCTGTAATCAAGAAGTGTTCCCACCACTCAATGAAGTGTCTCCGCTTATTGAAAAACTCCGCGAGCAACTGAAACAATCGAATTGGGCACGAAATGCTCTGGGATTACCAGTTCTCCCAGAACTGAATAGG---CCTGCTGCTAAACAACAAGCAGTTTCMGCTCCTCCTCCACCACCAGTT------CAAGTGAAGCATGTTGCTTATGATAATGCAGCG---------AGAGATGTTCCWGTTCATCAT---AATAGATCCAACACACCCGCTACTCACCTCGAAATG---GAGGAC---ACCGCCTCATATTCRGTCTCTCAAAAY------GACGTYACATTTGCCAGAAARAAGAATTATGCRTCTGAA---TCCTCTAGTGATACACGGCCACTTCTGAAGCAA---------------GATCGTGATGCGGATAATGAGGAGAATAAGTAYAAACGWCGTCCGACAATGGATTGGATGCGTGGATTGTGGAGAGCAAAGCACGGG---GCAGGAGCTCCTCAAGAGAAAACTTCAGCTAAAAGAATGGCTCTTTTTGTGATTATTCTGGCGATTTTCGCGTTGATTACTATAATCACAGTGCTGAAACGTGCCGG-------------------------------
JU1373        --------------------------------------TAATCATCCAAATTGCGTGGTACAAAGTTACCTGAATTGGCTGACAGATCAAGATTATGATCCGAATTGTGCGATTTGCAAGACGACATTGACACAAGGAGAT------ACTATTCGACTGAATTGCTTGCACCTTCTCCACTGGCGTTGTTTCGACGATTGGGCAGCAAGTTTCCCAGCGACCACTGCTCCAGCCGGCTATCGATGCCCTTGTTGCAGTCAAGAAGTGTTCCCACCACTCAACGAAGTCTCCCCGTTAATCGAAAAACTCCGCGAGCAACTAAAACAATCGAATTGGGCACGGAATGCACTGGGACTTCCAGTTCTTCCTGAACTAAACAGA---CCTGTTAAGCAGATTCCACCACCGCCTCCGCCA---------------------------GTTCAGATGAATTATGATAACTCA------------AATGAAATTCCAGTTCATCAT---AACAGATCGGAGACTCCGGCGACTCATTTGGAAATG---GAAGACAACGCTGCTTCCTATTCTGTCTCCAACAAC------GATGTCACTTTCTCAAGAAAGAAGAACTACGCATCTGAA---TCTTCTAGTGACACACGGCCACTTCTCCGAGGG---------------GAACGTGATGCGGATAACGAGGAAAACAAGTACAAACGGCGTCCGACGATTGATTGGATGCGTGGATTGTGGAGAGCAAAGCATGGA---TCCGGAGTGCCACAAGAAAAGACTTCTGGCAGAAGAATCGCCATTTTCGTCATGTTCCTGGCGATTTTCGCTTTAATTACGATAATAACAGTTtTGAAACGCGCAGGCTACAATGGAGATCACTCTTCGGATCCGATG
Y45G12B.2a    -AGCATCGCGTCAATGTCTGCGAGTTTTGCCTCGTCGATAATCATCCAAATTGCGTCGTGCAAAGTTATCTCACATGGCTCACCGATCAGGATTACGACCCGAATTGCTCTCTCTGCAAGACAACACTGGCCGAAGGCGAC------ACAATTCGGCTGAATTGCTTGCATCTCCTCCACTGGAAATGCTTCGACGAGTGGGCGGCAAATTTCCCGGCCACGACCGCCCCGGCCGGCTATCGATGCCCGTGCTGCAGTCAGGAAGTCTTCCCACCGATCAATGAAGTCTCTCCACTCATCGAGAAGCTCCGCGAGCAACTGAAACAGTCCAACTGGGCAAGAGCAGCGCTCGGGCTCCCGACTCTTCCGGAACTCAATCGG---CCAGTGCCTTCTCCGGCGCCGCCACAGCTG---------------------------------------------AAAAATGCTCCAGTTATGCATAAAGAGGTCCCGGTGCACAAT---AATAGATCCTCCACCCCCGCAACCCATCTGGAAATG---GAAGAC---ACCGCTTCCTACTCGGTCTCCAACAAT------GACGTCACTTTTGCGCGAAAAAAGAACTACGGAGCCGAA---TCTTCAAGCGATACTCGTCCACTTTTACAGCTC------------------CGTGACGCCGATAACGAGGAGAATAAATATAAACGGCGCCCGACGATGGATTGGATGCGCGGGCTCTGGAGAGCAAAACATGGCGGCTCCGGGGTCCCACAGGAACGGGCTTCCGCGAAAAAAATCGCGCTTTTCGTGATTTTCCTGGCCGTTTTGGCTTTGATTACGATTATAATGGTGATGAAGCGTGCCGGATACAGCGGCGAGCACTCATCGGACCCCCTT
Csp7          -AGCACCGTGTCAACGTCTGCGAGTTTTGTCTTGTCGACAATCATCCGAACTGCGTCGTTCAAAGTTATTTAAGTTGGTTGACCGACCAGGATTATGATCCGAACTGTGCTCTTTGCAAGACAACTTTGAACAGTGGCGAG------ACAATTCGTCTGAATTGCTTGCATCTCTTGCATTGGAGATGCTTCGACGACTGGGCCGCCAGTTTTCCCGCGACAACAGCGCCTGCTGGTTACCGGTGCCCCTGCTGCAGCCAAGAAGTGTTTCCGCCGCTCAACGAGGTTTCGCCCCTTATTGAGAAGCTCCGCGAACAGTTGAAACAGTCAAACTGGGCTCGTTCGGCTCTCGGGCTCCCCGTTCTCCCCGAACTGAACAGA---CCTGTTCCCGCCGTAAAGTCTCATGCTCCGATTCCG------------CAAGTTCCGCCGCAAACTGCAGCGTATGAAAATCCGATCGCTCAA---AAAGAAGTTCCCGTAACTCAT---AACAGATCCGCGACCCCAGCAACCCATCTCGAAATG---GAAGACGACGTTGCTTCCTATTCGATTTCGAACAAC------GAGGTGACATTCGCGAGAAAGAAGAACTACGCTCCTGAA---AATTCCGCAGCTACGCGTCCGCTTCTCAAACTA---------------GATCGTGATGCCGACAACGAGGAAAACAAGTACAAGCGACGTCCGACGATGGACTGGCTCCGCGGAATTTGGAGAGCCAAGCATGGC---GCCGGTATGCCGCAAGAGAAGACGTCTGCGCGAAAAATGGCCGTGTTCGTCATTTTCCTTGCTGTCTTCGCCTTAATTACGGTAATCATGGTACTGAAGCGTGCCGGTTACAATGGCGATCACTCTTCGGATCCGATG
CJA08709      -AGCATCGCGTCAACGTTTGCGAGTTTTGCCTCGTCGATAATCATCCAAATTGCGTAGTTCAAAGTTACTTGAATTGGCTCACAGACCAGGATTATGACCCGAATTGCTACTTGTGCAAGACATCGTTGGCGGAAGGAGAC------ACAATCAGATTAAATTGCTTGCATCTTTTGCATTGGAGATGTTTCGATGATTGGGCCGCCAGTTTTCCGGCAACCACTGCTCCGGCAGGCTATCGCTGTCCTTGCTGCAGTCACGAGGTGTTTCCACAGTTAAATGAAGTCTCGCCATTGATCGAAAAACTTCGCGAGCAGCTGAAACAATCGAATTGGGCTCGTTCCGCTTTGGGGCTCCCAATTTTGCCAGAGCTCAACAGG---CCTGCTCCGAAAAATCCTCCGGTTGCATTTGCAGCCCCGCCGCCGCCGCCACCTGCTCCGATTTCGGCTGCTCATGCTAATCCAGCG---------ACAGTTAAACCAGAGACGCAT---AATAGATCGACAACACCGGCAACTCACCTCGAAATGGGAGAGGAA---TCCGCTTCCTACTCTATTTCTCAGAAT------GACGTCACATTCTCCAGAAAGAAAAACTATGCGCCGGAG---ACTTCCAGCGACACACGTCCGCTTCTGAAT---------------------CGCGATGCGGACAACGAGGAGAACAAGTACAAACGACGTCCAACGATAGACTGGATGCGTGGATTGTGGAGAGCCAAGCATGGC---ACTAGTGGCTCGCAAGAGCGAATTTCACCGCGAAAATTGGCGCTTTTCGTGATCTTCCTCACCGTTCTTGCCTTGATTACTATCATCACAGTTCTTAAGCGCGCTGGATTAAACTCTGCCGAACACCAAGATCCAATG
EG4788        ------------------------------------------------AATTGTGTAGTTCAAAGTTRTTTGAGGTGGTTAACCGATTYAGATTACGACCCAAATTGTGCTCTTTGTCAGACTCCGTTAGGAAATGGCGAG------ACTATAAGATTGAATTGCTTGCATTTGCTACATTGGAAATGTTTCGACGATTGGGCTGCGAGTCTTCCTGGTACTACAGCTCCTGCTGGTTATAGATGCCCATGTTGCAGTCAAGAAGTCTTTCCACCGATCAATGAAGTCTCCCCGCTTGTCGAGAAGCTAAGAGAGCAACTAAAACAGTCCAACTGGGCTAGAGCAGCTTTAGGACTTCCAGTTCTAGCAGAATTGAACAAAATTCCAAGTCTAGCTCCTTCAAGACCACCAATCCAACACCAAGTCCCACCACCTCCACCACCAGTA---GCTCAAGAGCATCAAAAT------------------CACACCACTGGA---------AGATCCTCCACACCAGCTACTCATCTAGAAATGGAAGAAGTCGGA---------TATTCAGTTTCCAATTCA------GATGTCACTTTTGCCCGAAAGAAAAACTACACTCAAGAGGACTCTTCTAGCGATACAAGACCGTTATTGCCG---------GCAAATGATAAYAGAGATGCGGATAATGAAGCGAATAAGTATAAAAGAAGACCAGCTGGAGAATGGGTTCGAGGATTGTGGAGAGCTAAATATGGYAGTTCGGTACCGCAA---GATCGATTGTCTGGAAAGAAGTTGACAGTTTTTGTAGTGTTCTTGGTCATTGTTATATTGATAACGGCCTACCATGTTCTGAAGCGTGTTGGAGGATCAAATGATAAT------GACCCTCTC
JU1528        ------------AATGTTTGTGAATTTTGTCTGGTGGACAATCATCCTAGTTGTGTCGTTCAAAGCTATTTAAATTGGCTGACCGATTCAGATTATGATCCTAATTGCTCTTTGTGTCAAACACCACTTGCAAATGGTGAA------ACAATTCGATTAAATTGTCTACATCTCCTACATTGGAGATGTTTCGATGATTGGGCTGCCAGCTTTCCAGCAACAACAGCTCCAGCGGGCTACAGATGCCCATGCTGTAATAAAGAAGTCTTTCCACCACTCAACGAAATCTCTCCACTTATTGAAAAACTTCGCGAGCAGTTGAAACAATCCAACTGGGCACGTACCGCACTTGGACTTCCAATTCTTCCGGAATTGAACCGT---CCGACTCCAGCGGTAGTTCCAAAACCCAAACCG------------------------------CCTGTTCAGCCACCGGCTCCTGTG---------CCATCAGTATTACAAGCTTCA------AGATCCGCCACCCCAGCTACTCATCTCGAAATG---GAAGAT---AATGCGAGTTATTCGGTTTCTAATAAC------GATGTCACGTTTTCGCGTAAAAAGAATTATGCTCCCGAC---TCATCGAGTGATACTAGACCGTTGTTGAGCAGT---------------GATAGGGATGATGATAATGAGGCTAATAAATATAAAAGAAGACCGGCAATGGAATGGCTGGGACGGCTCTGGAGAGCCAAATACGGA---AATGCTGCCCCACAGGAAAGATTGCCAAGAAAAAAGCTCACAGTTGTGGTCGTCTTTCTATTGCTCGTTATTCTTCTAACGCTCTACACAGTCtTGAAGCGTGTCGGAGTATCCAAC---------------------
PS1010        -AACATCGAGTAAATGTATGCGAATTTTGCTTAGTTGATAACCATCCTAATTGCGTTGTTCAAAGTTACCTTGCATGGTTAACCGATTCCGATTACGATCCAAATTGTGCACTTTGTCAAACACCATTGAATTCTGGCGAA------ACTATACGTCTGAACTGTCTTCATCTTCTTCACTGGAAATGTTTCGATGATTGGGCTGCAGCATTTCCAAATACAACAGCTCCAGCAGGTTATCGTTGTCCATGTTGTAGTAAAGAAGTATTTCCACCACTCAATGAAGTTTCTCCACTCGTTGAAAAACTTCGAGAGCAGTTGAAATTATCAAATTGGGCTCGAGCAGCTTTAGGTCTTCCAGTTTTACCGGAATTGAATCGT---CCAATCACAAAAACTTTTGATAAACCGATTCCTCCACCAATT---------------------GTGAATAAACCAGTGGAAAATGTT---------GGAGCTGTTGCTCATCAAACT---CAACGATCAATAACTCCCGCAACACATTTAGATATG---GAAGAT---TCTGCATCTTTTTCTGTTTCTTCAAGT------GATGTTACTTTTTCACGTAAAAAG------------------AATTTGGGAGATACTCGTCCATTGTTACAAAAT------------GATAATCGCGATGCAGACAATGAAGCAAATAAATATAAACGTAGACCAGCTGGAGAATGGATTCGTGGATTGTGGAGAGCAAAATATGGT---CCTGGAGTACCAGAAGATGGTTTGAGTGGAAGAAAGAAATTGGTTTTTGTAGTTTTCATTGCATTTGTTTCATTGGTTACTATTTATCTTGTTCTCAAACGACTTGGTGTAAATAATGACAAC------GATCCAATG
JU1426        ---------------------------------------------------------------------------------------------------------------------------------------------------------------------------------------------------------------------------------------------------------------------------------------------------------------------------------------------------------------------------------------------------------------------------------------------------------------------------------------------------------------------------------------------------------------------------------------------------------------------------------------------------------------------------------------------------------------------------------------------------------------------------------------------------------------------------------------------------------------------------------------------------------------------------------------
QX1182        ---------------------------------------------------------------------------------------------------------------------------------------------------------------------------------------------------------------------------------------------------------------------------------------------------------------------------------------------------------------------------------------------------------------------------------------------------------------------------------------------------------------------------------------------------------------------------------------------------------------------------------------------------------------------------------------------------------------------------------------------------------------------------------------------------------------------------------------------------------------------------------------------------------------------------------------
DF5070        ---------gtcaatgtttgcgagttttgTTTAGTTGATAATCATCCTAATTGTGTAGTCCAGAGCTACTTGAATTGGCTTACTGATTCCGATTATGATCCAAATTGTGGTCTTTGTCAGACAAGTTTGTCGAATGGTGAA------ACAATTCGTTTAAATTGTTTACATCTTCTTCATTGGAAATGTTTCGACGATTATGCTGCCAGTTTTCCAGAAACTACAGCTCCAGCAGGTTATCGCTGTCCATTGTGTACAAAAGAAGTTTTTCCACCACCCAATGAAGTTTCGCCGTTAATTGAAAAACTACGGGAGCAATTAAAACAATGTAATTGGGCAAGAGCAGCGTTAGGCCTACCAGTTTTACCTGAATTAAATCGAAAATCAGTTGCACCGAAGAAGCATGTTCCGGTTGTGGCACCTTCACCATCACCACTA------------ATAGTTTCGCACAACTCGGTG------------GAACCAGTAAAAGGGTTT------AGAGCTACGACTCCTGCAACACATTTAGATATG---GAAGACGGATCAGCATCATTTTCAGTGTCAAATTCT------GATGTCACTTTTGCAAGAAAAAAA---TTATTTTTGGAA---ACTTCAAACGATAAAGACCCATTATTAGAAAAT------------CAGGACGGAGATGTAGACAACGAAGCTAACAAATATAAAAGAAGGCCAGTTTCAGAATGGCTAGGGGGTTTAATGAGAGCAAAATATGGG---CGTTCAGTTACTCAAGATCGAATTTCCATCAGGAAATGGAAAATTATTTTGTTCATTGCAATATTAATCGCAGTTTTCGTGGTTTACACAGCATTAAACGAGAtggaagttcac------------------------
DF5077        ---------gtcaatgtttgcgagtatTGCTTAGTTGATAATCATCCAAATTGTGTAGTCCAGAGCTATTTAAATTGGCTTACTGATTCCGATTATGATCCAAATTGTGGTCTTTGTCAAACAAGTTTGTCGAATGGTGAA------ACAATTCGTTTAAATTGTTTACATCTTCTCCATTGGAAATGTTTTGACGATTATGCTGCTAGTTTTCCAGAAACTACAGCTCCAGCGGGTTATCGCTGTCCGTTGTGCACAAAAGAAGTTTTTCCACCACCCAATGAAGTGTCGCCGTTAATTGAAAAACTACGGGAGCAATTGAAACAGTGTAATTGGGCAAGAGCAGCGTTAGGCTTACCAGTTTTACCTGAATTAAATCGGAAATCAGCTGCACCGAAGAAT---GTTCCGGTCGTTACACCTTCACCATCGCCGCTT---------------GTTCCACACAACTCAGTG------------GAACCATTAAAGGGGTTT------AGAGCTACAACTCCTGCAACACATTTAGATATG---GAAGATGGATCAGCATCGTTTTCAGTGTCAAATTCT------GATGTCACTTTTGCAAGAAAAAAA---CAATTTTTGGAA---ACATCAAACGATAAAGACCCATTATTAGAAAAT------------TTTGAAAAAGATGTAGACAACGAAGCTAACAAATATAAAAGACGGCCAGTTTCAGAATGGTTAGGTGGTTTAATGAGAGCAAAGTATGGG---CGTTCAGTCACGCAAGATCGAATTTCCATCAGGAAATGGAAAATTATATTGTTTCTTGCTATATTAATCGCAGTTTTTGTGATTTACACAGCATTAAACGAGATG---------------------------------
SB355         ---------------------------------------------------------------------------------------------------------------------------------------------------------------------------------------------------------------------------------------------------------------------------------------------------------------------------------------------------------------------------------------------------------------------------------------------------------------------------------------------------------------------------------------------------------------------------------------------------------------------------------------------------------------------------------------------------------------------------------------------------------------------------------------------------------------------------------------------------------------------------------------------------------------------------------------
SB341         ---------gtCaaTgtgtgcgagtactgcttagtcgacaATCATTCCAACTGTGTTGTGCAAAGCTATTTGCAATGGCTCACCGACTCGGACTACGACCCGAACTGCGCTCTCTGCCACACCCCTCTCCCCGATGCAGAA------ACCATCCGCCTTCAATGCTTACATGTGCTGCACTGGAAGTGCTTCGACGAGTGGGCGAGCCGGTTTCCAGCAACGACAGCGCCGGCAGGATACAGATGTCCTTGTTGCGACGAGGCGGTTTTTCCGCAGTTGAACCAAATTTCTCCGTTGATTGAGAAACTGCGCGAGCAGCTGAAGCAGTCCAACTGGGCCCGAGCCTCGCTTGGCCTTCCTGTGTTGCCAGAGCTTAATCGT---CCACTAACTGCTCCACAACCAAAGCACATCCCTAGCTCACAGCAAAACTCTCAACAACGACCGCCTGCTGCCCAGCACAATGTCTACGAAACGCCGACATATCAGCCGAACCAAAAC---TACAGATCTTCTACACCGGCGACTCATTTGGAAATG------GACGACGTC---AGCTACTCGGCGTCAAACGGC------GACGTCACATTCGCTCGCAAAAAG---TATGGCAACGAA---GGG------GATACGCGGCCCCTGTTGACGTCGTCAGGTGCTGCGAACGACCGCGACGCCGACAACGAAGCCAACAAATATAAGCGAAGGCCCGTTGGCGATTGGCTTCGCGGTCTTTGGAGAGCTAAATATGGA---ACGGCAGCGCCGCCGGATCGAATGTCCGGCTGTAAACGAGTACTTTACTTCACCATTTTGACTGCGCTCATCGTGATTACGGTGTTGACTGTGCTTtcgcggNttgggcgccgtccgagc------------------
PPA15710      -AGCACAGGGTCAACGTGTGCGAGCACTGCCTTCTCGACAACCACTCCAACTGTGTCGTGCAAACGTACCTGCAATGGCTGTCCGACTCGGACTTCGATCCAAACTGCACATTGTGCTCGTCGCCCATGAACAACGGAGATGCACCTACCGTCCGATTACAGTGCTTCCATGTGTATCACTGGGGTTGCGTGGACGAATGGGCTCGTCGATTGCCTGCCAACACGGCACCCGCTGGATACAAGTGTCCGCAGTGTCAGACTGCCGTCTTCCCTAAGCCCAATCAGACGTCATTGCTAATCGAGCGACTTCGTGCCACTCTGGCAGAGGCAAACTGGGCTCGTGCTGGTCTCGGTATGCAGTTATCGGCTGAGTATGATCGT---CCCGTTGCCCCTCCTCCCTCTGTTGTCGCTGCTAAGACTGCAATT------------GCACCGGCAGTTCCCCATCAGACTCCC---------------GCTGTAGCTGCTGGCAAC---TATCGGGCGAGCACTCCCGCAACAGTGTTGAGCATA---GACGATGGTATGGCAGAGTACTCTGGACCGATCGCTTCCAGAAGCGAGATTGGAGTGCGAAAGAAG------TTTGGAGAG---AGCAGTGAGGATACCCGACCACTGCTGGCCAAT---------GAGAGCTATAGAGATGCTGATGAGGGGGCAAACAAGTACAAACGACGTCCTCCGATGGAATGGGCGAGAGGATTGTGGAGAGCGAAGTATGGA---GATGGAGGAGATAGAAATGAAGGACCAACTGGCTGGCGCAAAATGATCTTCATTGGTTTTCTCATTCTGCTCGTATTGGCCACACTCTTCGTTCTGTCTAGAGTTATCTCCAGGCCAGGAGAAGATGATCCAATGTTC


[ortholog of Y97E10AL.2 "OMCL4763", 447 characters]

NIC113     ---------------------------------------------------------------------------------------------------------------------------------------------------------------------------------------------------------------------------------------------------------------------------------------------------------------------------------------------------------------------------------------------------------------------------------------------------------------
EG6142     ------------CATCGCGTCGAGATGTACAACCTGCTCTCCGAACGAAACTACCACGTCATCTGCTTCGACTACCGCGGCTACGGCGATTCAGAAGGCACCCCGACAGAGAAGGGCATCGTAGACGACGCACGGACGGTCTACAACTGGATCCGACACAAGTGCGGCACCACGAATGTCATCGTCTGGGGTCACTCGATGGGCACCGGAGTGTCGTGTAAACTGGTGCAAGACCTGTCGAATGAGAGTTGCGCTCCGAGTGGATTAGTGTTGGAATCGCCGTTTAACAATTTGAAAGACGCTGTGACGAATCATCCGATCTTCAAGATCTTCGGCTGGATGAATGATTATATGGTCGAGAAGATCATCATCAAACCGCTGAATAGTGTTGGGCTTACTATGCAGTCGGATAAGAGAATTCGAGCTGTCTCCTGCCCGATCATCATC
JU1873     CGAACTTTTTATCATCGAGTAGAAATGTACAATTTGTTAAGCGAAAGAAACTATCATGTTGTCTGTTTCGACTACAGAGGATACGGTGATTCAGAAGGAACTCCAACTGAAAAAGGAATTGTTGAAGATGCACGATCGGTTTATGAATGGTTGAAAGAGAGATGTGGAACGACACCGATTATTGTATGGGGACATTCAATGGGAACTGGGGTTTCTTGCAAATTGGTCCAAGACTTGTCAACAGAAAAGCAGCCACCGTGCGGTCTCATTCTCGAATCTCCATTCAATAATCTAAAAGATGCTGTCACAAATCACCCAATCTTCACAGTATTCAGCTGGATGAATGACTTCATGGTGGATCATATCATCATTCGGCCACTTAATAGTGTCGGTCTAACCATGCAATCCGACAAACGA------------------------------   [417]
JU1857     CGCACCTTCTACCATCGCGTCGAAATGTACAACATGCTCAGCGAGCGCAACTACCACGTCGTCTGCTTCGACTATCGCGGTTACGGCGATTCGGAAGGCACGCCGACCGAGAAGGGCATCGTCGAAGACGCGCGAACCGTCTACGAGTGGGTCAGAGAGCGCGCCGGACGCACGCCCGTCATCGTTTGGGGACACTCGATGGGAACTGGAGTATCGTGCAAACTGGTCAAAGACCTATCGCAAGAGCGCCAGCCACCCAGCGGTCTCGTCCTCGAGTCGCCATTCAACAACCTGAAAGACGCCGTCACCAACCATCCGATCTTCACGATATTCAGCTGGATGAACGACTTCATGGTCGAGCGCATCATCATCAAACCGCTCAACAGCGTCGGTCTCACCATGCAATCCGACCAGCGAATC---------------------------   [420]
JU1825     CGCACCTTCTACCATCGCGTCGAAATGTACAATCTTCTCTCCGATCGCAACTATCACGTCATCTGTTTTGACTATCGTGGCTACGGAGATTCCGAAGGAACACCTACAGAAAAGGGAATTGTAGATGACGCAAGAACAGTTTACGAGTGGGTCCGACAGAAGTGCGGGACCACGAACGTGATCGTCTGGGGCCACTCGATGGGCACTGGAGTGTCGTGTAAACTTGTCCAGGACCTATCGAATGAGAGCATTGCTCCGAGTGGATTAGTGTTGGAATCGCCGTTTAATAATCTGAAAGATGCGGTCACGAATCATCCGATTTTCAAGATTTTCGGATGGATGAATGATTTTATGGTCGAGAAGATTATCATCAAACCGCTGAATAGTGTCGGGCTCACTATGCAGTCGGATAAGAGAAT----------------------------   [419]
EG5716     --------------------------GTACAACCTACTCAGCGAGCGCAATTATCACGTCATCTGCTTCGACTATCGAGGCTACGGCGATTCGGAAGGCACGCCGACAGAGAAGGGGATCGTCGACGACGCGAGGACGGTCTACGAGTGGATCGCCGACAGGAACGGCACGACGCCCATCATCGTGTGGGGACACTCGATGGGCACCGGCGTCTCGTGCAAATTGGTCCAAGACCTCTCCGTGGAGAATCGAGCGCCGGCCGGTCTGATTCTGGAGTCGCCGTTCAACAACCTGAAGGACGCCGTCACTCATCATCCGATCTTCACCGTCTTCAGCTGGATGAACGACTTCATGGTGGAGACCATCATCATTCGCCCGCTGAACAGTGTCGGACTCATCATGCAGTCGGATTTGAGAATTCGAACTGTCGCATGCCCCATCATCATC
QG122      CGAACTTTCTATCACCGAGTCGAAATGTACAATTTATTGACGGAAAAGAATTATCACGTCGTCTGTTTTGACTATCGAGGATACGGAGATTCTGAAGGAACGCCTACTGAAAAGGGAATTGTGGAAGACGCGAGGACTGTTTATGAATGGCTCAAGGAGAAATGTGGAACGACGCCAATTATTGTATGGGGACACTCGATGGGAACTGGAGTATCGTGCAAACTAGTCAAAGATCTTTCCAATGAGAATCAACCTCCTTGCGGCCTAATTCTGGAGTCCCCATTCAACAATCTGAAAGACGCCGTCACGAATCATCCGATCTTCACCATTTTCAGTTGGATGAACGATTTCATGGTGGAGAGAATCATCATCAAACCGCTGAATAGTGTCGGATTGACAATGCAGTCGGATAAGAGAATCAGA------------------------   [420]
Csp9       AGAACATTCTATCATCGCGTCGAAATGTACAACTTGCTCAGCGATCGGAATTATCACGTCGTCTGTTTCGATTATAGGGGATACGGTGATTCAGAAGGCACACCGACAGAGATTGGAATCGTTGAAGATGCACGATCGGTGTACGAATGGTTGAAGGAAAAATGTGGGAAGACGAATATCATTGTTTGGGGACATTCTATGGGAACTGGAGTATCGTGCAAACTGGTCCAAGACCTGTCAATAGAACAACAACCTCCATGTGGTCTAATCCTCGAAGCTCCGTTCAACAATCTGAAAGACGCCGTCACAAATCATCCGATTTTTACTGTCTTCAGCTGGATGAATGATTTTATGGTGGATCGAATAATCATTCGACCGTTGAACAGTGTCGGTCTCACCATGCAGTCTGATAAACGAATCAGATCAGTATCCTGCCCTATCATTATC
Cbr        AGAACATTCTATCATCGCGTCGAAATGTACAACTTGCTCAGTGATCGGAATTATCACGTCGTCTGTTTCGACTACAGGGGCTACGGTGATTCAGAAGGCACACCGACAGAGATTGGAATCGTTGAAGATGCGCGATCGGTGTACGAATGGTTGAAGGAAAAATGTGGGAAGACGAATATCATTGTTTGGGGACATTCTATGGGAACTGGTGTATCGTGCAAACTGGTCCAAGACCTGTCAATAGAGCAACAACCTCCATGTGGTCTTATCCTCGAAGCTCCGTTCAACAATCTGAAAGACGCCGTCACAAATCATCCGATTTTTACTGTCTTCAGCTGGATGAATGATTTTATGGTGGATCGAATAATCATTCGACCGCTGAACAGCGTCGGTCTCACCATGCAATCTGATAAACGAATTAGATCAGTATCCTGTCCGATCATTATC   [447]
JU800      CGAACGTTCTATCATCGCGTCGAGATGTACAACCTGCTTAGTGAACGCAACTATCACGTCATCTGTTTCGACTACAGAGGTTATGGCGATTCGGAAGGAACACCCACAGAGATCGGAATCATTGAAGATGCACGATCGGTTTATGATTGGTTGAAGGAAAAATGCGGGAAGACTCCGATTATTGTTTGGGGACATTCAATGGGAACTGGAGTCTCTTGCAAGCTCGTCCAAGATCTATCGAAAGAGCACCAGCCTCCATGCGGTCTCATTCTGGAAGCTCCATTCAACAATCTCAAAGACGCCGTCACAAACCACCCGATCTTCACAGTTTTCAGTTGGATGAATGATTTTATGGTGGACCGTATCATCATTCGACCGTTGAATAGTGTCGGCCTCACTATGCAATCCGACAAACGCATTAGATCAGTATCCTGCCCGATTATAATC
Cre        CGGACGTTCTATCATCGTGTCGAAATGTACAACTTGCTCAGCGAACGCAACTATCATGTCGTGTGTTTTGACTACAGAGGCTATGGTGATTCTGAAGGAACTCCAACAGAGATTGGAATTATTGAAGATGCAAGATCAGTATACGAATGGTTGAAGGAAAAATGCGGGAAGACTCCCATTATTGTTTGGGGACATTCTATGGGAACAGGTGTATCGTGCAAACTTGTTCAAGACCTATCGAAAGAACAGCAACCTCCGTGTGGTCTAATTCTCGAATCTCCATTCAACAATCTGAAAGATGCAGTCACAAACCATCCAATCTTCACAGTTTTCAGTTGGATGAATGATTTTATGGTGGATCGTATCATCATTAGACCGCTAAATAGCGTCGGTCTCACCATGCAATCCGACAAACGCATCAGATCAGTATCATGTCCGATAATAATC   [447]
Cbn        CGGACGTTCTATCACCGAGTCGAAATGTACAATTTGCTCAGTGAACGAAACTATCATGTTGTCTGTTTTGACTACAGAGGATATGGAGATTCGGAAGGAACTCCAACTGAACAAGGAATCGTTGAAGATGCGCGATCTGTATATGAATGGCTGAAGGAAAGATGCGGAAGAACACCGATTATTGTATGGGGACATTCGATGGGAACCGGTGTATCTTGCAAACTGGTCCAGGACCTCTCTCAAGAACAACAACCACCATCCGGTTTAATCCTCGAGTCACCGTTTAACAACTTGAAAGACGCCGTCACAAACCATCCAATCTTCACAGTATTCAGTTGGATGAACGACTTCATGGTGGATCAGATCATCATTCGACCACTCAACAGCGTCGGTCTCACCATGCAATCCGACAAACGTATCAGATCCGTTTCCTGTCCGATCATAATC   [447]
JU1333     CGAACTTTTTATCATCGGGTCGAAATGTATAATTTATTGAGCGAGCGTAACTATCACGTCGTCTGCTTTGACTACAGAGGTTACGGTGATTCCGAGGGAACTCCCACTGAACAAGGAATCGTTGAAGATGCGCGCTCTGTTTACGAATGGTTGAAGGAGAAATGTGGGAAAACGCCGATTTTGGTATGGGGACATTCAATGGGAACTGGTGTCTCGTGCAAACTCGTTCAAGATCTTTCAAAGGAACAACAACCACCATGCGGTTTAATTCTCGAATCTCCATTCAACAATTTGAAAGATGCTGTCACCAATCATCCTATCTTCACTGTCTTCAGTTGGATGAATGACTTCATGGTGGATCACATCATCATTAGACCACTCAACAGCGTTGGTCTCACCATGCAGTCAGATAAACGCATTAGATCAGTTTCATGTCCTATCATCATC
JU1373     CGGACTTTCTATCATCGCGTCGAAATGTACAATTTGTTGAGCGGAAAGAACTATCACGTCGTCTGTTTCGATTACCGGGGATACGGCGATTCGGAGGGGACGCCGACGGAGCAGGGAATCGTTGAAGACGCGCGGTGTGTGTACGATTGGTTGAAGGAAAAATGTGGAACGACGCCGATTATCGTTTGGGGACATTCGATGGGAACTGGAGTATCCTGCAAGCTGGTGCAAGACCTCTCAACGGAACAGCAACCTCCTTGCGGCCTAATCCTCGAATCGCCATTCAACAACCTAAAAGACGCGGTGACAAACCATCCGATCTTCACAGTATTCAGTTGGATGAACGACTTCATGGTCGATCACATCATCATTCGACCGCTGAACAGCGTCGGTCTTACCATGCAATCCGACAAGCGGATTCGATTAGTCTCGTGTCCAATAATCATC   [447]
Cel        CGCACATTCTACCATCGTGTGGAAATGTACAATTTGCTCAGTGATTGTAATTATCATGTCGTCTGTTTCGATTATCGAGGATATGGAGATTCAGAAGGAACACCAACCGAAAAAGGAATTGTTGAAGATACAAAAACAGTATACGAATGGCTGAAGGAGAATTGCGGGAAGACGCCTGTTATTGTATGGGGTCATTCGATGGGAACTGGTGTCTCCTGCAAGTTGGTGCAAGATCTTTCAAGAGAACAGCAACCACCGTGCGGTTTAATCCTCGAATCGCCATTCAACAATTTGAAGGATGCCGTAACAAATCATCCGATCTTCACAGTGTTTAGCTGGATGAATGACTTCATGGTAGATCACATCATCATTCGACCGCTCAACAGTGTCGGCCTCACTATGCGTTCTGACAAACGCATCAGATTAGTATCGTGTCCAATAATCATC   [447]
Csp7       CGTACTTTCTACCACCGCGTTGAAATGTACAATTTGCTTAGCGAGAGAAACTACCATGTCGTTTGCTTCGATTACCGCGGATACGGAGATTCGGAGGGCACGCCGACCGAAAAAGGGATAGTCGAAGATGCAAGGACGGTGTACGAGTACATCCTGGGAAAGAGCGGAAAGACGCCCGTCTTTGTCTGGGGACATTCCATGGGCACCGGCGTCTCGTGTAAACTAGTGCAGGACCTGTCGAAAGAAAGCCAGCCGCCGTGTGGACTTGTGCTAGAATCGCCCTTCAACAATCTGAAAGATGCCGTCACCAACCATCCTATCTTCACGATCTTCAGTTGGATGAACGACTTCATGGTCGACCACATCATCATTCGACCGTTGAACAGCGTCGGTCTCACCATGCAGTCTGACAAGCGCATTCGATC----------------------       
CjaDF5081  CGCACCTTCTACCATCGCGTGGAGATGTACAATTTGCTCAGCGAAAGAAACTTCCACGTTATTTGTTTTGACTATCGAGGATATGGCGATTCGGAGGGAACTCCGACTGAAAAAGGAATCGTGGCTGACGCTCGAACCGTTTACGATTGGGTTCGGGAGAAATGTGGGAAAACGCAGGTCATCGTGTGGGGGCATTCGATGGGAACAGGaGTTTCCTGCAAACTAGTCCAAGACCTCTCTATCGAACACAAAGCACCATGCGGTCTCGTCCTCGAGTCGCCGTTCAACAATCTTAAAGACGCCGTAACGAACCACCCAATTTTCACGGTATTCTGCTGGATGAACGATTTTATGGTCGACACCATCATTATCCGGCCGCTGAACAGCGTTGGTCTAAGCATGCAATCTGACAAGAGAATTGCGAAAATATCGTGCCCGATAATCATC
EG4788     ---------------------------------------------------------------------------------------------------------------------------------------------------------------------------------------------------------------------------------------------------------------------------------------------------------------------------------------------------------------------------------------------------------------------------------------------------------------
JU1528     ---------------------------------------------------------------------------------------------------------------------------------------------------------------------------------------------------------------------------------------------------------------------------------------------------------------------------------------------------------------------------------------------------------------------------------------------------------------
PS1010     AGAACATTTTATCATAGAGTAGAATTGTATAATGTTTTGAACAACTCAAATTATCACGTAATATGTTTCGATTATCGAGGATATGGAGATTCACAAGGAACACCAACTGAACATGGTATAATTCAAGATGCACATACTGTATATTCTTACTTGAAATCACACTCGAAAAATAATACTGTAATTGTATGGGGTCATTCTATGGGAACTGGAGTCTCTTGTAAATTAGTGAAAGATCTATGTTTGGCTGAAAAACCTCCAAATGGTTTGGTATTAGAATCACCATTCAATAATTTACGGGATGCAATTACAAATCATCCAATATTTTTGATATTCAAATGGATGAATGATTTTCTTGTCGACAATGTTATCATAAAACCATTGAATAGTGTTGGATTAACAATGGAATCTGATCAAAGAATAACACAGTAA------------------   [429]
JU1426     ---------------------------------------------------------------------------------------------------------------------------------------------------------------------------------------------------------------------------------------------------------------------------------------------------------------------------------------------------------------------------------------------------------------------------------------------------------------
QX1182     ---------------------------------------------------------------------------------------------------------------------------------------------------------------------------------------------------------------------------------------------------------------------------------------------------------------------------------------------------------------------------------------------------------------------------------------------------------------
DF5070     ---------------------------------------------------------------------------------------------------------------------------------------------------------------------------------------------------------------------------------------------------------------------------------------------------------------------------------------------------------------------------------------------------------------------------------------------------------------
DF5077     ---------------------------------------------------------------------------------------------------------------------------------------------------------------------------------------------------------------------------------------------------------------------------------------------------------------------------------------------------------------------------------------------------------------------------------------------------------------
SB355      ---------------------------------------------------------------------------------------------------------------------------------------------------------------------------------------------------------------------------------------------------------------------------------------------------------------------------------------------------------------------------------------------------------------------------------------------------------------
SB341      ---------------------------------------------------------------------------------------------------------------------------------------------------------------------------------------------------------------------------------------------------------------------------------------------------------------------------------------------------------------------------------------------------------------------------------------------------------------
PPA129     CGCACGATTGCGCACCGGTGTGAGCTGTACAATGTCCTTACAGCCATGGGCTATCAAGTAGTCTCGTTCGACTATCGAGGTTACGGTGACTCGGAAGGTTCCCCGACGGAGGGCGGCATCGTGAACGACACGCGCGTCGTGTACGACTATGTGCGAATGCACTCTAAGGATAATGCGGTCGTCGTCTGGGGACACTCGATGGGCACGGGCGTGTGCACGCGCCTCACGAAGGAGCTCTCGCTCGCTCGCAATGCGCCCGCCGGTCTCGTGCTCGAGTCGCCCTTCAACAACCTTCGAGACGCCGTGATGAACCACCCGTTCAGCATCCCGATCCGGTGGATGACGCGCGGGATGATCGACCGGTTCGTGCTCAACCCGCTGAAGAGCGTCGGCCTCGTGATGGAGAGCGATGAGCGAATCACGCATATCACGTGCCCGATCCTCATT   [447]


[RNAP, 1860 characters]

NIC113      ATTCCGTTCGGAATCAGACATCGAACTCTTCCTCATTTTATCAAGGATGATTATGGACCGGAATCAAAAGGTTTCGTTGAAAACTCATATCTTGCCGGACTAACTCCATCAGAATTCTTTTTCCATGCAATGGGAGGTCGCGAAGGACTTATTGATACTGCCGTAAAAACTGCTGAAACTGGATATATTCAACGTCGTCTCATCAAGGCAATGGAAAGTGTTATGGTGAATTATGATGGAACTGTAAGAAATTCGCTTGCTCAAATGGTACAATTGAGATATGGAGAAGATGGTTTGGATGGAATGTGGGTCGAAAATCAGAATATGCCCACTATGAAACCAAATAATGCWGTTTTTGAACGAGACTTCAGAACTGACTTGACAGATGAGTACTTCACACAGAAGAATTATTCAGAAGATGTGATACGAGAATTGCAAGAATCTCAA---GATGCCATCGAACTTGTCGAATCAGAATGGAGTCAATTAGAAGAAGATCGACGACTTCTTCGAAAGATTTTCCCAAGAGGAGAT---GCGAAAATTGTTCTTCCGTGTAATTTGCAACGTTTGATTTGGAATGCTCAGAAAATATTCAAAGTTGATCTTCGAAAACCCGTAAATCTTTCACCTCTTCATGTAATTGATGGAGTTCGTGAATTATCGAAGAAGCTTGTTATCGTATGTGGAAATGATGACATTTCAAAACAAGCACAATACAATGCTACTCTTCTCATGAACATTCTGTTAAGATCTACTCTTTGTACAAAGAAAATGTGTACAACTGCAAAACTGAATACAGAAGCATTTGATTGGTTGCTTGGAGAAATCGAATCAAGATTCTTACAATCAATTGCACAACCAGGAGAAATGGTTGGAGCATTGGCTGCACAATCTCTTGGAGAACCGGCTACACAGATGACATTGAACACTTTCCATTATGCTGGAGTTTCTGCCAAAAACGTAACACTCGGAGTACCTCGTCTCAAGGAAATTATCAATGTTTCGAAACAACTAAAAACTCCTTCTCTTACTGTTTTCTTGACTGGAGCTGCTGCAAAGGATGCAGAAAAAGCAAAAGATGTACTCTGCAAACTGGAACATACAACACTCAAAAAAGTCACTGCCAATACTGCAATCTATTATGATCCTGATCCGACAAATACTGTTATCAATGAAGATGAAGAATGGGTATCAATCTTTTACGAAATGCCAGATTTTGATCCTTCGAAATCATCTCCTTGGTTATTACGAATTGAATTGGATCGAAAACGAATGGTTGACAAAAAATTATCGATGGAAACAATAGCTGAAAAAATTCAAGGAGGATTTGGAAATGATGTGCATACTATTTACACAGATGACAATGCAGAGAAGCTTGTATTCCGATTGAGAATATCTGGT------GATGATAAATCAGCTGAGGGTCAAGAAGAACAAGTTGATAAAATGGAAGATGATGTGTTCTTACGTTGCATTGAAGCGAACATGTTATCAGATTTGACTCTTCAGGGAATTCCTGCAATTTCCAAAGTTTACATGAATCAACCAAACACTGATGATAAAAAAAGAATCATTATCACACCAGAAGGAGGWTTCAAGGCTGTTTCTGATTGGATTCTTGAAACTGATGGAACTGCATTATTGAGAGTTCTCTCAGAAAGACAAATTGATCCAGTTCGAACAACTTCCAATGATATTTGTGAAATTTTCGAAGTTTTGGGAATTGAAGCTGTTAGAAAAGCGATTGAAAGGGAAATGGACAATGTTATTTCATTCGATGGTTCTTATGTAAATTATCGACATTTGGCTCTTCTTTGTGATGTAATGACTGCAAAAGGACATTTAATGGCTATT
EG6142      --------------------------------------CATCAAGGATGATTACGGACCGGAGTCCAAGGGATTCGTCGAAAACTCCTACCTCGCCGGACTGACGCCTTCCGAGTTCTTCTTCCACGCCATGGGAGGTCGTGAGGGTCTGATCGATACTGCTGTCAAGACTGCTGAAACCGGATACATTCAACGTCGTCTCATCAAGGCCATGGAGAGTGTGATGGTCAACTACGACGGAACTGTCCGTAACTCTCTCGCCCAGATGGTGCAACTGAGGTATGGAGAGGATGGTCTGGACGGMATGTGGGTCGAGAACCAGAACATGCCGACGATGAAGCCGAACAACGCGGTGTTCGAGAGAGACTTCAGGATGGACCTGACAGACAACAAGTTCCTCCGCAAAAACTATTCGGAAGACGTTGTTCGAGAAATACAAGAATCCGAA---GACGGAATATCCCTAGTTGAATCGGAATGGTCGCAGTTGGAAGAGGATCGCCGTCTTCTGCGAAAGATCTTCCCTCGTGGAGAC---GCCAAGATTGTCCTGCCGTGCAACCTGCAGCGTCTCATTTGGAATGCCCAGAAAATATTTAAAGTTGATCTCCGGCAACCCGTCAATCTGTCGCCGCTTCATGTTATCAGTGGCGTTCGTGAACTGTCGAAAAAGTTGATCATCGTGTCCGGAAACGATGAAATCTCGAAGCAAGCTCAGTACAATGCGACGCTCCTGATGAACATCCTTCTGAGATCRACAYTGTGCACGAAGAAGTTGTGTACCACTGCGAAGCTGAACACAGAAGCATTCGACTGGCTTCTCGGAGAGATCGAGACTCGCTTCCAACAAGCGATCGCTCAGCCCGGAGAAATGGTCGGAGCCCTGGCTGCTCAATCCCTGGGAGAGCCTGCCACCCAAATGACACTGAATACTTTCCACTACGCCGGAGTGTCTGCTAAAAACGTAACACTCGGAGTGCCACGTCTAAAGGAAATTATCAACGTRTCGAAGCAGTTGAAGACGCCGTCGTTGACTGTGTTCCTTACTGGTGCAGCTGCCAAGGACCCAGAAAAGGCGAAGGATGTGTTATGCAAGTTGGAGCACACGACGCTCAAGAAGGTCACATGCAACACTGCAATCTACTACGATCCCGATCCGAAAAACACTGTTATCACGGAGGACGAGGAATGGGTGTCCATCTTCTACGAAATGCCMGACCACGACCTTTCTCGCACGTCCCCATGGCTTCTGCGTATCGAGTTGGACCGAAAGAGAATGGTCGATAAGAAACTGACAATGGAAATGATTGCGGATCGTATTCACAACGGATTTGGTAACGACGTGCACACCATCTACACTGATGACAACGCTGAGAAACTTGTATTCCGTCTCCGTATCGCCGGA------GAAGACAAGGGGGCGGATACTCAGGAAGAGCAAGTGGACAAGATGGAAGACGACGtTTTCTTGCGTTGCATTGAGGCGAACATGCTCTCTGATTTGACTTTGCAAGGAATCCCAGCCATCTCGAAGGTATACATGAACCAGCCGAACACTGACGACAAGAAGCGAATCATCATCACCCCGGAAGGTGGATTCAAGTCTGTTGCCGACTGGATTCTGGAAACTGATGGAACTGCGTTGCTGAGAGTTCTATCGGAGAGGCAGATTGATCCTATTCGGACGACTTCAAACGATATCTGCGAAATTTTCGAAGTGTTGGGTATTGAGGCTGTCCGGAAGGCTATCGAAAGGGAAATGCACAATGTCATCTCGTTCGACGGTTCGTACGTCAACTACAGACACTTGGCGCTTCTTTGTGACGTCATGACCGCGAAGGGACATCTGATGGCTATC
JU1873      -----------------------------------------------TGATTATGGACCGGAATCCAAGGGATTCGTCGAGAATTCCTATCTCGCCGGTCTGACACCTTCAGAATTCTTCTTCCACGCGATGGGAGGAAGAGAAGGATTGATTGATACGGCTGTGAAGACCGCCGAAACGGGATACATTCAACGTCGTCTGATTAAGGCGATGGAGAGTGTAATGGTGAATTATGATGGAACAGTGAGAAACTCATTGGCTCAAATGGTTCAATTGAGATATGGAGAGGATGGACTGGATGGAATGTGGGTCGAGAATCAGAATATGCCAACGATGAAGCCGAATAATGCGGTGTTTGAGAGAGATTTTAGGATGGACCTAACCGACAACAAATTCCTCCGCAAAAACTACTCGGAAGACGTCGTTCGCGAAATCCAAGAATCCCAC---GACGGCATCTCCCTCGTCGAATCCGAATGGTCTCAACAGGAAGAGGATCGTCGTCTCCTTCGCAAGATCTTCCCACGTGGAGAC---GCGAAAATCGTCCTCCCGTGTAATCTTCAACGTCTCATCTGGAATGCTCAAAAGATATTCAAAGTGGATCTTCGGAAACCGGTGAATCTCTCCCCGCTCCACGTTATCAATGGAGTTCGTGATCTCTCGAAAAAGCTGATAATTGTCAGTGGAAACGACGAGATTTCGAAGCAAGCACAGTACAATGCCACGTTGCTCATGAATATCCTCCTGAGATCCACTYTGTGCACGAAGAAGATGTGTACCAGTGCAAAATTGAATACGGAGGCGTTCGACTGGCTTCTAGGCGAAATTGAGACCCGATTCCAACAGGCGATCGCTCAACCGGGAGAAATGGTGGGAGCCCTGGCTGCTCAGTCTCTCGGAGAGCCTGCCACTCAAATGACATTGAACACGTTCCATTATGCGGGAGTATCGGCGAAAAATGTGACGCTGGGAGTTCCCCGACTCAAAGAGATCATCAACGTCTCCAAACAACTCAAAACCCCGTCGCTTACCGTATTCCTAACGGGAGCCGCCGCCAAAGATCCGGAAAAGGCGAAGGATGTGCTCTGTAAGCTGGAACATACGACACTGAAAAAGGTGACGTGTAACACTGCGATCTACTACGATCCGGATCCAAAGAATACGGTAATCGCGGAGGATGAGGAGTGGGTATCGATTTTCTACGAGATGCCGGATCACGATATCTCGAGAACCTCCCCATGGCTATTGAGAATCGAATTGGATCGGAAGAGAATGGTGGATAAGAAGTTGACGATGGAAATGATAGCTGATAGAATTCATGGAGGATTTGGAAACGATGTTCACACGATTTATACAGATGACAACGCCGAAAAACTCGTTTTCCGACTCAGAATCGCTGGC------GAGGATAAGGGAGCCGAAGGGCAGGAGGAGCAGGTGGATAAGATGGAGGACGATGTGTTCTTGAGATGTATCGAGGCGAATATGCTATCGGATCTGACGCTTCAAGGAATTCCGGCCATCTCCAAGGTATATATGAATCAGCCGAATACGGATGACAAGAAGCGGATCATTATCACGCCGGAGGGTGGATTCAAGGCGGTTGCCGATTGGATTCTGGAGACGGATGGAACTGCGTTGCTTCGRGTGCTCTCTGAAAGACAAATTGACCCGGTTAGGACGACTTCTAACGATATTTGTGAGATTTTCGAGGTTTTGGGTATCGAGGCGGTTCGGAAGGCGATTGAGAGAGAAATGGATAATGTCATCTCGTTCGATGGATCCTATGTTAACTACCGACACTTGGCCCTTCTCTGTGACGTCATGACAGCCAAAGGACATCTCATGGCGATC   [1428]
JU1857      -----------------------------------------------TGATTACGGACCGGAGTCGAAGGGTTTCGTCGAAAATTCGTATCTTGCCGGTTTGACTCCTTCCGAATTCTTCTTCCACGCCATGGGAGGTCGTGAAGGTCTTATCGATACTGCTGTCAAGACAGCTGAAACGGGATACATTCAACGTCGTTTAATCAAGGCTATGGAAAGCGTGATGGTCAATTACGATGGAACCGTCCGTAACTCGCTTGCCCAGATGGTGCAGCTCAGATACGGAGAAGACGGACTCGACGGAATGTGGGTTGAGAATCAGAATATGCCGACAATGAAACCAAACAATGCGGTCTTCGAAAGAGACTTCAGAATGGATTTGACAGACAACAAGTTCCTCCGGAAGAATTATTCTGAAGATGTGGTTCGAGAAATACAAGAATCTCAA---GATGGAATATCTCTCGTTGAGTCGGAGTGGTCACAATTGGAAGAGGACCGTCGTCTGTTGCGAAAAATCTTCCCACGCGGAGAT---GCCAAGATTGTATTGCCATGCAACCTACAACGTCTCATCTGGAATGCACAGAAAATTTTCAAAGTGGATTTGCGTAAGCCGGTCAATCTTTCACCACTTCATGTGATCAATGGAGTCCGTGAATTGTCGAAAAAATTGATCATCGTATCAGGAAATGACGAAATTTCGAAGCAAGCTCAGTACAATGCTACACTCCTGATGAACATTCTTCTGAGATCAACACTATGCACGAAAAAGCTATGCACAACGGCGAAATTAAACACTGAAGCGTTTGATTGGCTTCTTGGAGAAATCGAAACTCGATTCCAGCAAGCAATTGCTCAACCCGGAGAAATGGTCGGCGCTTTAGCTGCTCAATCTCTTGGAGAACCAGCCACCCAGATGACACTGAACACTTTCCACTACGCCGGAGTGTCTGCCAAAAACGTAACTCTTGGAGTGCCACGTCTCAAAGAAATCATCAACGTGTCGAAACAGTTGAAAACGCCATCGCTTACTGTGTTCCTGACAGGTGCAGCAGCCAAGGATCCAGAAAAAGCGAAGGATGTTCTGTGCAAGCTGGAGCACACAACGCTCAAGAAGGTCACATGTAACACTGCGATTTATTATGATCCGGATCCAAAGAACACAGTAATCACGGAAGACGAGGAATGGGTATCCATCTTCTACGAAATGCCAGATCATGACCTGTCGAGAACGTCTCCATGGCTTCTACGCATTGAATTGGATCGCAAGAGAATGGTCGATAAAAAGTTGACTATGGAGATGATTGCGGATCGTATTCACGGAGGATTCGGAAACGATGTGCACACAATTTACACTGATGACAACGCTGAGAAGCTCGTTTTCCGCCTTCGTATCACTGGT------GACGAGAAGGGAGCGGATACTCAAGAGGAGCAGGTTGACAAAATGGAAGACGACGTTTTCTTGCGCTGCATTGAAGCCAATATGCTCTCGGACCTAACACTCCAAGGAATTCCTGCGATTTCGAAAGTGTACATGAATCAACCGAATACTGACGACAAGAAGCGAATTATCATCACTCCGGAAGGAGGTTTTAAATCAGTAGCGGATTGGATTCTGGAAACAGACGGAACAGCTTTATTGAGAGTTCTTTCGGAAAGACAGATTGATCCGGTTCGTACCACTTCCAACGACATCTGTGAAATTTTCGAAGTGTTGGGTATCGAAGCTGTGCGAAAGGCAATCGAGCGAGAAATGCACAACGTTATCTCTTTCGACGGATCCTATGTCAACTACAGACATTTGGCTCTTCTTTGTGACGTCATGACTGCGAAAGGACATTTGATGG-----   [1796]
JU1825      ------------TTCCGTCATCGTACCCTTCCTCACTTCATCAAAGACGACTACGGACCGGAGTCGAAAGGATTCGTTGAGAACTCTTATCTCGCCGGTCTGACGCCTTCCGAGTTCTTCTTCCACGCTATGGGAGGTCGTGAAGGTCTTATCGATACTGCTGTTAAAACTGCTGAAACTGGATACATTCAACGTCGTCTCATCAAGGCTATGGAGAGTGTTATGGTCAACTACGATGGAACTGTTCGTAACTCGCTTGCTCAGATGGTGCARCTGAGATACGGAGAAGACGGTCTGGACGGAATGTGGGTCGAGAATCAAAGCATGCCAACGATGAAGCCAAACAACGCKGTGTTCGAGAGAGACTTTAGAATGGACCTGACAGACAACAAGTTCCTTCGAAAGAACTATTCGGAAGATGTTGTGCGAGAAATACAAGAGTCTGAG---GAGGGTATATCACTTGTCGAATCGGAATGGTCGCAGTTGGAAGAAGATCGTCGTCTTCTGCGAAAAATCTTCCCTCGTGGTGAT---GCCAAGATTGTTCTGCCGTGCAACCTGGATCGTCTCATCTGGAATGCACAGAAAATATTCAAAGTCGATGAACGTCAACCAGTCGATCTGTCACCACTTCACGTCATCACTGGTGTTCGCGAACTGTCAAAGAAGCTGATCATTGTGTCCGGAAACGATGAGATCTCAAAGCAAGCCCAGTACAACGCAACGCTCCTCATGAACATTCTTCTGCGTTCGACTCTGTGCACGAAGAAATTGTGTACTGTGAAAAAGTTGAACACGGAAGCGTTCGACTGGCTTCTTGGAGAAATCGAAACTCGCTTCCAGCAAGCCATTGCTCAACCTGGAGAAATGGTTGGAGCCCTGGCTGCTCAGTCCCTTGGAGAACCCGCCACTCAGATGACACTGAACACTTTCCACTACGCCGGAGTGTCTGCTAAAAATGTGACCCTCGGAGTGCCACGTCTCAAGGAAATCATCAACGTGTCGAAGCAGTTGAAGACCCCGTCATTGACTGTATTCCTCACTGGTGCGGCTGCCAAGGATCCAGAAAAAGCAAAGGATGTGTTGTGCAAGTTGGAGCACACGACACTCAAGAAGGTCACGTGCAATACTGCCATCTACTACGATCCAGATCCGAAAAATACTGTGATCACAGAAGACGAGGAATGGGTGTCCATCTTCTACGAAATGCCAGATCACGATCTCTCCCGCACCTCCCCGTGGCTTCTGCGTATTGAGCTAGACCGTAAGAGAATGGTCGATAAGAAGCTAACTATGGAGATGATTGCTGATCGTATTCACAAYGGATTCGGAAACGACGTCCACACCATCTACACCGATGACAACGCTGAGAAACTTGTATTCCGTCTCCGTATCGCTGGA------GAAGACAAGGGAGCAGATACTCAAGAAGAGCAAGTTGATAAGATGGAAGACGACGTTTTCTTGCGTTGCATCGAAGCCAACATGCTGTCCGACCTGACTCTGCAAGGAATCCCGGCCATCTCGAAGGTGTACATGAACCAGCCAAACACTGACGACAAAAAGCGAATCATCATCACGCCAGAAGGAGGATTCAAGTCTGTTGCTGACTGGATTCTGGAAACTGACGGAACTGCTCTGTTGAGAGTTCTCTCGGAAAGACAGATCGACCCAGTTCGCACAACTTCCAACGACATCTGTGAAATTTTTGAAGTTTTGGGTATTGAGGCTGTGCGAAAGGCCATTGAGAGGGAAATGCACAACGTCATTTCGTTCGACGGGTCTTATGTCAACTACAGACATTTGGCGCTTCTTTGTGACGTTATGACTGCGAAAGGACATTTGATGGCTATC
EG5716      ---------------------------CTGCCGCACTTCATCAAGGACGACTACGGACCAGAGTCGAAGGGATTCGTCGAAAATTCCTACCTCGCCGGATTGACTCCTTCCGAATTCTTCTTCCACGCCATGGGAGGTCGTGAAGGTCTCATTGATACTGCTGTCAAGACTGCTGAAACTGGATACATCCAACGTCGTCTCATCAAGGCTATGGAGAGTGTGATGGTCAATTACGACGGAACCGTTCGTAACTCGCTGGCTCAAATGGTGCAGCTGAGATACGGAGAAGACGGATTGGACGGAATGTGGGTCGAGAATCAGAATATGCCGACGATGAAACCTAACAATGCTGTGTTCGAAAGAGACTTCAGAATGGATCTCACCGACAACCGATTCCTTCGCAAGAACTACTCCGAAGATGTAGTGCGCGAAATACAGGAATCAGAG---GAAGGAATTTCTCTGGTCGAGTCGGAGTGGTCGCAACTCGAGGAAGATCGTCGCCTTCTCCGAAAGATCTTCCCTCGTGGTGAC---GCCAAGATCGTTCTCCCGTGCAACTTGCAGCGTCTCATCTGGAATGCACAGAAGATTTTCAAAGTGGATCTGCGAAAACCCGTCAATCTGTCTCCACTCCATGTCATCAACGGAGTTCGCGAGCTCTCGAAGAAGCTGATCATCGTGTCCGGAAACGATGAAATCTCCAAACAAGCCCAGTACAACGCCACGCTTCTCATGAATATTCTCCTGAGATCCACGCTTTGTACCAAGAAGATGTGCACGACTGCGAAGCTGAACACGGAAGCATTCGACTGGCTCCTCGGAGAAATCGAATCTCGTTTCCAACAAGCTATCGCTCAACCGGGAGAGATGGTCGGTGCTCTGGCTGCACAGTCTCTGGGAGAGCCCGCCACTCAGATGACACTGAACACCTTCCATTATGCTGGAGTGTCTGCAAAGAACGTCACACTCGGAGTGCCTCGTCTCAAGGAAATCATCAACGTGTCGAAGCAGCTGAAGACTCCCTCGCTGACTGTGTTCCTCACTGGTGCTGCTGCGAAGGATCCCGAAAAGGCGAAGGATGTGCTCTGCAAGTTGGAGCACACCACACTGAAGAAGGTGACCTGCAACACTGCCATTTACTACGATCCGGACCCGAAGAACACTGTCATCTCGGAAGACGAGGAATGGGTGTCTATTTTCTACGAAATGCCCGATCACGATTTGTCGAGAACTTCTCCATGGCTTCTTCGTATAGAGTTGGATCGCAAGAGAATGGTCGATAAGAAGTTGACCATGGAAATGATTGCTGATCGAATTCACGGTGGATTCGGAAACGATGTGCACACCATCTACACTGATGACAACGCTGAGAAGCTTGTCTTCCGTCTCCGAATCGCCGGA------GAGGACAAAGGAGCCGATACCCAGGAGGAGCAGGTCGACAAGATGGAGGACGACGTTTTCTTGCGTTGCATCGAGGCGAACATGCTGTCCGATTTGACCCTGCAAGGAATTCCGGCCATCTCGAAGGTTTACATGAATCAGCCGAACACCGACGACAAGAAGCGAATCGTGATCACTCCGGAGGGAGGATTCAAGGCTGTCGCCGACTGGATTCTCGAAACTGACGGAACTGCTCTGTTGAGAGTGCTCTCCGAAAGACAGATCGACCCCGTGCGCACGACTTCCAACGACATCTGCGAGATTTTCGAGGTTCTCGGAATCGAGGCGGTTCGAAAGGCTATCGAGCGTGAAATGGACAACGTCATCTCGTTCGACGGTTCCTATGTCAATTATAGACACTTGGCGCTTCTTTGCGACGTGATGACTGCGAAGGGACACTTGATGGCGATT   [1821]
QG122       --------------------------ACCTTCCCACTTCATCAAGGACGACTACGGACCGGAATCGAAGGGATTCGTCGAGAATTCGTATCTCGCCGGTCTGACGCCTTCTGAATTCTTCTTCCACGCCATGGGAGGTCGTGAAGGTCTCATCGATACTGCCGTCAAGACGGCCGAAACCGGATACATTCAACGTCGTCTGATCAAGGCTATGGAGAGTGTGATGGTCAATTACGATGGAACTGTGCGAAATTCGTTGGCTCAGATGGTTCAGCTGAGATACGGAGAGGATGGTCTCGATGGAATGTGGGTGGAGAATCAGAACTTGCCGACGATGAAGCCGAACAACGCCGTCTTCGAGAGAGACTTCAGAATGGATCTGACGGATAACAAGTTCATCAAGAAGAACTACTCAGACGACGTCGTCCGCGAGATTCAAGAGTCTTCT---GATGGAATCTCACTTGTCGAGTCGGAATGGTCGCAGCTCGAAGAGGATCGACGTCTTCTTCGAAAGATCTTCCCCAAAGGAGAC---GCTAAAATTGTGCTTCCTTGTAATCTGCAGCGTCTCATCTGGAATGCCCAAAAGATCTTCAAAGTGGATCTCCGAAAGCCGGTGAACCTCTCGCCACTCCACGTCATCAATGGAGTCCGCGAACTGTCGAAGAAGTTGATCATTGTCAGTGGAAACGATGAAATCTCGAAGCAGGCACAGTACAACGCGACGCTTCTCATGAACATCCTTCTCCGATCGACACTCTGCACCAAGAAGATGTGCACGACTTCTAAACTGAACACGGAGGCGTTCGACTGGCTCCTCGGAGAAATCGAGTCGAGATTCCAGTCTGCGATTGCSCAGCCGGGAGAAATGGTCGGAGCACTGGCCGCCCAGTCGCTCGGAGAGCCCGCCACTCAGATGACGTTGAACACTTTCCACTACGCCGGAGTGTCTGCCAAGAACGTGACGCTCGGAGTGCCCCGCCTCAAGGAGATTATCAACGTCGCCAAGACCCTGAAGACGCCGTCGTTGACAGTCTACATGACAGGAGCCGCCGCCAAAGATCCCGAAAAGGCGAAGGACGTGCTGTGCAAGCTGGAGCATACTACACTCAAGAAGGTTACCTGCAACACGGCAATCTACTACGATCCGGATCCGAAGAACACGGTCATCGCCGAAGACGAGGAATGGGTGTCGATCTTCTACGAAATGCCGGATCACGATATTTCGAGAACGTCTCCATGGCTTCTTCGTATCGAGTTGGACCGTAAGAAGATGGTCGACAARAAGTTGACGATGGAAATGATTGCCGATCGAATTCACGGAGGCTTTGGAAACGACGTGCACACCATCTACACTGACGACAACGCCGAGAAGCTCGTCTTCCGACTCAGAATCGCCGGC------GAAGACAAGGGRCCGGATAACCAGGAGGAGCAGGTCGACAAGATGGAAGACGACGTCTTCTTGAGATGCATCGAGGCGAATATGCTTTCCGACTTGACGCTTCAAGGAATTCCTGCCATTTCGAAGGTTTACATGAGTCAACCGCAAAGTGACGATAAGAAGAGAATCGTTATCACTAAGGAAGGAGGGTTCGACGCGATCGCTGATTGGATTCTCGAAACTGACGGAACTGCTCTTCTGCGAGTCCTCTCCGAACGACAGATCGATCCAGTCAGAACGACTTCCAACGACATCTGCGAGATCTTCGAAGTTCTCGGAATCGAGGCGGTCAGAAAGTCGATCGAACGAGAAATGGACAACGTCATCTCGTTCGACGGATCCTACGTGAACTACCGTCACTTGGCGCTTCTCTGTGACGTCATGACTGCCAAGGGACATTTGATGGCCATT
Csp9        ATTCCATTCGGTTTCCGTCACCGTACCCTTCCGCACTTCATCAAAGACGACTACGGACCAGAATCGAAGGGATTCGTCGAGAATTCCTACCTCGCCGGCCTGACGCCTTCTGAATTCTTCTTCCACGCGATGGGAGGACGTGAAGGTCTGATTGATACGGCTGTGAAGACTGCCGAGACTGGATACATTCAACGTCGTCTGATTAAAGCCATGGAGAGTGTGATGGTCAATTACGATGGTACAGTAAGAAACTCGTTGGCTCAAATGGTTCAGTTGAGATATGGAGAGGATGGTTTGGATGGAATGTGGGTCGAGAATCAGAATATGCCGACGATGAAGCCCAATAATGCAGTGTTTGAGAGAGATTTTAGAATGGACCTAACCGACAACAAATTCCTCCGTAAAAACTACTCGGAAGACGTCGTTCGCGAGATCCAAGAATCCCAG---GACGGCATCTCGCTCGTCGAGTCCGAATGGTCGCAGCTGGAAGAGGATCGACGTCTCCTCCGAAAGATCTTCCCTCGCGGTGAC---GCCAAAATCGTGCTTCCCTGTAACCTTCAACGTCTCATCTGGAACGCTCAGAAGATCTTCAAAGTGGACCTTCGGAAGCCAGTGAATCTCTCACCCCTCCACGTCATCAACGGAGTCCGTGAGCTATCGAAGAAGCTGATCATTGTGAGTGGCAACGATGAGATCTCGAAGCAAGCGCAGTACAACGCCACATTGCTCATGAATATCCTCCTGAGATCCACGCTTTGTACCAAGAAGATGTGCACCAGTGCGAAGCTCAACACAGAAGCCTTTGATTGGCTGTTAGGAGAAATCGAGACACGCTTCCAACAGGCGATTGCTCAGCCCGGAGAGATGGTTGGAGCTCTGGCGGCTCAGTCGTTGGGAGAACCGGCCACTCAGATGACGTTGAACACCTTCCATTATGCTGGAGTGTCTGCTAAAAACGTTACCCTTGGAGTTCCGAGATTAAAGGAAATTATCAACGTGTCCAAACAGCTCAAGACCCCATCCCTTACCGTATTCCTCACTGGAGCCGCTGCCAAGGATCCGGAGAAGGCTAAGGATGTGCTCTGTAAGCTGGAACACACAACGCTCAAAAAGGTCACATGCAACACTGCGATCTACTACGATCCGGATCCGAAGAACACGGTGATTGCGGAGGATGAGGAGTGGGTATCGATTTTCTACGAGATGCCGGATCACGATCTGACTAGAACGTCTCCATGGCTGCTTAGAATCGAGCTGGATCGGAAGAGAATGGTTGATAAGAAGCTTACCATGGAAATGATTGCTGATAGAATTCACGGAGGATTTGGACAAGATGTGCATACGATTTATACCGATGACAATGCGGAGAAACTAGTCTTCCGGCTCAGAATCGCTGGA------GAAGATAAGGGAGCCGAGGGACAGGAGGAGCAGGTTGATAAGATGGAGGATGACGTCTTCTTGAGATGCATTGAGGCTAACATGCTCTCTGACCTCACTCTCCAGGGTATTCCAGCTATCTCAAAGGTGTACATGAATCAGCCTAATACTGATGATAAGaAACGAATCATTATCACACCGGAGGGAGGATTCAAGGCGGTCGCTGATTGGATTCTGGAGACTGATGGAACTGCGTTGCTCAGAGTGCTTTCCGAGAGACAGATTGATCCGGTTCGAACGACTTCTAACGATATCTGTGAGATCTTTGAGGTGCTGGGAATCGAGGCTGTGCGAAAGTCGATTGAGAAGGAAATGGACAACGTCATCTCGTTTGACGGATCCTATGTGAACTATCGGCACTTGGCACTGCTTTGTGATGTGATGACGGCGAAGGGACACTTGATGGCTATC
Cbr         ATTCCATTCGGTTTCCGTCACCGCACGCTTCCGCACTTCATCAAAGACGACTACGGACCAGAATCGAAAGGATTCGTCGAGAATTCCTATCTCGCCGGCCTAACGCCTTCTGAATTCTTCTTCCACGCGATGGGAGGACGTGAAGGTTTGATTGATACGGCTGTGAAGACTGCCGAGACTGGATACATCCAGCGTCGTCTCATCAAAGCCATGGAGAGTGTCATGGTCAATTACGATGGTACAGTAAGAAACTCGTTGGCTCAAATGGTCCAGCTGAGATATGGAGAGGATGGTTTGGATGGAATGTGGGTCGAGAATCAGAATATGCCGACGATGAAGCCGAATAATGCCGTGTTTGAGAGGGATTTTAGAATGGACCTAACCGACAACAAGTTCCTGCGCAAAAACTACTCTGAAGACGTCGTTCGCGAGATCCAAGAGGCCCAG---GACGGCATCTCGCTCGTCGAGTCCGAATGGTCGCAACTCGAAGAGGATCGACGTCTCCTGCGAAAGATCTTCCCTCGCGGTGAC---GCCAAAATCGTGCTCCCCTGTAACCTGCAACGTCTCATCTGGAACGCTCAGAAGATCTTCAAAGTGGACCTTCGGAAGCCAGTGAACCTCTCGCCCCTCCACGTCATCAACGGCGTTCGGGAGCTGTCGAAGAAGCTGATCATCGTGAGTGGCAACGATGAGATCTCGAAGCAGGCGCAGTACAACGCCACATTGCTCATGAATATCCTCCTACGATCCACGCTCTGCACGAAGAAGATGTGCACCAGTGCGAAGCTCAACACGGAGGCGTTCGATTGGCTGTTAGGAGAAATCGAGACTCGCTTCCAACAGGCTATTGCCCAGCCCGGAGAGATGGTCGGAGCACTGGCAGCGCAGTCTCTGGGAGAACCGGCCACTCAGATGACGTTGAACACCTTCCATTATGCTGGAGTGTCTGCCAAGAACGTTACGTTGGGAGTCCCAAGATTAAAGGAGATTATCAATGTATCCAAACAGCTCAAGACCCCATCCCTTACCGTATTCCTCACTGGAGCCGCTGCCAAGGATCCTGAGAAGGCGAAGGATGTGCTCTGTAAGCTGGAGCACACAACTCTGAAGAAAGTCACTTGCAACACTGCGATCTACTACGATCCGGATCCGAAGAACACGGTGATTGCTGAGGATGAGGAGTGGGTATCGATTTTCTACGAGATGCCGGATCACGATCTGACGAGAACGTCGCCATGGTTGCTCAGAATCGAGCTGGATCGGAAGAGAATGGTTGATAAGAAGCTGACGATGGAAATGATTGCGGATAGAATCCACGGAGGATTTGGACAGGATGTGCACACGATTTATACAGATGACAACGCTGAGAAACTAGTTTTCCGGCTTCGAATCGCTGGA------GAGGACAAGGGAGCCGAGGGACAGGAGGAGCAGGTTGATAAGATGGAGGATGACGTCTTCTTGAGATGCATTGAAGCCAACATGCTCTCAGATCTCACTCTCCAGGGTATTCCAGCAATCTCAAAGGTCTACATGAATCAGCCTAACACTGATGATAAGAAACGAATCATCATCACGCCGGAGGGAGGATTCAAGGCGGTGGCCGATTGGATTCTGGAGACTGATGGAACTGCGCTGCTCAGAGTTCTTTCCGAGAGACAGATCGATCCGGTTCGAACGACGTCTAACGATATCTGCGAGATCTTTGAGGTGCTGGGAATTGAAGCTGTGCGAAAGTCGATTGAGAAGGAAATGGACAACGTCATCTCGTTCGACGGATCCTATGTGAACTATCGGCACTTGGCGCTTCTTTGTGATGTGATGACGGCGAAGGGACACTTGATGGCTATC
JU727       ATTCCWTTYGGATTCCGTCACCGTACCCTTCCGCACTTCATCAAAGACGACTACGGACCAGAATCGAAAGGATTCGTTGAGAATTCCTACCTGGCCGGTCTGACACCATCCGAATTCTTCTTCCACGCGATGGGCGGTCGCGAGGGTCTCATCGATACGGCTGTGAAGACTGCCGAGACGGGATACATTCAACGACGTCTAATCAAGGCAATGGAGAGTGTTATGGTCAATTACGATGGAACAGTGAGGAATTCTCTTGCCCAAATGGTACAGCTGAGATATGGAGAGGATGGACTCGACGGAATGTGGGTCGAGAATCAGAATATGCCGACGATGAAGCCGAATAATGCAGTGTTCGAGAGAGATTTTAGGATGGACCTGACCGACAACAAATTCCTGCGCAAGAACTACTCGGAAGACGTCGTTCGCGAGATTCAAGAGTCCACC---GACGGCATCTCGCTCGTCGAATCCGAATGGTCGCAACTCGAAGAGGATCGTCGTCTCCTTCGAAAAATCTTCCCTCGCGGTGAC---GCCAAAATCGTTCTCCCCTGCAACCTGCAACGTCTCATCTGGAATGCTCAAAAAATCTTCAAAGTCGACTTGCGAAAGCCGGTGAATCTCTCGCCGCTTCACGTCATCAACGGCGTTCGTGAGCTCTCGAAAAAGCTGATAATCGTCAGTGGAAACGACGAAATCTCGAAACAAGCCCAATACAATGCCACCCTGCTCATGAATATCCTTCTAAGATCCACACTTTGCACCAAGAAAATGTGCACATCGGCGAAACTCAACACAGAAGCCTTCGATTGGCTCCTCGGAGAAATTGAGACCCGTTTCCAAAGTGCTATTGCTCAGCCGGGAGAAATGGTTGGAGCACTTGCTGCTCAGTCACTCGGAGAGCCCGCAACTCAAATGACATTGAACACTTTCCATTATGCAGGAGTCTCCGCGAAAAACGTCACTTTGGGAGTTCCCCGTCTTAAGGAAATCATCAACGTCTCCAAGCAACTGAAGACCCCCTCGCTGACCGTATTCCTAACGGGCGCCGCTGCCAAGGACCCGGAAAAGGCGAAGGATGTATTGTGCAAGCTGGAGCATACGACGCTGAAGAAGGTCACTTGTAACACTGCAATCTACTACGATCCGGATCCGAAGAATACGGTAATCGCCGAAGATGAGGAGTGGGTGTCGATTTTCTACGAGATGCCCGATCACGATTTGACTAGAACGTCGCCGTGGTTGTTGAGAATCGAGTTGGATCGAAAGAGTATGGTGGATAAGAAGTTGACGATGGAAATGATTGCCGATCGAATTCACGGCGGATTCGGAACAGACGTCCATACGATTTATACGGATGACAATGCGGAGAAGCTGGTGTTCCGGTTGAGAATCTCCGGA------GATGATAAGGGTGATGGAGGACAGGAGGAGCAGGTGGACAAGATGGAGGACGACGTCTTCTTGAGATGCATCGAAGCGAATATGCTGTCGGATTTGACACTTCAGGGAATTCCACAGATCTCCAAGGTCTATATGAGTCAGCCGAATACGGATGATAAGAAGAGAATCATTATTACGCCGGAGGGAGGATTCAAGGCGGTCGCTGATTGGATTTTGGAGACTGATGGAACGGCGTTGCTCCGAGTGCTCTCGGAGAGACAGATTGATCCGATTCGAACGACGTCCAACGATATTTGCGAGATCTTTGAGGTTCTGGGAATCGAGGCGGTGCGAAAGTCGATTGAGAAGGAGATGGACAATGTGATCTCGTTCGACGGTTCCTACGTCAATTATCGACATTTGGCACTTTTGTGTGATGTGATGACGGCGAAGGGACACTTGATGG-----
Cre         --------------------------------TCACTTCATCAAGGACGACTATGGACCAGAATCGAAAGGATTCGTCGAGAATTCGTATCTCGCCGGTCTAACGCCTACAGAATTCTTCTTCCACGCAATGGGAGGACGTGAAGGTCTGATTGATACGGCTGTGAAAACGGCTGAAACTGGATACATTCAACGTCGTCTCATCAAGGCAATGGAGAGTGTTATGGTCAATTATGATGGTACTGTAAGGAATTCGTTGGCACAAATGGTACAGCTGAGATACGGAGAGGACGGATTGGACGGAATGTGGGTTGAGGATCAGAATATGCCGACGATGAAGCCGAATAACGCAGTGTTTGAGAGAGATTTCAGAATGGATCTCACCGACAACAAATTCCTTCGAAAGAACTACTCAGAAGACGTCGTTCGTGAGATTCAAGAATCCGAG---GACGGCATCTCGCTCGTCGAATCCGAATGGTCTCAACTCGAAGAAGATCGACGTCTCCTTCGTAAAATCTTCCCACGTGGTGAC---GCGAAGATCGTACTTCCTTGCAATCTCCAACGTCTCATCTGGAACGCCCAAAAAATCTTCAAAGTGGATCTCCGAAAACCGGTGAATCTCTCACCGCTTCATGTGATCAACGGCGTCCGTGAGCTATCGAAAAAGCTGATAATCGTCAGTGGCAACGATGAGATCTCGAAACAAGCTCAGTATAATGCGACGTTGCTCATGAATATTCTGTTGCGCTCCACACTTTGCACGAAGAAGATGTGCACGTCGGCTAAGCTGAATACGGAGGCGTTCGATTGGTTATTGGGAGAAGTGGAGTCACGATTCCAACAGGCGATTGCTCAACCGGGAGAAATGGTTGGAGCATTGGCTGCTCAGTCACTCGGAGAGCCCGCCACTCAGATGACATTGAATACGTTCCATTATGCAGGAGTTTCAGCCAAAAATGTGACTCTTGGAGTTCCACGTCTCAAGGAAATCATCAATGTCTCCAAGCAGCTCAAGACCCCATCGCTTACCGTATTCCTCACCGGTGCCGCTGCAAAAGACGCTGAAAAAGCGAAGGATGTGCTCTGTAAGCTGGAGCATACGACGCTGAAAAAGGTCACATTGAACACGGCGATCTACTACGATCCTGACCCGAAGAATACCGTAATCGCGGAAGACGAGGAGTGGGTATCGATTTTCTATGAGATGCCGGATCACGACTTGTCGAGAACGTCGCCGTGGTTGCTGAGAATC---TTGGATCGGAAGAGAATGGTGGATAAGAAGTTGACGATGGAAATGATAGCGGATCGGATTCATGGAGGATTTGGTAACGATGTGCACACGATTTATACCGATGACAACGCGGAAAAACTGGTTTTCCGGTTGAGAATCGCCGGA------GAGGATAAAGGAGCGGACACACAGGAGGAGCAGGTGGATAAGATGGAGGATGACGTCTTCTTGAGATGTATCGAGGCGAATATGTTGTCGGATTTGACGCTTCAAGGAATTCCAGCCATCTCTAAAGTCTATATGAATCAGCCGAATACAGATGACAAGAAACGGATTATTATCACGCCGGAGGGTGGATTCAAGGCGGTCGCCGACTGGATTCTGGAGACTGATGGAACCGCGTTGCTGCGAGTTCTATCGGAAAGACAAATCGATCCGGTTCGAACGACTTCGAATGATATCTGCGAGATCTTTGAGGTGTTGGGAATCGAGGCGGTGCGGAAAGCGATTGAGCGGGAAATGGACAATGTCATCTCGTTCGACGGTTCCTATGTGAATTACAGACATTTGGCGTTGCTTTGTGATGTGATGACTGCGAAGGGACACTTGATGGCCATT
Cbn         --------------------------------TCACTTCATCAAGGACGACTATGGACCAGAATCGAAAGGATTCGTCGAGAACTCCTATCTCGCCGGTCTCACCCCATCCGAATTCTTCTTCCACGCAATGGGAGGACGTGAAGGATTGATTGATACGGCTGTCAAGACTGCCGAAACCGGATACATTCAACGTCGTCTGATTAAGGCTATGGAGAGTGTGATGGTCAATTATGATGGTACGGTGAGAAACTCTCTCGCTCAGATGGTTCAGTTGAGATATGGAGAGGATGGTCTGGATGGAATGTGGGTCGAGAATCAGAATATGCCGACGATGAAGCCCAATAATGCAGTGTTCGAGAGAGATTTTAGAATGGAACTAACAGACACGAAATTCCTCCGCAAACACTACTCAGAAGACGTGGTTCGTGAGATCCAAGAGTCTCTC---GACGGAATCTCSCTSGTCGAATCGGAATGGTCTCAACTGGAAGAGGATCGTCGACTCCTTCGAAAGATCTTCCCCAGAGGAGAC---GCCAAGATCGTTCTTCCCTGCAATCTGCAGCGTCTCATCTGGAATGCTCAGAAGATTTTCAAGGTGGATCTCCGGAAGCCGGTGAATCTCTCCCCACTCCATGTGATCAACGGAGTCCGTGAGCTCTCGAAAAAGCTGATAATCGTCAGTGGAAACGACGAAATCTCCAAACAAGCACAGTACAACGCCACTTTACTCATGAATATCCTCTTGAGATCCACGTTGTGCACCAAGAAAATGTGCACGTCGGCTAAACTGAACACGGAGGCGTTCGATTGGCTCCTCGGAGAAATTGAGACCCGATTCCAGCAGGCGATTGCTCAGCCTGGAGAGATGGTGGGTGCCCTTGCCGCTCAGAGTTTGGGAGAGCCTGCCACTCAAATGACCCTGAACACCTTCCATTATGCTGGTGTCTCTGCGAAAAAYGTGACTCTTGGAGTSCCTAGACTTAAGGAGATTATTAACGTGTCCAAACAGCTCAAAACTCCGTCGCTTACCGTATTCCTGACGGGTCCCGCCGCGAAAGACCCYGAAAAGGCCAAAGACGTACTGTGTAAGCTGGAGCACACCACCYTGAAAAAGGTGACGTGYAACACCGCCATCTACTATGATCCGGATCCGAAGAACACGGTGATTGCTGAGGACGAGGAGTGGGTGTCGATTTTYTATGAGATGCCGGATCACGATCTCTCSCGCACGTCTCCGTGGCTTTTGAGAATTGAGTTGGATCGGAAGCGAATGGTKGATAAGAAGTTGACGATGGAAATGATTGCCGATCGAATTCATGGAGGATTTGGAAACGATGTGCACACGATTTACACGGATGACAATGCCGAGAAATTGGTGTTCCGCTTGAGAATAGCTGGA------GAGGATAAGGGAGCCGAGGGACAGGAGGAGCAGGTAGACAAAATGGAGGACGACGTCTTCCTTCGTTGCATCGAGGCAAANATGCTCTCCGATCTGACACTTCAAGGAATTCCAGCAATCTCGAAAGTGTACATGAATCAGCCACAAACGGACGACAAAAAACGGATTATTATCACTCCGGAAGGAGGATTCAAGGCCGTCGCCGATTGGATTCTCGAAACAGACGGTACCGCCCTTCTACGCGTTCTCTCCGAACAACAAATCGATCCGGTCCGAACCACTTCCAATGATATCTGTGAGATTTTCGAAGTGCTCGGAATCGAGGCGGTTCGAAAAGCCATNGAAAGAGAAANGGACAATGTCATCTCGTTCGACGGTTCCTATGTCAATTATCGCCATTTGGCACTGCTTTGTGATGTTATGACGGCTAAGGGACATCTACATGGC---
JU1333      -----------------------------------------CAAGGACGATTATGGACCAGAGTCAAAAGGATTCGTCGAGAATTCCTATCTCGCCGGACTGACGCCTTCAGAATTCTTCTTCCATGCGATGGGAGGACGTGAAGGACTGATTGATACAGCTGTCAAGACTGCCGAAACCGGATACATTCAACGTCGTCTCATCAAGGCTATGGAGAGTGTCATGGTCAATTAYGAYGGWACCGTCMGAAAYTCGCTCGCTCAAATGGTTCAATTGAGATATGGAGAGGATGGTTTGGACGGAATGTGGGTCGAGAATCAGAATATGCCGACGATGAAGCCCAATAATGCCGTGTTTGAGAGAGATTTCCGAATGGACCTCACAGACAACAAATTCATTCGCAAGAACTACTCGGAAGACGTCGTTCGTGAGATACAAGAATCCGCC---GACGGCATCTCGCTCGTCGAATCCGAATGGACTCAACTCGAAGAGGATCGTCGTCTCCTTCGCAAAATCTTCCCACGTGGTGAC---GCGAAAATCGTTCTTCCGTGCAATCTTCAACGTCTCATCTGGAATGCGCAGAAAATATTCAAAGTGGACCTTCGGAAGCCGGTGAATCTCTCGCCACTTCACGTCATCAACGGAGTTCGTGATCTCTCGAAAAAGCTTGTGATTGTCAGTGGAAACGATGAGATTTCGAAGCAAGCACAGTNCAATGCCACGTTGCTCATGAATATCCTGCTGAGATCCACGTTRTGCACCAAGAAGATGTGCACGTCGGCTAAATTGAATACGGAAGCTTTCGATTGGCTTTTGGGAGAAATCGAGTCSAGATTCCAGCAGGCTATTGCTCAACCCGGAGAAATGGTTGGTGCCCTGGCTGCCCAATCTCTAGGAGAACCCGCCACTCAAATGACCCTCAACACKTTCCATTATGCTGGAGTATCTGCCAAAAACGTCACTCTTGGAGTGCCACGTCTAAAGGAGATCATCAACGTGTCCAAACAACTCAAAACACCATCTCTGACCGTATTCTTGACTGGAGCCGCTGCCAAAGATCCMGAAAAGGCCAAGGATGTGCTCTGTAAGCTGGAGCATACAACACTCAAAAAGGTGACATGCAATACTGCCATCTACTATGATCCRGATCCGAARAACACGGTGATTGCCGAGGATGAAGAATGGGTATCGATTTTCTATGARATGCCTGATCATGATCTGTCAAGAACGTCGCCATGGTTGTTGAGAATCGARTTGGAYCGAAAGAGRATGGTSGAYAAGAAGTTGACGATGGAAATGATTGCTGATCGAATCCATGGAGGATTCGGAAACGACGTGCACACTATCTACACTGATGACAATGCSGACAAGTTAGTGTTCCGTCTTCGAATCGCCGGA------GAGGATAAGGGTGCCGAGGGACAAGAGGAGCAAGTGGATAAGATGGAGGATGAYGTGTTCTTGCGTTGTATTGAGGCCAATATGCTGTCTGATTTGACGTTGCAAGGAATTCCGGCTATTTCAAAGGTCTACATGAACCAGCCRAACACTGACGACAAGAAGCGTATCATCATAACACCAGAGGGTGGTTTCAAGGCCGTCGCCGACTGGATTCTCGAAACAGACGGTACCGCATTGCTCAGAGTGCTCTCCGAACGTCAAATCGATCCCGTCCGAACCACTTCCAACGATATTTGCGAGATTTTCGAAGTTCTCGGAATCGAAGCGGTCCGAAAGGCGATTGAAAGAGAAATGGACAATGTCATCTCGTTCGACGGTTCGTATGTCAACTATCGACATTTGGCTCTTCTTTGTGACGTCATGACAGCTAAAGGACACTTGA--------
JU1373      ATCCCGTTCGGATTCCGTCACCGTACTCTTCCCCATTTCATCAAAGACGACTACGGACCGGAATCCAAGGGATTCGTCGAGAATTCCTATCTCGCCGGTCTGACGCCTTCAGAATTCTTCTTCCACGCAATGGGAGGAAGAGAAGGATTGATTGATACGGCTGTGAAGACTGCCGAAACGGGATACATTCAACGTCGTCTGATTAAGGCTATGGAGAGCGTCATGGTGAATTATGATGGAACAGTGAGGAATTCGTTGGCTCAGATGGTTCAGTTGAGATATGGAGAGGATGGGCTGGATGGAATGTGGGTTGAGAATCAGAATATGCCGACGATGAAGCCGAATAATGCAGTGTTTGAGAGAGATTTTAGGATGGACCTAACCGACAACCACTTCCTCCGCAAAAACTACTCAGAAGACGTCGTCCGCGAGATCCAAGAATCCACC---GACGGAATCTCGCTCGTCGAATCCGAATGGTCGCAACTGGAAGAGGATCGTCGCCTTCTTCGAAAGATCTTCCCACGTGGAGAC---GCCAAAATCGTCCTCCCCTGCAATCTCCAACGTCTCATCTGGAATGCCCAAAAGATCTTCAAAGTGGATCTCCGTAAACCGGTGAATCTCTCCCCACTCCACGTCATCAACGGAGTCCGTGACCTATCGAAAAAGCTGATCATCGTCTCAGGAAACGACGAGATTTCGAAGCAAGCCCAATATAATGCGACTCTTCTGATGAACATCCTCCTCAGATCCACTCTCTGTACGAAGAAGATGTGCACGTCGGCAAAACTGAATACGGAGGCGTTCGATTGGCTTCTAGGAGAGATTGAGACCCGATTCCAACAGGCCATTGCTCAGCCTGGAGAAATGGTAGGAGCGTTGGCTGCTCAGTCTCTCGGAGAGCCTGCCACTCAAATGACGTTGAACACTTTCCATTATGCTGGAGTATCCGCCAAGAACGTAACCCTTGGAGTTCCGCGTCTAAAGGAGATTATCAATGTATCGAAACAACTGAAAACTCCGTCACTGACCGTATTCTTAACTGGAGCCGCTGCCAAGGATCCCGAGAAGGCTAAGGATGTGCTCTGTAAGCTGGAGCACACGACACTGAAGAAGGTGACGTGTAACACCGCGATCTACTACGATCCGGATCCGAAGAACACGGTGATCGCCGAAGACGAGGAGTGGGTATCGATTTTCTACGAAATGCCGGATCACGATATCTCGAGGACCTCTCCATGGCTTCTCAGAATCGAATTGGATAGGAAGAGAATGGTGGATAAGAAGCTGACGATGGAAATGATAGCCGATCGAATTCATGGAGGATTTGGAAACGATGTGCACACGATTTATACGGATGACAACGCCGAGAAGCTCGTCTTCCGACTCCGAATCGCTGGG------GAGGATAAGGGAGGAGAGGGGCAGGAGGAGCAGGTGGATAAGATGGAGGACGACGTTTTCTTGCGATGCATCGAAGCGAATATGCTCTCGGATCTCACGCTCCAGGGTATCCCGGCAATCTCGAAGGTCTACATGAATCAGCCGAATACGGATGACAAGAAGCGGATTATTATCACACCGGAAGGTGGATTCAAGGCGGTTGCTGATTGGATTCTGGAGACTGATGGAACGGCGTTGCTCAGAGTTCTTTCTGAACGACAGATTGATCCGGTTCGAACGACTTCCAACGACATCTGCGAGATCTTTGAGGTTCTCGGAATCGAGGCGGTTCGGAAGGCGATTGAGAGAGAAATGGATAATGTCATCTCGTTCGACGGATCCTATGTCAACTACAGGCATTTGGCCCTTCTTTGTGATGTGATGACGGCCAAGGGACATCTCATGGCAATC   [1833]
Cel         ATTCCATTCGGTTTCCGTCATCGTACACTTCCTCACTTCATCAAGGACGACTATGGACCGGAATCCAAAGGTTTTGTCGAAAATTCCTATCTGGCCGGCCTAACTCCATCGGAATTCTTCTTCCACGCAATGGGAGGACGTGAAGGTCTGATTGATACAGCTGTAAAGACTGCCGAGACTGGATATATTCAACGTCGTCTAATCAAGGCTATGGAAAGTGTAATGGTTAATTATGATGGAACTGTGCGAAATTCCCTTGCACAAATGGTTCAATTGAGATATGGAGAAGATGGTTTGGATGGAATGTGGGTTGAGAATCAGAATATGCCGACGATGAAGCCCAATAATGCCGTGTTTGAGAGAGATTTCAGAATGGACCTCACCGACAACAAATTCCTTCGCAAAAACTACTCGGAAGACGTTGTGCGCGAAATTCAAGAATCCGAA---GACGGAATTTCGCTCGTCGAATCGGAATGGTCACAGCTGGAAGAGGATCGTCGTCTCCTTCGAAAGATCTTTCCACGTGGTGAC---GCTAAGATCGTGCTTCCGTGTAATCTGCAGCGTCTCATTTGGAATGCTCAGAAAATATTCAAAGTTGATCTGCGCAAGCCGGTGAATCTCTCGCCGTTGCACGTGATCTCCGGAGTCCGTGAGCTTTCGAAAAAGCTGATCATTGTCAGTGGAAACGACGAGATTTCAAAGCAGGCTCAGTACAATGCGACACTTTTGATGAATATCTTGCTCCGTTCGACACTTTGCACCAAGAACATGTGCACAAAATCAAAACTGAACTCTGAAGCGTTCGATTGGCTCCTCGGAGAAATTGAATCGCGATTCCAACAGGCTATTGCTCAACCGGGAGAGATGGTTGGAGCATTGGCGGCTCAATCGCTCGGAGAGCCAGCTACTCAGATGACACTCAACACGTTCCATTATGCAGGAGTTTCGGCGAAGAATGTGACACTTGGAGTGCCGAGATTGAAGGAGATTATCAATGTTTCGAAGACGTTGAAGACTCCGTCGTTGACTGTATTCTTGACGGGAGCGGCTGCCAAGGATCCGGAAAAGGCGAAGGATGTGTTGTGCAAGTTGGAGCATACCACGTTGAAAAAGGTAACATGCAATACAGCGATCTACTACGATCCTGACCCAAAGAACACGGTGATCGCCGAAGACGAGGAATGGGTATCGATTTTCTACGAGATGCCGGATCACGATCTATCGCGTACCTCTCCATGGCTTCTTCGGATCGAATTGGACCGAAAACGAATGGTCGACAAGAAGTTGACGATGGAAATGATTGCCGATCGGATTCACGGAGGCTTCGGCAACGATGTTCACACTATCTACACCGACGATAACGCCGAGAAGCTCGTTTTCCGTCTCCGAATCGCCGGA------GAGGATAAGGGA---GAAGCTCAGGAGGAGCAGGTGGATAAGATGGAGGACGACGTGTTCCTACGATGTATCGAGGCAAATATGTTGTCAGATTTGACGCTTCAGGGAATCCCGGCGATCTCGAAGGTCTACATGAATCAGCCGAATACTGATGATAAGAAGCGTATCATTATTACACCGGAGGGAGGGTTCAAGTCGGTCGCCGACTGGATCCTTGAAACTGATGGTACCGCGTTGCTCCGTGTGCTCTCCGAACGTCAGATTGATCCGGTTCGAACGACATCCAACGATATCTGCGAGATCTTTGAAGTGCTCGGAATCGAGGCGGTCAGAAAGGCTATCGAGCGAGAAATGGACAATGTCATCTCGTTCGACGGATCCTATGTCAATTACCGACATTTGGCACTGCTTTGTGATGTGATGACTGCGAAGGGACACTTGATGGCTATT
Csp7        ATTCCGTTCGGATTCCGTCACCGTACTCTTCCCCATTTCATCAAAGACGACTACGGTCCGGAATCGAAAGGATTCGTCGAGAATTCGTACCTTGCCGGTCTGACTGCCGCAGAGTTTTTCTTCCACGCCATGGGAGGTCGCGAGGGTCTTATCGATACTGCTGTCAAAACTGCGGAAACTGGATACATTCAACGCCGTCTGATCAAGGCTATGGAGAGTGTCATGGTTAACTATGACGGAACGGTTCGTAACTCGCTGGCGCAGATGGTGCAGTTGAGATACGGAGAAGACGGACTGGATGGAATGTGGGTCGAGAATCAGAACATGCCGACAATGAAACCGAACAACGCTGTATTCGAGAGAGACTTCAGAATGGACCTAACTGACAATAAGTTCGTTCGCACGAACTACTCAGAAGAAGTCGTTCGTGAGATACAAGAGTCTCAG---GAAGGAATCTCTCTGGTCGAATCGGAATGGTCGCAATTGGAGGAAGATCGCCGTCTTCTCCGAAAGATCTTCCCTCGCGGTGAT---GCCAAGATCGTGCTCCCTTGCAATCTGCAGCGTCTCATCTGGAACGCTCAGAAAATATTCAAGGTGGACCTGCGAAAGCCAGTGAATCTATCACCACTTCACGTCATCGACGGAGTGCGCGAGTTGTCAAAGAAACTGATCATCGTGAGCGGAAAGGATGAGATCTCGAAGCAGGCCCAGTACAATGCGACTCTGCTGATGAACATCCTTCTGAGATCCACTCTGTGCACGAAGAAGCTTTGTACTACTTCCAAGTTGAACACTGAGGCTTTCGATTGGCTCCTTGGAGAAATCGAGTCTCGTTTCCAACAAGCCATTGCTCAGCCGGGAGAAATGGTGGGAGCATTGGCCGCGCAGTCTCTCGGAGAGCCCGCCACTCAGATGACCCTGAACACTTTCCACTACGCCGGAGTGTCTGCCAAGAACGTAACACTTGGAGTACCTCGTCTGAAGGAGATCATTAACGTGTCGAAACAGTTGAAAACTCCGTCTCTCACTGTGTTCCTGACGGGAGCCGCCGCTAAAGATCCGGAAAAGGCGAAGGATGTGCTCTGCAAGCTAGAGCATACAACACTGAAGAAGGTGACAATGAACACAGCGATCTACTATGACCCAGATCCGAAGAACACTGTCATCACTGAGGACGAGGAATGGGTCTCGATCTTCTATGAAATGCCGGATAACGACTTGTCGAAGACATCCCCGTGGGTGCTTCGTATCGAATTGGATCGCAAGAGAATGACTGACAAGAAGCTCACTATGGAACTGATCGCCGATCGTATTCACTCCGGATTCGGAAGCGACGTGCACACGATTTATACCGACGACAACGCCGAGAAGCTCGTGTTCCGCCTCCGAATCGCTGGG------GATGACAAAAACGCCGAAACGCAAGAAGAGCAGGTAGACAAGATGGAAGACGACGTCTTCTTGCGTTGTATCGAAGCCAATATGCTTTCCGATTTGACTCTGCAAGGAATCCCGGCTATTTCGAAGGTTTACATGAATCAACCGAACACAGATGACAAGAAGAGAATCATCATCACTCCGGAAGGAGGGTTCAAGGCGGTTGCTGACTGGATTCTCGAAACTGACGGAACTGCTCTCTTGCGAGTGCTCTCCGAAAGACAGATTGATCCCGTTCGGACGTATTCCAACGACATCTGCGAGATCTTCGAGGTGTTGGGAATTGAGGCTGTGCGGAAGGCCATCGAGCGAGAAATGGACAACGTCATCTCGTTCGACGGTTCCTATGTCAATTATCGACACTTGGCGCTTCTTTGCGACGTCATGACTGCAAAAGGACACTTGATGGCTATT
Cja         ATTCCATTCGGATTCCGTCATCGAACACTTCCTCATTTTATCAAGGATGATTACGGACCAGAGTCGAAAGGATTCGTCGAAAATTCGTATCTTGCCGGTCTCACGCCTTCCGAGTTCTTCTTCCACGCTATGGGAGGTCGCGAAGGTCTTATCGATACTGCTGTCAAGACTGCCGAAACTGGATATATCCAGCGTCGTCTCATCAAGGCTATGGAAAGTGTGATGGTGAATTACGACGGAACTGTTCGTAACTCGCTTGCTCAGATGGTACAACTGAGGTACGGTGAAGACGGATTGGACGGAATGTGGGTGGAGAACCAGAATATGCCGACTATGAAACCGAACAATGCTGTTTTCGAGAGAGATTTCAGAATGGACTTGACCGATAATCGTTTCCTTCGCAAGAACTACTCAGAAGACGTTGTTCGTGAAATACAAGAATCTGAG---GATGGAATTTCCTTGGTCGAGTCTGAATGGTCGCAACTGGAAGAAGATCGTCGTCTTCTTCGAAAAATTTTCCCACGTGGTGAT---GCCAAGATTGTGCTTCCGTGCAATTTGCAGCGTTTGATATGGAATGCTCAGAAAATTTTCAAAGTGGATCTTCGCAAACCTGTCAATCTATCTCCACTCCATGTTATTAATGGTGTTCGCGAATTGTCCAAGAAGCTGATTATTGTGTGCGGAAACGACGAAATCTCGAAACAAGCTCAGTACAACGCTACTCTTCTCATGAACATTTTATTGAGATCGACACTCTGCACGAAGAAAATGTGCACGACTGCAAAATTGAACACAGAAGCGTTCGATTGGCTGCTCGGAGAAATTGAAACTCGCTTCCAACAAGCGATTGCTCAGCCGGGAGAAATGGTCGGTGCACTCGCTGCTCAGTCTCTTGGAGAACCGGCCACTCAGATGACACTGAACACTTTCCATTACGCCGGAGTGTCTGCAAAGAATGTAACACTCGGAGTGCCTCGTCTCAAGGAGATTATCAACGTTTCAAAGCAATTGAAGACACCATCGTTGACGGTGTACCTCACTGGCGCTGCCGCAAGAGATGCCGAAAAGGCCAAGGACGTTCTGTGCAAATTGGAGCACACTACTTTGAAAAAAGTGACGTGTAACACGGCCATTTACTACGATCCGGATCCAAAGAACACTGTGATTACGGAGGACGAAGAATGGGTGTCGATTTTCTACGAAATGCCGGATCACGACTTGTCAAGAACGTCACCGTGGTTGTTGCGCATCGAATTGGATCGAAAGAGAATGGTGGATAAAAAGTTGACGATGGAAATGATTGCCGATCGTATCCACGGAGGATTCGGTAGCGACGTGCACACGATCTACACGGATGACAATGCCGAAAAACTCGTATTCCGCCTTCGTATTGCCGGC------GAGGACAAAGGTGCCGATACACAAGAGGAACAAGTGGACAAGATGGAGGATGACGTCTTTTTGCGTTGCATTGAAGCGAATATGCTGTCGGATTTGACCCTTCAAGGAATTCCAGCCATCTCGAAGGTTTACATGAATCAGCCGAACACTGACGATAAAAAGAGAATCATTATCACTCCGGAAGGAGGATTCAAAGCGGTGGCCGATTGGATTCTGGAAACTGACGGAACTGCTCTGCTCAGAGTTTTATCGGAAAGACAAATCGATCCGGTTCGCACGTCTTCCAACGATATTTGCGAAATCTTTGAAGTTCTCGGTATCGAAGCTGTGCGAAAGGCTATCGAACGTGAAATGGACAACGTCATTTCGTTCGACGGTTCCTACGTTAATTATCGCCACTTGGCGCTTCTCTGCGATGTGATGACAGCGAAGGGACACTTGATGGCGATT
EG4788      --------------------------TCTTCCGCATTTCATCAAGGACGATTATGGACCAGAATCGAAAGGATTCGTCGAAAATTCGTATCTTGCCGGTTTGACGCCTTCTGAATTCTTTTTCCACGCTATGGGAGGTCGTGAAGGTCTTATCGATACTGCTGTAAAAACTGCTGAAACTGGATATATTCAACGTCGTTTGATCAAAGCTATGGAGAGTGTTATGGTCAACTATGATGGAACTGTGAGAAACTCACTGGCTCAGATGATTCAGCTGAGATATGGAGAAGATGGATTGGATGGAATGTGGGTCGAGAATCAGAGTATGCCGACTATGAAACCAACGAATGTGGTGTTCGAGAAGGATTTCAGGACTGATTTGACTGATGATAAATTCATGAGAAGATGTTATTCTGAAGATGTGATACGAGAATTGCAAGAATCGCAT---GATTCGATTGAAAAGGTTGAATCGGAATGGACACAATTGGAAGAGGATCGTCGATTGTTGAGAAAGANTTTCCCGAAAGGAAAT---GCCAAGATTGTGCTTCCTTGCNATTTGCAACGTCTAATTTGGAATGCTCAAAAGATTTTCAAAGTCGATTTGCGAAAACCGGTGAATCTGTCACCATTGCATGTTATAGATGGAGTTCGCGAACTATCGAAAAAGTTGATTATTGTGTGCGGAAATGATGAAATTTCGAAACAAGCTCAATACAATGCCACTCTTCTCATGAATATTCTACTTCGTTCCACTTTATGCACGAAAAAGATGTGCACTTCGGAGAAATTAAATACGGAAGCATTCGATTGGTTGTTGGGAGAAATTGAATCGAGATTTATGCAAGCAATTGCTCAACCGGGAGAAATGGTCGGTGCATTAGCTGCTCAATCACTTGGAGAACCAGCCACACAGATGACACTCAACACTTTCCATTATGCTGGAGTATCAGCTAAGAACGTAACACTTGGAGTACCTCGTCTGAAAGAAATTATCAACGTTTCAAAGACTTTGAAGACACCATCATTGACAGTTTTCTTGACTGGAGCAGCTGCTAAAGACAGTGAAAAGGCGAAGGATGTTTTGTGTAAATTGGAACATACCACACTCAAAAAGGTTACTGCAAATACTGCAATTTATTATGATCCGGATCCGAAGAATACAGTTATTGGAGAGGATGAAGAATGGGTGTCGATTTTCTATGAGATGCCGGATTTCGATATTACGAAGACATCTCCTTGGTTGTTGCGTATTGAATTGGATCGAAAGAGAATGACTGATAAGAAATTGACAATGGAAATGATTGCTGATAGAATTCATTCTGGATTCGGAACTGATGTTCATACTATTTATACTGATGACAATGCAGAGAAACTTGTGTTCCGGTTGAGAATCTCAGGA------GATGACAAATCGGCTGAAGGACAAGAAGAACAAGTGGATAAGATGGAAGATGATGTATTCTTGAGATGTATTGAAGCCAATATGTTGTCCGATTTGACACTTCAGGGAATCCCAGCAATTGCAAAGGTTTACATGAATCAGCCGCTTACTGACGATAAAAAACGAACAATTATCACACCTGAAGGAGGTTTCAAATCGATTACTGAATGGCTTTTGGAAACTGACGGAACTGCTCTCCTGCGTGTTCTCTCCGAAAGACAAATCGATCCAGTTCGTACCACTTCCAACGATATTTGCGAAATCTTCGAAGTTCTTGGAATTGAAGCTGTTCGAAAGGCAATTGAAAGAGAAATGGACAATGTCATTTCTTTCGACGGATCTTATGTCAATTATCGGCATTTGGCTCTTCTTTGTGATGT-------------------------------
JU1528      ATTCCGTTCGGTTTTAGGCATCGTACATTGCCCCATTTCATTAAAGATGATTATGGACCGGAATCTAAGGGTTTCGTCGAAAATTCATACCTTGCCGGATTGACACCATCAGAATTCTTCTTCCACGCTATGGGAGGTCGTGAAGGTCTTATCGATACTGCTGTCAAGACTGCAGAAACGGGATATATCCAACGTCGTTTGATCAAAGCTATGGAGAGTGTTATGGTTATGTATGATGGAACTGTTAGAAACTCGTTGGCACAAATGGTTCAGTTGAGATATGGAGAAGATGGACTTGATGGTATGTGGGTTGAGAATCAAAGTATGCCAACCATGAAACCGAATAATGCAGTTTTTGAAAGAGATTTCAGAACGGACCTTACCGATGAAAAATTCATGAGGAAATCATATTCTGAAGATGTTATTCGAGAGTTGCAAGAATCGCAA---GACGCCATTGAACTGGTTGAATCAGAATGGACACAATTGGAAGAAGATCGAAGATTACTTCGAAAAATCTTCCCAAAGGGTGAT---GCAAAGATTGTGCTTCCTTGTAATCTTCAAAGACTTATTTGGAATGCTCAAAAGATTTTCAAAGTGGATTTGAGGAAACCTGTGAATTTGTCACCGTTGCACGCGATTGAAGGCATTCGTGAATTGTCAAAGAAACTGGTGATTGTGTGCGGTGATGATGATATTTCGAAGCAGGCGCAGTATAATGCGACACTTTTGATGAATATATTGTTGAGATCGACACTTTGCACAAAGAAATTATGCTCATCCTCAAAATTAAACACAGAAGCGTTTGATTGGTTGCTGGGAGAAGTTGAGTCAAGATTCATGCAAGCAATTGCACAACCTGGTGAAATGGTTGGAGCTTTGGCTGCCCAATCTCTCGGAGAACCGGCTACTCAGATGACATTGAACACTTTCCATTATGCTGGAGTGTCTGCTAAAAACGTAACACTTGGAGTACCACGTTTGAAAGAAATTATCAATGTTTCAAAACAATTGAAAACGCCATCTTTGACTGTGTTCTTGACAGGAGCTGCAGCAAAAGATGCTGAAAAGGCGAAGGATGTTTTGTGTAAGTTGGAGCACACAACTTTGAAGAAGGTAACTGCCAATACTGCAATTTACTACGATCCAGACCCGAAAAACACGGTTATTGGAGAAGATGAAGAATGGGTTTCAATTTTCTACGAAATGCCGGACACCGATTTGGACAGAACATCGCCTTGGTTGTTGCGTATTGAATTGGATCGAAAGAGAATGACAGATAAGAAATTGACAATGGAAACTATAGCGGAAAGAATTCAAAGTGGATTTGGAAACGATGTTCACACTATTTATACCGATGACAACGCTGAGAAGTTGGTATTCCGTTTGAGAATAGCTGGA------GAGGATAAGTCGGGAGAGGCGCAAGAGGAAAATGTTGAAAAAATGGAGGATGATGTGTTTTTGAGATGTATTGAAGCAAATATGTTGGCGGACTTGACACTTCAAGGAATTCCACAAATTGCGAAGGTTTATATGAATCAGCCGAATACGGATGATAAGAAGAGAATTGTTATCACACCGGAAGGAGGATTCAAGGCAATCACTGAATGGATTTTGGAAACTGATGGAACTGCATTGCTTCGCGTTCTTTCAGAACGACAGATTGATCCGGTTCGAACATCGTCTAACGATATTTGTGAAATTTTCGCAGTTCTTGGAATTGAAGCGGTTCGAAAAGCGATTGAGAGAGAAATGGACAATGTTATTTCTTTCGACGGTTCGTATGTCAATTATCGGCATTTGGCGTTGCTTTGTGATGTAATGACTGCAAAAGGACATTTGATGGCAATT
PS1010      ATTCCATTCGGATTCCGTCATCGAACACTTCCACATTTCATCAAAGACGATTATGGACCAGAATCGAAGGGTTTTGTCGAAAATTCGTATTTAGCCGGTCTCACACCATCCGAATTCTTCTTCCACGCAATGGGAGGAAGAGAAGGATTAATCGATACGGCTGTAAAAACAGCTGAAACTGGTTATATTCAAAGAAGATTGATTAAAGCCATGGAAAGTGTGATGGTGAATTATGATGGAACTGTCAGAAATTCGTTGGCACAAATGGTACAATTGAGATATGGCGAAGATGGTTTGGATGGAATGTGGGTTGAGAATCAGAGTATGCCAACGATGAAGCCGAATAATGCGGTATTTGAGAGGGATTTTAGAACGGATTTAACCGATCATCGATTCCTCGAAAATTCCTACACTGAAGATGTGATCCGAGAACTTCAAGAATCATCA---GAAGCCATCGAAAAAATCGAATCCGAATGGGCTCAATTATCAGAAGATCGTCGATTATTGCGAAAAATCTTCCCAAAAGGCGAC---GCAAAAATTGTGCTACCCTGTAATCTCCAAAGACTCATGTGGAATGCTCAAAAGATTTTCAAAGTTGACACCAGGAAACCGGTCAATTTATCACCTTTGCATGTAATTGATGGAGTTCGAGAATTGTCGAAAAAATTGATTATTGTATGTGGAAATGATGATATTTCGAAACAGGCACAATACAATGCGACACTTTTGATGAATATCCTATTGCGAAGCGCACTTTGCACCAAGAAAATGTGCACGAGCTCGAAATTGAACACGGAGGCTTTTGATTGGTTGTTGGGTGAAATTGAGTCGAGATTTATGCAGGCAATTGCGCAACCTGGAGAAATGGTTGGTGCATTGGCTGCGCAGAGTTTGGGAGAACCGGCCACACAAATGACATTGAACACTTTCCATTATGCTGGAGTTTCAGCCAAGAACGTAACCCTCGGAGTTCCTCGTCTCAAAGAAATCATCAACGTCTCAAAACAATTGAAAACTCCATCATTGACTGTATTTTTGACTGGAGCCGCTGCAAAAGACGCTGAAAAAGCCAAGGATGTTTTGTGCAAATTGGAGCATACAACACTCAAAAAGGTAACCGCCAACACTGCAATCTACTACGATCCGGACCCGAAAAATACAGTAATCGGTGAAGACGAAGAATGGGTTTCGATTTTCTATGAAATGCCCGATTTCGACACAACTCGAACATCGCCATGGCTATTGAGAATCGAATTGGATCGAAAACGAATGACGGACAAAAATTTGACGATGGAAATGATTGCGGATCGAATTCATTCGGGATTCGGACAAGATGTTCACACGATTTATACTGATGATAACGCCGAAAAACTTGTATTCCGATTAAGAATTGCTGGA------GAAGACAAGGCGGCTGAAGGACAAGAAGAACAAGTGGATAAAATGGAGGATGATGTGTTTTTGAGATGTATTGAGGCGAATATGTTGTCGGATTTGACTTTGCAGGGAATCCCAGCAATTTCAAAAGTCTACATGAATCAACCAAATACAGACGACAAAAAACGAATTATTATCACAGAAGAAGGCGGTTTTAAATCAATAACTGAATGGATTTTGGAAACTGATGGAACTGCTTTACTTCGAGTTCTTTCTGAACGACAAATCGATCCAGTTCGAACATCATCAAATGATATTTGTGAAATCTTCGAAGTTCTCGGAATTGAAGCGGTTCGAAAAGCGATTGAACGAGAAATGCACAATGTTATCTCGTTTGATGGAAGTTATGTGAATTATCGACATTTGGCTCTGTTATGTGATGTTATGACGGCAAAAGGACATTTGATGGCAATT
JU1426      ------------------------------------ttYatcaAAGACGATTACGGACCAGAATCGAAGGGTTTTGTCGAAAATTCGTATTTAGCYGGTCTCACACCATCSGAATTCTTTTTCCACGCAATGGGAGGAAGAGAAGGATTGATCGATACGGCTGTMAAAACTGCTGAAACTGGTTATATTCAAAGACGATTGATYAAAGCCATGGAAAGTGTGATGGTWAATTAYGATGGAACTGTGMGAAATTCGTTGGCACAAATGGTGCAATTGAGATATGGTGAAGATGGTTTGGATGGAATGTGGGTGGAGAATCAGAGTATGCCGACGATGAAGCCGAATAATGCGGTGTTTGAGAGGGATTTTAGAACCGATTTAACCGATGATCGATTYCTCGAAAATTCGTACACCGAAGATGTRATTCGAGAACTTCAAGAATCATCA---GAAGCYATYGAAAAAATYGAATCCGAATGGGCTCAATTATCMGAAGATCGTAGATTATTGCGAAAAATCTTCCCAAAAGGCGAC---GCAAAAATCGTACTTCCYTGTAATCTCCAAAGACTCATGTGGAAYGCYCAAAAGATTTTCAAAGTTGACACGCGAAAACCCGTCAATTTATCACCTTTGCAYGTAATTGATGGAGTTCGGGAATTGTCGAAAAAGTTGATTATYGTATGTGGAAATGATGATATTTCGAAACAGGCACAATAYAATGCGACACTTTTGATGAATATYTTGTTGMGAAGCACACTTTGYACTAAGAAAATGTGCACGAGYTCGAAATTGAACACGGAGGCTTTTGATTGGTTGTTGGGAGAAATTGAGTCGAGATTTATGCAGGCGATTGCGCAACCYGGAGAGATGGTTGGAGCATTGGCGGCGCAGAGTTTGGGAGAACCGGCCACGCAGATGACGTTGAACACTTTCCATTATGCTGGAGTTTCGGCAAAGAACGTAACCCTCGGAGTGCCGCGTCTCAAAGAAATCATCAACGTCTCAAAACAATTGAAAACCCCRTCATTGACCGTATTTTTGACCGGAGCCGCTGCAAAAGACGCTGAAAAAGCCAAGGATGTTTTGTGTAAATTGGAGCATACTACACTYAAAAAGGTAACCGCCAACACTGCAATCTACTACGATCCGGATCCGAAAAATACAGTAATCGGCGAGGACGAAGAATGGGTGTCGATTTTCTATGAAATGCCCGATTTTGACACAACTCGAACATCGCCATGGTTGTTGAGAATTGAATTGGATCGAAAACGAATGACGGAYAAAAAATTGACGATGGAAATGATTGCGGATCGAATTCATTCGGGATTCGGACAAGATGTGCATACGATTTATACWGATGATAATGCGGAAAAACTCGTTTTCCGRCTCAGAATTGCTGGT------GAGGACAAGGCGGCTGAAGGACAAGAAGAACAAGTKGATAAAATGGAGGATGATGTGTTTTTGAGATGTATTGAGGCGAATATGTTGTCGGATTTGACGTTGCAGGGAATCCCAGCAATCTCAAAAGTGTATATGAATCAACCAAACACSGATGACAAAAAACGAATTATTATAACTGAAGAAGGCGGTTTCAAATCAATAACTGAATGGATTTTGGAAACTGAYGGAACTGCATTACTTCGAGTACTTTCCGAACGACAAATTGATCCAGTTCGAACATCATCAAATGATATTTGCGAGATTTTCGAAGTTCTTGGAATTGAAGCCGTYCGAAAAGCGATYGAAMGAGAAATGCACAATGTTATCTCGTTTGACGGAAGTTATGTGAATTATCGACATTTGGCATTGTTATGCGATGTGATGACGGCAAAAGGACATTTGAtggcaatt
QX1182      -----------------------------------------CAAAGATGATTACGGACCGGAATCAAAAGGATTCGTAGAAAATTCGTACCTTGCTGGTTTAACTCCATCTGAATTTTTCTTTCACGCTATGGGAGGACGTGAAGGTTTGATCGATACTGCCGTCAAAACTGCTGAAACTGGTTACATTCAACGTCGTCTTATCAAAGCCATGGAAAGTGTAATGGTCAATTATGACGGAACTGTTCGTAATTCACTGGCTCAAATGGTTCAGTTGAGATATGGTGAAGACGGTTTGGATGGAATGTGGGTTGAAAATCAAAGTATGCCGACGATGAAACCGAACAACAAAGTCTTCGAACGAGATTTTAGAACCGATCTCACCGACGATAAGTTTATCAGAAATGCGTACACCGACGAAGTGATCCGAGAGCTTCAAGAATCTTCT---GAATCGATCGAAAAAATTGAGTCTGAATGGGCACAATTGTCCGAAGATCGACGTTTACTTCGTAAAATCTTTCCGAAAGGTGAC---GCCAAAATCGTTCTTCCCTGCAATCTTCAACGTCTTATGTGGAATGCACAAAAAATTTTCAAAGTTGACACTAGAAAACCGGTCGATTTATCTCCACTTCATGTAATCGATGGAATTCGCGATTTATCTAAAAAGTTGATTATTGTGTGTGGTAATGATGATATTTCAAAACAAGCTCAATACAACGCAACACTATTAATGAACATTTTGCTGCGAAGTACACTCTGTACAAAAAAAATGTGCACCTCATCAAAATTGAATACTGAAGCTTTCGATTGGTTGCTCGGTGAGATTGAATCAAGATTCATGCAGGCAATTGCCCAACCCGGAGAAATGGTTGGAGCGTTGGCTGCTCAATCATTAGGAGAACCGGCGACACAGATGACATTGAACACTTTCCATTATGCTGGAGTATCTGCGAAGAACGTAACTCTCGGAGTTCCTCGACTCAAAGAAATCATTAACGTGTCGAAACAATTGAAAACTCCATCGCTGACAGTATTTTTAACTGGAGCAGCTGCGAAAGACGCAGAAAAAGCTAAAGATGTTCTTTGTAAACTGGAACACACGACATTGAAAAAAGTTACTGCGAACACTGCTATTTATTACGATCCTGATCCAAAAAATACAGTGATCGGAGAAGATGAAGAATGGGTATCGATTTTCTACGAAATGCCAGATTTCGACACCACCAGAACATCGCCATGGTTATTGAGAATTGAGTTGGATAGAAAGAGAATGACAGACAAGAAGTTGACTATGGAAATGATCGCGGATCGTATTCATGCTGGATTTGGACAAGATGTACATACTATTTATACTGATGACAACGCTGAAAAACTTGTGTTCCGTTTACGAATTGCTGGT------GACGACAAAGCGGCGGAAGGTCAAGAAGAACAAGTCGACAAGATGGAAGATGATGTGTTCTTGAGATGTATANAAGCAAATATGTTGTCTGATTTGACCCTGCAAGGTATTCCGGCAATTTCAAAGGTTTACATGAATCAACCTAATACGGACGATAAAAAAAGAATTGTCATTACGGATGAAGGAGGGTTCAAATCTATCACGGAATGGATTCTTGAAACTGATGGAACTGCTCTTCTTCGTGTTCTCTCCGAACGGCAAATTGATCCAGTTCGAACATCTTCAAATGATATTTGCGAAATWTTCGAAGTTCTCGGAATTGAAGCAGTTCGAAAAGCTATCGAACGAGAAATGCACAATGTTATTTCCTTCGACGGTTCTTATGTCAATTATCGACACTTGGCTCTCTTGTGTGATGTCATGACAGCTAAAGGACATTTGATGGCCATC
DF5070      --------------------------------TCATTTTATCAAGGATGATTAYGGACCAGAATCCAAAGGATTTGTGGAGAATTCATATCTCGCTGGTTTGACACCATCTGAATTCTTTTTCCATGCTATGGGAGGTCGTGAAGGTCTTATTGATACAGCAGTTAAAACGGCTGAAACTGGTTATATTCAACGTCGGCTTATCAAAGCAATGGAGAGTGTTATGGTCAATTATGATGGAACAGTTCGAAATTCGTTAGCCCAAATGGTTCAATTGAGATATGGTGAAGATGGTTTAGATGGAATGTGGGTCGAAAATCAAAGTATGCCAACAATGAAGCCAAATGATGCAGTTTTTGAACGAGACTTTAGAACTGATTTGACAGATGAATTATTCATGAAAAAATATTATTCGGAAGATGTGATTCGAGATTTAAATGAATCCCCA---GATGCGATCGAAAAAGTCGAATCTGAATGGACACAATTAGAAGAAGATCGTCGATTATTAAGAAAAATTTTCCCGAAAGGAGAT---GCGAAAATTGTATTACCATGCAATTTGCAACGTTTGATGTGGAATGCTCAAAAAATATTCAAAGTTGATATGCGAAAACCGGTAAACTTGTCACCGTTGCATGTAATTGATGGTGTTCGAGAATTATCGAAAAAATTGGTTATTGTTGGTGGAAGTGATGATATTTCAAAACAAGCGCAGTACAATGCTACTCTTCTCATGAATATTTTGTTGAGATCAACACTATGCACAAAGAAATTGTGTACATCGTCAAAGTTGAACACAGAAGCGTTTGATTGGTTATTAGGAGAAGTCGAATCGAGATTTATGCAAGCGATTGCTCAACCCGGTGAAATGGTCGGAGCATTAGCGGCACAATCACTTGGAGAACCGGCTACGCAAATGACATTGAACACTTTCCATTATGCTGGAGTTTCGGCGAAAAATGTGACACTTGGAGTGCCAAGATTGAAAGAGATCATTAATGTTTCAAAACAATTAAAAACGCCATCTTTGACAGTCTTTTTAATTGGAGCTGCTGCAAGAGATGCGGAAAAGGCCAAGGATGTTTTGTGTAAATTGGAACATACAACATTGAAAAAAGTGACGGCAAATACCGCAATTTATTATGATCCTGATCCAAAAAATACGGTGATTAATGAAGATGAAGAATGGGTTTCGATTTTYTATGAAATGCCTGACTTTGATACGACAAGAACATCACCGTGGTTGTTGAGAATTGAATTAGATCGAAAACGAATGACGGATAAAAAATTGACAATGGAAATGATTGCTGATCGGATTCATTCTGGTTTCGGAAATGATGTTCATACAATTTATACTGATGATAACGCTGAAAAATTAGTGTTCAGGTTAAGAATTGCTGGA------GATGATAAAGGA---GAGGGACAAGAAGAACAAGTAGACAAAATGGAAGATGACGTATTTTTAAGATGTATYGAAGCAAATATGTTAGCTGATTTGACTCTTCAAGGAATTCCGTCGATTTCCAAAGTTTACATGAATCAACCAAATACGGATGATAAGAAGAGAACTGTAATTACGGATGAAGGTGGATTCAAATCAATAACTGAATGGATTCTTGAAACTGATGGAACTGCATTGCTACGGGTATTAGCAGAACAACAAATTGATCCAGTTCGAACAACTTCCAATGATATTTGTGAAATTTTCGAAGTACTTGGAATTGAAGCTGTTCGAAAAGCAATTGAACGAGAAATGCACAATGTTATTTCCTTCGATGGTTCTTATGTCAACTATCGRCATTTAGCCTTACTTTGTGATGTGATGACAGCAAAAGGGCATTTGATGGCGATC
DF5077      ATTCCGTTTGGGTTCAGACATCGTACATTGCCGCATTTTATCAAAGATGATTATGGACCAGAATCCAAAGGATTTGTRGAAAATTCGTATCTCGCTGGTTTGACACCATCTGAATTCTTTTTCCATGCGATGGGAGGTCGTGAAGGTCTTATTGATACAGCCGTTAAAACAGCTGAAACTGGTTATATTCAACGTCGTCTAATCAAAGCAATGGAGAGTGTTATGGTCAACTATGATGGAACAGTTCGAAATTCGTTAGGACAAATGGTTCAATTGCGATATGGAGAAGATGGTTTGGATGGAATGTGGGTTGAAAATCAGAGTATGCCAACAATGAAGCCGAACGATGCAGTTTTTGAACGAGACTTTAGAACTGATTTGACAGATGAAGTATTCATGAAAAAATATTACTCGGAAGATGTGATTCGAGATTTAAATGAATCTGAA---GATGCGATCGAAAAAGTCGAATCTGAATGGACACAATTAGAAGAAGATCGTCGATTATTAAGAAAAATATTCCCGAAAGGTGAT---GCGAAAATTGTATTACCATGCAATTTGCAACGTTTGATGTGGAATGCTCAAAAAATATTCAAAGTTGATATGCGAAAACCGGTAAACTTGTCACCATTGCATGTAATTGATGGTGTTCGAGAATTATCGAAAAAGCTGGTTATTGTTGGCGGAAGTGATGATATTTCAAAACAAGCGCAGTACAATGCTACACTTCTCATGAATATTTTGTTAAGATCAACACTTTGCACAAAGAAATTGTGTACATCGTCAAAGTTGAACACAGAAGCTTTTGATTGGTTGTTAGGAGAAGTCGAATCGAGGTTTATGCAAGCAATTGCTCAACCCGGTGAAATGGTGGGAGCATTAGCAGCTCAATCACTCGGAGAACCGGCCCCGCAAATGACATTGAACACTTTCCATTATGCTGGAGTTTCTGCGAAAAATGTGACGCTTGGAGTGCCAAGATTGAAAGAAATCATTAATGTTGCAAAACAATTAAAAACACCGTCTTTGACAGTCTTTTTGATTGGAGCTGCTGCAAGAGATGCTGAAAAGGCCAAAGATGTTTTGTGTAAATTGGAACATACGACATTGAAAAAAGTGACAGCAAATACCGCAATTTATTATGATCCTGATCCAAAAAATACGGTGATTAATGAAGATGAAGAATGGGTTTCGATTTTCTATGAAATGCCTGATTTTGATACGACAAGAACATCACCGTGGTTATTGAGAATTGAATTAGATCGAAAACGAATGACGGATAAAAAATTGACAATGGAAATGATTGCTGATCGGATTCATTCTGGTTTCGGAAATGATGTTCATACAATTTATACTGATGACAACGCTGAAAAGTTAGTGTTCAGATTGAGAATTGCTGGA------GATGATAAAGGA---GAGGGACAAGAAGAACAAGTAGATAAAATGGAAGATGACGTATTTTTAAGATGTATTGAAGCAAACATGCTGGCTGATTTGACACTTCAAGGAATTCCATCAATTTCCAAAGTTTACATGAATCAACCAAATACGGATGATAAAAAGAGAACCGTAATTACGGACGAAGGAGGATTCAAATCAATAACTGAATGGATTCTTGAAACTGATGGAACTGCGTTGCTACGGGTATTAGCAGAACAGCAAATTGATCCAGTTCGGACAACTTCCAATGATATTTGTGAAATTTTCGAAGTTCTTGGAATTGAAGCCGTTCGAAAAGCAATCGAGCGTGAAATGCACAATGTTATTTCCTTCGACGGTTCTTATGTAAACTATCGGCATTTAGCCTTACTTTGTGATGTGATGACAGCAAAAGGGCATTTGATGGCGATC
SB355       ATTCCGTTTGGTTTTCGCCATCGAACGCTCCCTCATTTTATAAAAGATGACTATGGGCCGGAGTCAAAAGGTTTTGTCGAGAATTCTTACCTTGCTGGTCTTACACCCTCTGAGTTCTTCTTCCACGCTATGGGAGGACGTGAGGGTCTTATCGATACGGCTGTGAAAACTGCTGAAACGGGATACATTCAACGTCGTTTGATCAAAGCTATGGAGAGTGTTATGGTCAATTATGATGGAACTGTGAGAAATTCACTCGGACAAATGGTTCAGCTGAGATATGGTCAAGATGGATTGGACGGTATGTGGGTCGAGAATCAAAATATGCCAACCATGAAACCTACGAATGCGGTGTTTGAGAGAGATTTCAGGACGGACTTAACCGATGATAATTTCATGAGAAACTCGTATACTGATTCTGTTATAAGAGAGATTCAAGAATCAGAG---GACGCCATTGAGAAGGTTGAATCCGAGTGGGCGCAATTGGAAGAGGATAGAAGGCTGCTTAGAAAGATCTTCCCTAAGGGAGAC---GCCAAAATTGTTTTGCCATGCAACCTGCAACGTCTCATTTGGAACGCTCAGAAGATCTTTAAGGTTGATACGAGGAAGCCTGTTGATTTATCACCTCTTCATGTAATTGATGGTGTGCGTGAAATATCGAGCAAATTAATAATCGTGTCGGGAAATGATGATATATCTAGACAGGCTCAATATAATGCAACATTGCTTATGAACATTCTTTTGCGATCAACACTATGTTCAAAGAAGTTGTGCACCACATCGAAATTAAACACTGAAGCTTTTGACTGGCTGCTAGGAGAAGTTGAATCACGTTTTAACCAAGCTATTGCACAACCAGGAGAGATGGTTGGAGCGTTGGCCGCGCAGTCTCTTGGAGAACCAGCCACTCAGATGACATTGAATACTTTCCACTACGCTGGTGTGTCAGCTAAAAACGTGACGCTTGGTGTACCTCGKCTAAAGGAAATTATTAACGTGTCGAAACAATTGAAAACACCATCTCTTACGTGTTTCCTGGTCGGTTCTGCTGCAAAGGATGTCGAGAAGGCTAAAGATGTTTTGTGTAAACTGGAACATACAACTCTTAAAAAGGTTACTTCGAATACGGCAATCTATTACGATCCGGACCCGAAGAATACTGTTATTGGTGAGGACGAGGAATGGGTGTCGATCTTCTATGAGATGCCCGATGCTGATTTGACGAAAGCGTCGCCGTGGTTGTTGAGAATTGAGTTGGATCGTAAAAAAATGACTGATAAGAAATTAACCATGGAAATGATTGACGAAAGGATCCATGCAGGTTTTGGAAATGATGTTAAAACGATTTATACTGATGACAACGCCGATAAATTGGTGTTTCGATTAAGAATTGCCGGT------GATGATAAGATGGCGGAGGGTCAAGAAGAGCAGGTTGACAAAATGGAGGATGATGTTTTCTTAAGGTGCATTGAATCGAATATGCTTGCTGATCTAACACTGCAAGGAATTCCTGCCATTGCCAAAGTTTACTTGAACAAACCGCAGTCAGATGACAAGAAGAGAACGATCATTACTCCAGAAGGAGGATTCAAATCAATTGCKGAATGGATTTTGGAAACGGACGGAACTGCTTTACAACGTGTACTCTCCGAACCTCAAATTGATCCAGTGCGAACAACATCCAATGATATTTGCGAGATATTCGAGGTACTCGGTATCGAAGCGGTCCGTAAAGCCATTGAACGAGAAATGCACAACGTTATTTCTTTTGACGGTTCTTATGTTAATTATCGTCACTTGGCTCTTTTGTGTGATGTCATGACGGCAAAGGGGCACCTGATGGCCATC
SB341       ATTCCGTTTGGGTTCCGTCACCGCACGCTGCCGCACTTCATCAAGGACGACTACGGACCCGAGTCGAAGGGGTTCGTCGAGAACTCGTACCTCGCCGGCCTCACGCCCGCCGAGTTCTTCTTCCACGCGATGGGCGGCCGCGAAGGTCTCATCGACACGGCAGTCAAGACGGCCGAGACGGGTTACATCCAGCGACGGCTGATCAAGGCAATGGAGAGCGTGATGGTCAACTACGACGGGACGGTGCGCAACTCGTTGGCCCAGATGATCCAGCTGCGGTACGGCGAGGACGGACTGGACGGCATGTGGGTCGAGAACCAGTCGATGCCCACGATGAAGCCCACGAATGCCGTCTTCGAGAAGGACTTCCGGCTTGACTTGGCGGACGAGAGAACCCTGAAGAGCTGCTACGAAGAGCACGTAGTCAGGCAACTCAAGGAGGCTCCG---GACGCCATTGAGAAGGTGGAGGCTGAGTGGAACCAACTGGAAGAAGATCGACGTCTTCTGCGGAAGATTTTCCCGACGGGCGAT---GCGAAAGTCGTCCTGCCCTGCAACTTGCAGCGACTGATTTGGAACGCCCAAAAGATCTTCAAAGTCGACCTGCGCAAACCGACAAATTTGAGTCCCCTGCACGTCATCGAGGGCGTGAGGGAAGTTTCCAAGAAGCTGATCATCGTGTCCGGCAGCGACGACATTTCCAAGCAGGCGCAGTACAATGCGACGCTGCTGATGAACATCCTGCTGAGGTCGACGCTGTGCTCCAAGAAGATGGCGACGTCGGCGAAACTCAACACGGAGGCGTTCGACTGGCTTCTTGGCGAAGTCGAATCGCGATTCATGCAGTCGATCGCGCAGCCCGGAGAAATGGTCGGAGCGTTGGCTGCTCAGTCGCTGGGAGAGCCGGCCACCCAAATGACACTCAATACGTTTCACTACGCCGGTGTCTCTGCAAAGAACGTGACGTTGGGTGTGCCGCGTCTGAAGGAGATCATAAACGTGTCCAAGCAACTGAAGACGCCGTCNCTGACGGTGTTCCTGCAAGGCGCTGCCGCGAAAGACGCTGAGAAGGCGAAGGACGTGCTGTGCAAGTTGGAGCACACGACGCTGAAGAAGGTCACCTCGAACACGGCCATCTACTACGACCCGGACCCGAAGAACACGGTGATCGGCGAGGACGAGGAGTGGGTCTCCATATTCTACGAGATGCCCGACTTCGACCCGTCAAAGGCGTCGCCGTGGATGCTCCGCATCGAGTTGGACCGCAAGAGGATGACGGACAAGAAGTTGTCGATGGAGCACATCGCGGACAAGATCCACTCTGGGTTCGGCAACGATCTGCACGTGATCTACAATGACGACAACGCCGACCACCTCGTGTTCCGACTTCGAATCGCCGGC------GACGATAAATCTTCAGATGCGCAAGAGGAGCAGGTGGACAAAATGGAGGACGACGYGTTCTTGCGGTGCATCGAAGCGAATATGCTGTCCGACTTGAGCCTTCAGGGGATTCCGGCGATTTTGAAAGGGTACATGTACAAGCCGACGACGGACGACAAGAAGAGGATCATCATCACGCCGGAGGGTGGATTCAAGGCGATTCCCGAGTGGATTCTCGAGACGGACGGAACGGCTCTGCTTCGTGTGCTCTCCGAGCGACACATCGACCCCGTGCGAACCTCATCCAACGACATCTGCGAGATATTCGAGGTGTTGGGAATCGAAGCGGTGCGCAAGGCGATCGAGCGGGAGATGCACAACGTGATCTCATTCGACGGCAGCTACGTCAACTACCGCCACTTGGCGCTGCTGTGCGACGTGATGACGGCCAAGGGACATCTGATGGCC---
Ppa         ATTCCCTTCGGATTCCGTCATCGAACTCTGCCCCATTTCATCAAGGATGATTACGGACCCGAATCCAAGGGATTCGTAGAGAATTCATACCTGGCCGGTCTGACTCCGGCTGAATTCTTCTTCCACGCAATGGGAGGAAGAGAGGGACTGATCGATACTGCAGTGAAGACTGCCGAGACTGGTTATATTCAGAGACGACTCATCAAGGCTATGGAATCTGTCATGGTCTGCTATGATGGAACGGTGCGCAACTCCCTTCAGCAGATGATTCAGCTGCGTTATGGAGAGGACGGACTYGATGGTATGTGGGTGGAGAATCAGGGAATGCCCTCGATGAAGCCGTCCAATTCACTGTTCGAAGCAAATTTCCGATTGGATCTAGCTGATGAAAGAGGATTGAAGAAGATGTATAGTGACGATCTAGTGAGAGAATTGATGGGAAGCAGT---GAGGCACTCAAGGAGGCTGAGGCCGAATGGCAGCAACTGCAAGAGGATCGAGAGCTACTTAGAATGATATTCCCCAAGGGAGAT---GCGAAGATAGTGCTGCCGTGCAATTTGCAGAGACTCATYTGGAATGCACAGAAGATCTTCCACGTTGAGATGAGAAAGCCCACTGATCTCTCTCCCGTGAGAGTAATCGAAGGAGTAAGAGAAGTATYGAAGAAATTGATCWTCGTCGGAGGAGAGGACAGAATATCGAAACAGGCTCAGTACAATGCGACACTTYTAATGAACATTYTCGTTCGTTCCACTYTCTGTTCGAAACAATTGGCAGAGAAGCACAGATTGAATTCCGAASCCTTSGAATGGYTCYTSGGAGAAATAGAGACGRGATTCCAGCAGGCTATCGCCCAACCAGGAAAGATGGTGGGAGCTCTGGCCGCTCAGTCTCTGGGAGAGCCAGCCACTCAGATGACACTGAACACTTTCCATTTCGCAGGAGTGTCCGCCAAGAACGTAACTCTGGGAGTGCCTCGTCTCAAGGAGATTATCAATATATCGAAGCAGCCCAAGACGCCCTCTCTCACTGTCTACTTGCAGGGAGCTGCTGCCAAGGACGCTGAGAAGGCGAAGGACGTGCTGTGCAAGTTGGAGCACACGACACTGAGGAAGGTTACTGCAAACACGGCCATCTACTATGATCCCGATCCACAACAGACATGTATCACTGAGGATGAGGAATGGGTGTCGATCTTCTATGAGATGCCTGACTTCGATCCCTCTCGTGCATCTCCATGGCTTCTTCGCCTTGAATTGGATAGAAAGAGAATGACGGATAAGAAATTGACAATGGAAGCGATCGCAGAGAAGATTCACAATGGATTCGGAGATGATCTCAATGTCATCTACACTGATGACAATGCCGACAAATTGGTATTCAGATTGAGGATCACCAAT------CAGGACAAGGGAGACAGT------GAGGAGCAAGTGGACAAAATGGAGGACGATGTATTCCTTCGATGTATTGAATCGAATATGCTTTCTGATCTCACACTCCAGGGAATCGAGTCCATCTCGAAAGTATATATGCACAAACCGACAACAGATGATAAAAAGAGAACGATTATTACTCCCGATGGAAGCTTCAAGGCCATCGCAGAATGGATTCTCGAGACAGACGGAACGGCGTTGCTCAGAGTTCTATCGGAGAAGAATGTCGACCCAGCGAGAACTACCTCGAACGATATCTGCGAAATCTTCGAGATTTTGGGAATTGAAGCAGTGCGAAAGGCGATCGAACGAGAGATGCATCAAGTAATTTCCTTCGACGGATCATATGTTAACTATCGTCATCTCGCTCTTCTCTGTGATGTTATGACAGCGAAGGGACATCTAATGGCTATT


 ;
End;


BEGIN SETS;   


charset 18SrDNA =  1-1751;

charset 28SrDNA =  1752-5270;

charset gene43 = 5271-5912;

charset 1stposG43 = 5271-5910\3;
charset 2ndposG43 = 5272-5911\3;
charset 3rdposG43 = 5273-5912\3;

charset gene3857 = 5913-6432;

charset 1stposG3857 = 5913-6450\3;
charset 2ndposG3857 = 5914-6451\3;
charset 3rdposG3857 = 5915-6452\3;

charset gene140 = 6453-7124;

charset 1stposG140 = 6453-7122\3;
charset 2ndposG140 = 6454-7123\3;
charset 3rdposG140 = 6455-7124\3;

charset lin44 = 7125-7490;

charset 1stposlin44 = 7125-7488\3;
charset 2ndposlin44 = 7126-7489\3;
charset 3rdposlin44 = 7127-7490\3;

charset pkc3 = 7491-8063;

charset 1stpospkc3 = 7491-8061\3;
charset 2ndpospkc3 = 7492-8062\3;
charset 3rdpospkc3 = 7493-8063\3;

charset par6 = 8064-9080;

charset 1stpospar6 = 8064-9078\3;
charset 2ndpospar6 = 8065-9079\3;
charset 3rdpospar6 = 8066-9080\3;

charset OMCL4988 = 9081-9983;

charset 1ndposOMCL4988 = 9081-9981\3;
charset 2rdposOMCL4988 = 9082-9982\3;
charset 3stposOMCL4988 = 9083-9983\3;

charset OMCL4763 = 9984-10430;

charset 1stposOMCL4763 = 9984-10428\3;
charset 2ndposOMCL4763 = 9985-10429\3;
charset 3rdposOMCL4763 = 9986-10430\3;

charset RNAP2 = 10431-12290;

charset 1stposRNAP = 10431-12288\3;
charset 2ndposRNAP = 10432-12289\3;
charset 3rdposRNAP = 10433-12290\3;


taxset outgroup = Ppa;


END;

BEGIN ASSUMPTIONS;
   
   OPTIONS
         GAPMODE=missing;

 [Transversion Parsimony Stepmatrix]
   USERTYPE TvPars STEPMATRIX = 5 
         A C G T -
     [A] . 1 0 1 1
     [C] 1 . 1 0 1
     [G] 0 1 . 1 1
     [T] 1 0 1 . 1
     [-] 1 1 1 1 .
         ;
  [Transversions weighted twice transitions]
   USERTYPE Tv2Ts STEPMATRIX = 5 
             A C G T -
         [A] . 2 1 2 1
         [C] 2 . 2 1 1
         [G] 1 2 . 2 1
         [T] 2 1 2 . 1
         [-] 1 1 1 1 .
         ;
  [Only indels counted]
   USERTYPE GapsOnly STEPMATRIX = 5 
            A C G T -
         [A] . 0 0 0 1
         [C] 0 . 0 0 1
         [G] 0 0 . 0 1
         [T] 0 0 0 . 1
         [-] 1 1 1 1 .
         ;
		 
  typeset *AllTv2Ts = Tv2Ts: all;

  END;
  
