# Supplementary material for: A phylogeny and molecular barcodes for Caenorhabditis, with numerous new species from rotting fruits
Source: BMC Evol Biol. 2011 Nov 21;11:339. doi: 10.1186/1471-2148-11-339 (PMC3277298; doi:10.1186/1471-2148-11-339)
Supplement: Additional file 5 — Drosophila RNAP2 sequences. Alignment of RNA polymerase II sequences for 12 Drosophila species. [file 1471-2148-11-339-S5.NXS]

#NEXUS 
[MacClade 4.08 registered to David H. A. Fitch, New York University]


BEGIN DATA;
	DIMENSIONS  NTAX=12 NCHAR=5672;
	FORMAT DATATYPE=DNA  MISSING=? GAP=- ;
MATRIX
[                10        20        30        40        50        60        70        80        90        100       110       120       130       140       150       160       170       180       190       200       210       220       230       240       250       260       270       280       290       300       310       320       330       340       350       360       370       380       390       400       410       420       430       440       450       460       470       480       490       500       510       520       530       540       550       560       570       580       590       600       610       620       630       640       650       660       670       680       690       700       710       720       730       740       750       760       770       780       790       800       810       820       830       840       850       860       870       880       890       900       910       920       930       940       950       960       970       980       990       1000      1010      1020      1030      1040      1050      1060      1070      1080      1090      1100      1110      1120      1130      1140      1150      1160      1170      1180      1190      1200      1210      1220      1230      1240      1250      1260      1270      1280      1290      1300      1310      1320      1330      1340      1350      1360      1370      1380      1390      1400      1410      1420      1430      1440      1450      1460      1470      1480      1490      1500      1510      1520      1530      1540      1550      1560      1570      1580      1590      1600      1610      1620      1630      1640      1650      1660      1670      1680      1690      1700      1710      1720      1730      1740      1750      1760      1770      1780      1790      1800      1810      1820      1830      1840      1850      1860      1870      1880      1890      1900      1910      1920      1930      1940      1950      1960      1970      1980      1990      2000      2010      2020      2030      2040      2050      2060      2070      2080      2090      2100      2110      2120      2130      2140      2150      2160      2170      2180      2190      2200      2210      2220      2230      2240      2250      2260      2270      2280      2290      2300      2310      2320      2330      2340      2350      2360      2370      2380      2390      2400      2410      2420      2430      2440      2450      2460      2470      2480      2490      2500      2510      2520      2530      2540      2550      2560      2570      2580      2590      2600      2610      2620      2630      2640      2650      2660      2670      2680      2690      2700      2710      2720      2730      2740      2750      2760      2770      2780      2790      2800      2810      2820      2830      2840      2850      2860      2870      2880      2890      2900      2910      2920      2930      2940      2950      2960      2970      2980      2990      3000      3010      3020      3030      3040      3050      3060      3070      3080      3090      3100      3110      3120      3130      3140      3150      3160      3170      3180      3190      3200      3210      3220      3230      3240      3250      3260      3270      3280      3290      3300      3310      3320      3330      3340      3350      3360      3370      3380      3390      3400      3410      3420      3430      3440      3450      3460      3470      3480      3490      3500      3510      3520      3530      3540      3550      3560      3570      3580      3590      3600      3610      3620      3630      3640      3650      3660      3670      3680      3690      3700      3710      3720      3730      3740      3750      3760      3770      3780      3790      3800      3810      3820      3830      3840      3850      3860      3870      3880      3890      3900      3910      3920      3930      3940      3950      3960      3970      3980      3990      4000      4010      4020      4030      4040      4050      4060      4070      4080      4090      4100      4110      4120      4130      4140      4150      4160      4170      4180      4190      4200      4210      4220      4230      4240      4250      4260      4270      4280      4290      4300      4310      4320      4330      4340      4350      4360      4370      4380      4390      4400      4410      4420      4430      4440      4450      4460      4470      4480      4490      4500      4510      4520      4530      4540      4550      4560      4570      4580      4590      4600      4610      4620      4630      4640      4650      4660      4670      4680      4690      4700      4710      4720      4730      4740      4750      4760      4770      4780      4790      4800      4810      4820      4830      4840      4850      4860      4870      4880      4890      4900      4910      4920      4930      4940      4950      4960      4970      4980      4990      5000      5010      5020      5030      5040      5050      5060      5070      5080      5090      5100      5110      5120      5130      5140      5150      5160      5170      5180      5190      5200      5210      5220      5230      5240      5250      5260      5270      5280      5290      5300      5310      5320      5330      5340      5350      5360      5370      5380      5390      5400      5410      5420      5430      5440      5450      5460      5470      5480      5490      5500      5510      5520      5530      5540      5550      5560      5570      5580      5590      5600      5610      5620      5630      5640      5650      5660      5670]
[                .         .         .         .         .         .         .         .         .         .         .         .         .         .         .         .         .         .         .         .         .         .         .         .         .         .         .         .         .         .         .         .         .         .         .         .         .         .         .         .         .         .         .         .         .         .         .         .         .         .         .         .         .         .         .         .         .         .         .         .         .         .         .         .         .         .         .         .         .         .         .         .         .         .         .         .         .         .         .         .         .         .         .         .         .         .         .         .         .         .         .         .         .         .         .         .         .         .         .         .         .         .         .         .         .         .         .         .         .         .         .         .         .         .         .         .         .         .         .         .         .         .         .         .         .         .         .         .         .         .         .         .         .         .         .         .         .         .         .         .         .         .         .         .         .         .         .         .         .         .         .         .         .         .         .         .         .         .         .         .         .         .         .         .         .         .         .         .         .         .         .         .         .         .         .         .         .         .         .         .         .         .         .         .         .         .         .         .         .         .         .         .         .         .         .         .         .         .         .         .         .         .         .         .         .         .         .         .         .         .         .         .         .         .         .         .         .         .         .         .         .         .         .         .         .         .         .         .         .         .         .         .         .         .         .         .         .         .         .         .         .         .         .         .         .         .         .         .         .         .         .         .         .         .         .         .         .         .         .         .         .         .         .         .         .         .         .         .         .         .         .         .         .         .         .         .         .         .         .         .         .         .         .         .         .         .         .         .         .         .         .         .         .         .         .         .         .         .         .         .         .         .         .         .         .         .         .         .         .         .         .         .         .         .         .         .         .         .         .         .         .         .         .         .         .         .         .         .         .         .         .         .         .         .         .         .         .         .         .         .         .         .         .         .         .         .         .         .         .         .         .         .         .         .         .         .         .         .         .         .         .         .         .         .         .         .         .         .         .         .         .         .         .         .         .         .         .         .         .         .         .         .         .         .         .         .         .         .         .         .         .         .         .         .         .         .         .         .         .         .         .         .         .         .         .         .         .         .         .         .         .         .         .         .         .         .         .         .         .         .         .         .         .         .         .         .         .         .         .         .         .         .         .         .         .         .         .         .         .         .         .         .         .         .         .         .         .         .         .         .         .         .         .         .         .         .         .         .         .         .         .         .         .         .         .         .         .         .         .         .         .         .         .         .         .         .         .         .         .         .         .         .         .         .         .         .         .         .         .         .         .         .         .         .         .         .         .         .         .         .         .         .         .         .         .         .         .         .         .         .         .         .         .         .         .         .         .         .         .         .         .         .         .         .         .         .         .         .         .         .         .         .         .         .         .         .         .         .         .         .         .         .         .         .         .         .         .         .         .         .         .         .         .         .         .         .         .         .         .         .         .         .         .         .         .         .         .  ]

Dgri    ATGAGCACCACAACGGACTCCAAGGCGCCGCTGCGCCAGGTGAAGCGTGTACAGTTTGGTATTTTGTCACCCGATGAAATTCGCCGCATGTCCGTTACGGAGGGTGGCGTCCAGTTCGCTGAGACGCTGGAGGGCGGCCGGCCAAAGCTGGGCGGTCTGATGGATCCGCGTCAGGGTGTTATCGATCGAACGTCGCGCTGCCAGACGTGCGCGGGCAACATGACCGAATGTCCAGGCCATTTTGGACATATTGATTTGGCCAAGCCGGTCTTTCACATTGGCTTCATCACGAAAACGATTAAGATATTGCGCTGTGTGTGTTTCTATTGCTCCAAGATGCTGGTGTCGCCCAACAATCCCAAGATCAAGGAGATCGTCATGAAGTCCAAAGGTCAGCCGCGCAAACGTCTCGCCTACGTCTACGATTTGTGCAAGGGCAAAACGATTTGCGAGGGTGGCGAAGACATGGATTTGGCCAAGGACAATCAACAGGTCGATCCGAATAAGAAACCAGGGCATGGTGGCTGCGGTCACTACCAGCCCTCGATACGACGCACCGGACTCGATCTAACCGCAGAATGGAAGCACGTCAACGAGGATTCGCAAGAGAAAAAGATTATTGTTTCGGCGGAGCGTGTTTGGGAGATACTAAAGCACATCACCGACGAGGAGTGCTTCATACTGGGCATGGATCCCAAATATGCTCGTCCCGATTGGATGATTGTCACAGTGTTGCCAGTGCCGCCGCTAGCGGTGCGTCCGGCTGTCGTTATGTTTGGCGCCGCCAAAAATCAGGACGATTTAACGCACAAGCTTGCGGACATCATAAAGGCAAACAATGAGTTGCGCAAGAACGAGGGCAGTGGCGCCGCTGCTCATGTCATCCAGGAGAACATCAAGATGTTGCAGTTCCACGTGGCCACGCTAGTGGACAATGATATGCCCGGCATGCCGCGCGCCATGCAAAAGTCTGGCAAACCATTAAAGGCGATCAAGGCCCGACTCAAGGGCAAAGAGGGACGTATTCGTGGCAATTTGATGGGCAAACGTGTCGATTTCTCGGCCCGCACTGTCATCACACCGGATCCTAATTTGCGTATCGATCAAGTGGGTGTGCCGCGTTCCATTGCACAGAATCTAACGTTCCCAGAGCTGGTGACGCCGTTTAACATCGATCGCATGCAGGAGCTGGTGCGTCGCGGCAACTCTCAGTATCCGGGCGCCAAATACATTGTCCGTGACAATGGTGAACGTATCGATTTGCGATTTCATCCCAAATCCTCGGATTTGCATCTGCAGTGCGGCTATAAGGTGGAGAGGCATTTGCGTGACGACGATCTGGTCATATTCAATCGACAGCCGACGCTCCACAAGATGAGTATGATGGGGCACAGGGTGAAAGTGTTGCCCTGGTCAACGTTCCGCATGAATCTGTCGTGTACATCGCCCTACAATGCTGATTTCGATGGCGACGAGATGAATCTCCATGTGCCCCAATCGATGGAGACACGCGCCGAGGTTGAGAACATACACATTACACCGCGTCAGATTATCACGCCGCAGGCGAACAAACCGGTTATGGGCATTGTCCAGGATACGCTGACAGCGGTACGGAAAATGACCAAACGGGATGTGTTCATAACGCGTGAACAGGTTATGAATCTGTTGATGTTCCTGCCCACGTGGGATGGCAAGATGCCGCAGCCGTGCATCCTGAAGCCGCGTCCCCTGTGGACGGGCAAACAGATCTTCTCTCTGATTATACCCGGCAACGTGAACATGATCCGTACACATTCAACGCATCCCGATGAGGAGGATGATGGTCCATACAAGTGGATATCGCCCGGTGACACCAAGGTCATGGTCGAGCACGGTGACCTCATCATGGGCATTCTCTGCAAGAAGACACTGGGCACTTCGGCCGGCTCGCTGCTGCATATCTGTTTCCTGGAGCTAGGACATGATATTGCTGGACGCTTCTACGGCAACATTCAGACGGTGATCAACAATTGGTTGCTGCTCGAGGGCCATAGCATTGGCATTGGCGATACCATTGCCGATCCGCAGACCTATAACGAGATCCAGATGGCCATCAAGAAGGCCAAGGACGATGTCATCAACGTTATCCAGAAGGCCCACAACATGGAACTCGAACCGACACCAGGCAACACACTGCGACAAACATTCGAGAACAAGGTGAATCGCATTCTCAACGATGCTCGTGACAAAACTGGTGGTTCCGCCAAGAAATCCCTCACCGAATACAACAATCTAAAAGCTATGGTCGTCTCCGGCTCCAAGGGTTCCAACATTAACATCTCACAGGTTATTGCTTGTGTGGGTCAGCAGAATGTGGAGGGTAAACGGATACCGTACGGTTTTAGGAAGCGCACTCTGCCACATTTCATCAAGGATGATTATGGTCCCGAGTCGCGAGGTTTCGTCGAGAACTCATATCTGGCCGGTTTGACACCATCCGAGTTCTATTTCCATGCGATGGGCGGTCGTGAGGGTCTCATCGATACGGCTGTGAAGACAGCGGAAACCGGTTACATTCAGCGTCGTCTCATAAAGGCTATGGAATCGGTGATGGTCAATTATGATGGCACCGTTCGTAATTCTGTCGGCCAACTGATTCAGTTGCGTTACGGCGAGGATGGCCTCTGCGGCGAATTGGTCGAATTCCAGAATATGCCGACGGTTAAGCTGTCCAACAAGGTATTCGAGAAACGATTCAAATTCGATTGGTCGAATGAGCGTTATATGCGCAAAGTGTTCGCCGATGATGTGATCAAGGAGATAACAGAGAGCAGTGTTGCCATCCAGGAGCTGGAGGCCGAATGGGATCATCTTGTTACCGATCGCGACAATCTGCGCACCATTTTCCGCAACGGTGATTCGAAAGTGGTGCTGCCTTGCAATCTGCAGCGCATGATCTGGAACGTGCAGAAGATCTTTCACATTAACAAGCGACTGCCGACAGATCTATCGCCCATGCGGGTGATACGCGGTGTTAGCGATCTGCTCAACCGTTGCGTCATCGTTACGGGCAACGATCGCATCTCGAAACAGGCGAACGAGAATGCAACGTTGCTGTTCCAGTGCCTCATCCGTTCGACGTTGTGCACCAAATACGTATCGGAGGAGTTTCGGCTGTCGACGGAGGCCTTTGAGTGGTTAATCGGTGAGATTGAGACACGTTTCCAGCAGGCGCAGGCAAATCCGGGTGAAATGGTTGGCGCCCTGGCTGCCCAGAGTTTGGGCGAGCCCGCCACCCAGATGACACTGAACACTTTCCATTTTGCTGGCGTCTCATCCAAGAACGTAACGCTGGGTGTGCCTAGGCTTAAGGAGATCATCAACATATCGAAGAAACCGAAAGCGCCATCGCTAACCGTATTCCTTACGGGCGGCGCTGCTCGCGATGCGGAGAAGGCGAAAAATGTGCTGTGCCGATTGGAGCATACCACGCTGCGCAAGGTGACAGCGAATACGGCCATCTATTATGATCCGGATCCGCAGCGCACTGTCATATCAGAGGATCAGGAATTCGTGAATGTTTACTATGAGATGCCCGACTTTGATCCCACACGCATTTCGCCGTGGCTGCTGCGCATCGAACTCGATCGCAAACGGATGACGGACAAGAAACTGACAATGGAACAGATTGCTGAGAAGATCAATGTTGGCTTTGGCGAAGATCTTAATTGCATTTTCAACGATGATAATGCGGATAAGTTGGTGTTGCGCATCCGGATCATGAACAATGAGGAGAACAAATTCCAGGACGAAGATGAGGCCGTTGACAAAATGGAGGATGACATGTTTTTGCGGTGCATCGAGGCCAATATGCTGTCGGACATGACACTGCAGGGCATCGAGGCGATTGGCAAGGTTTATATGCATCTGCCCCAAACGGACAGCAAGAAGCGTATCGTCATCACGGAGACGGGTGAATTCAAGGCGATTGGCGAATGGCTGCTGGAGACTGATGGCACATCGATGATGAAGGTGCTCTCCGAGCGTGACGTCGATCCCATACGCACCTCGTCCAACGATATTTGCGAAATCTTCCAGGTGCTCGGCATCGAGGCCGTGCGCAAAAGTGTCGAGAAGGAGATGAATGCTGTGCTACAGTTTTATGGCCTGTACGTCAACTATCGACATTTGGCGCTGCTCTGCGATGTGATGACGGCCAAGGGTCATTTGATGGCCATAACACGTCACGGCATCAACAGACAGGATACGGGCGCCCTGATGCGTTGCTCCTTCGAGGAGACTGTCGATGTGCTTATGGATGCGGCCGCCCATGCCGAAACGGATCCCATGCGTGGCGTCTCCGAGAACATAATTATGGGTCAGTTGCCCAAAATGGGCACCGGCTGCTTCGATCTGCTGCTGGACGCCGAGAAGTGCCGTTTCGGCATCGAGATACCCAATTCCCTTGGTAGCAGTATGCTTGGCGGTGCTGCCATCTTTATGGGCGGCGGTTCCACGCCCAGCATGACGCCACCAATGACGCCGTGGGTCAATTGCCATACGCCGCGCTACTTCTCACCGCCAGGTCACGTGAGCGCAATGACGCCAGGTGGGCCCAGTTTCTCGCCCTCAGCTGCATCGGATGCGTCTGGCATGTCACCGAGCTGGTCGCCGGCACATCCCGGCTCATCGCCCAGTTCGCCGGGGCCATCGATGTCGCCGTATTTCCCAGCTTCGCCCAGTGTGTCGCCATCGTATTCGCCGACATCACCCAATTATACAGCATCATCGCCCGGTGGCGCATCGCCCAACTATTCACCATCGAGTCCAAATTATTCACCAACATCGCCGCTATATACGGCG---ACTAGTCCGCGCTATGCATCGGCCACACCCAATTTCAATGCACAATCGACGGGATATTCACCATCGTCTTCGGGCTACTCGCCCACATCGCCCGTCTATTCGCCGACATCAAATTTCCAGTCGAGTCCATCTTTCGCCGGCAGTGGTAGTAATTTGTATTCGCCTGGTAATGCCTATTCGCCTAGCTCATCAAATTATTCACCCAATTCGCCATCGTATTCACCAATGTCCCCATCGTATTCACCGTCGAGTCCATCGTATTCGCCAACATCGCCCTGCTATTCACCCACATCGCCATCGTATTCACCAACGTCCCCGAAATATACGGCCGTAACGCCCTCATATTCACCGACATCGCCAAATTATTCGGCCTCGCCCCACTATTCACCGGCATCGCCGGCATACTCACAGACGGGCGTTAAATATTCACCAACATCGCCAACATATTCACCGCCGTCGCCATCGTATGACGGTTCGCCAGGTTCGCCACAATATACGCCGGGATCGCCGCAGTATTCGCCGGCCTCACCCAAATATTCACCGACATCGCCACTGTATTCACCCAGTTCGCCGCAGCACTCGCCATCGAATCAATACAGTCCAACAGGATCAACATATTCGGCGACGAGTCCTCGTTACTCGCCAAACATGTCAATTTACTCGCCGAGCAGCACCAAATATTCACCCACATCGCCAACGTATACGCCAACGGCACGCAACTATTCGCCCACATCGCCGATGTACTCGCCAACGGCTCCCTCACACTACAGTCCCACGAGTCCTGCGTATTCGCCCAGCAGTCCCACGTTCGAGGAGAGTGACGACTA   [5669]
Dvir    ATGAGCACCACAACGGACTCGAAGGCGCCGCTGCGCCAGGTGAAGCGTGTACAGTTTGGCATTTTGTCACCTGACGAAATCCGCCGGATGTCTGTGACGGAGGGCGGCGTACAATTTGCGGAGACGCTGGAGGGCGGTCGTCCGAAGCTGGGCGGCTTGATGGATCCGAGACAAGGCGTCATAGATCGCACATCGCGCTGTCAGACATGCGCCGGCAACATGACCGAGTGTCCCGGACATTTTGGGCACATTGATCTGGTCAAGCCGGTGTTTCACATTGGCTTCATCACGAAGACGATCAAGATATTGCGTTGCGTGTGCTTCTATTGCTCCAAGATGCTGGTGTCGCCGCACAATCCCAAGATCAAGGAGATCGTTGTCAAGTCCAAGGGCCAGCCTCGCAAGCGTCTGGCCTACGTCTACGATCTGTGCAAGGGCAAAACGATCTGCGAGGGCGGCGAGGACATGGATCTGACCAAGGACAATCAGCAGGTCGATCCCAACAAGAAACCCGGCCACGGCGGCTGCGGCCATTACCAGCCCTCGATACGTCGTACCGGCCTCGATCTGACCGCCGAGTGGAAACACGTGAACGAGGATTCGCAGGAGAAAAAGATCATCGTGTCCGCGGAGCGCGTCTGGGAGATACTTAAGCACATCACCGATGAAGAGTGTTTCATACTGGGCATGGATCCCAAATATGCCCGACCCGATTGGATGATTGTCACAGTGCTGCCCGTGCCGCCGCTGGCCGTGCGTCCGGCCGTCGTCATGTTTGGCGCGGCAAAGAATCAGGACGATTTGACCCACAAGCTGGCGGACATTATTAAGGCGAACAACGAGCTGCGCAAGAACGAGGCCAGCGGCGCCGCCGCGCACGTTATCCAGGAGAACATCAAGATGCTGCAGTTCCACGTGGCCACACTCGTCGACAATGATATGCCCGGCATGCCGCGTGCCATGCAGAAATCCGGCAAGCCGCTGAAGGCAATCAAGGCGCGTCTTAAGGGCAAGGAGGGACGTATTCGAGGTAATCTTATGGGCAAACGTGTGGACTTTTCGGCCCGTACGGTCATCACACCCGATCCCAATTTGCGTATCGATCAGGTGGGCGTGCCGCGCTCCATAGCACAGAACCTCACCTTTCCGGAGCTGGTAACGCCCTTCAATATTGATCGCATGCAGGAGCTGGTGCGACGTGGCAACTCCCAGTATCCGGGCGCCAAATACATTGTTCGCGACAATGGCGAGCGCATTGATCTGCGTTTTCATCCCAAATCATCGGATCTGCATCTGCAGTGCGGCTACAAAGTGGAGCGGCATTTGCGCGACGACGATCTGGTGATCTTCAATCGACAGCCGACGCTCCACAAGATGAGTATGATGGGGCACAGGGTGAAAGTGCTGCCCTGGTCCACGTTCCGCATGAATCTGTCCTGCACATCGCCATACAATGCCGATTTCGATGGCGACGAGATGAATCTCCATGTGCCACAGTCCATGGAGACACGCGCCGAGGTGGAGAACATACACATCACACCGCGTCAGATCATAACGCCGCAGGCCAATAAGCCCGTCATGGGCATTGTCCAGGACACCCTGACGGCCGTTCGTAAGATGACCAAGCGTGATGTGTTCATAACGCGCGAACAGGTTATGAATCTGCTCATGTTTCTGCCCACCTGGGATGGCAAAATGCCGCAGCCGTGCATCCTGAAGCCGCGCCCGCTTTGGACGGGCAAACAGATATTCTCGCTGATTATACCCGGCAACGTGAACATGATACGCGCTCATGAAACGCATCCCGATGAGGAGGATGACGGGCCCTACAAGTGGATATCGCCCGGTGACACCAAGGTTATGGTGGAGCACGGTGAACTGATCATGGGCATACTCTGTAAGAAGACGCTGGGCACATCTGCCGGCTCTCTGCTGCATATTTGTTTCCTGGAGCTGGGCCACGACATCGCTGGCCGGTTTTACGGCAACATCCAGACGGTCATTAACAACTGGCTGCTGCTCGAGGGCCACAGCATTGGCATTGGCGACACTATTGCCGATCCGCAGACATACAACGAAATCCAGATGGCCATCAAGAAGGCCAAGGACGATGTCATCAATGTTATCCAGAAGGCGCACAACATGGAACTCGAACCGACGCCGGGCAACACGCTGCGTCAGACTTTCGAGAACAAGGTGAATCGCATCCTAAACGATGCTCGTGACAAAACTGGCGGCTCCGCCAAGAAATCCCTCACCGAATACAACAATCTAAAGGCTATGGTCGTGTCCGGCTCGAAGGGCTCCAACATTAACATCTCACAGGTTATTGCTTGTGTGGGCCAGCAGAACGTGGAGGGCAAGCGTATACCGTACGGCTTCCGGAAGCGCACTCTGCCGCATTTCATCAAGGACGATTATGGTCCCGAGTCCAGGGGCTTTGTGGAAAACTCCTATCTGGCTGGCCTGACGCCCTCCGAGTTCTATTTCCATGCCATGGGCGGTCGCGAGGGTCTCATCGATACGGCCGTCAAGACAGCCGAAACCGGCTACATTCAGCGTCGTTTGATCAAGGCTATGGAGTCCGTGATGGTCAACTACGATGGCACCGTGCGCAACTCTGTCGGTCAGCTGATTCAGTTGCGTTACGGCGAGGACGGCCTCTGCGGCGAGCTGGTCGAGTTCCAGCACATGCCCACGGTCAAGCTGTCGAACAAGGTGTTCGAGAAACGTTTCAAATTCGATTGGTCCAACGAGCGCTATATGCGGCGCGTCTTTACGGACGATGTGATTAAGGAGATGACAGACAGCAGCGATGCCATACAAGAGCTGGAGTCCGAGTGGGATCGACTGGTCAGCGATCGCGACAATTTGCGCACAATCTTTCCCAATGGCGACTCAAAGGTGGTGCTGCCCTGTAATTTGCAGCGCATGATCTGGAACGTCCAGAAGATCTTTCACATCAACAAACGCCTGCCCACAGATCTATCGCCCATGCGTGTCATACGCGGCGTCAAGGGTCTGCTCGAGCGCTGCGTGATCGTCACCGGCAACGACCGCATCTCAAAGCAGGCCAATGAGAATGCAACTCTGCTGTTCCAGTGCCTCATACGCTCCACGCTGTGTACCAAATATGTTTCGGAGGAATTTCGGTTGTCGACGGAGGCGTTCGAGTGGTTGATCGGTGAGATCGAGACGCGTTTCCAGCAGGCACAGGCCAATCCTGGTGAAATGGTTGGCGCACTGGCCGCCCAGAGTTTGGGCGAACCGGCCACCCAGATGACACTGAACACTTTCCATTTTGCCGGTGTCTCGTCCAAAAACGTAACACTGGGCGTGCCCAGGCTCAAGGAGATCATCAATATATCGAAGAAGCCAAAGGCGCCTTCGCTAACCGTTTTCCTGACGGGCGGCGCGGCACGCGATGCGGAGAAGGCCAAGAACGTGCTGTGCCGTCTGGAGCATACGACGCTACGCAAGGTGACGGCCAATACAGCCATCTACTATGATCCGGATCCGCAGCGTACGGTCATTGCCGAAGATCAGGAATTTGTTAATGTCTACTATGAAATGCCCGACTTTGATCCGACGCGCATTTCACCCTGGCTGCTGCGCATCGAGCTCGATCGCAAGCGCATGACGGACAAAAAGCTGACCATGGAACAGATCGCCGAGAAGATAAATGTCGGCTTTGGCGAGGATCTCAATTGCATCTTCAATGATGACAATGCGGACAAATTGGTGCTGCGCATACGCATCATGAACAACGAGGAGAACAAGTTCCAGGACGAGGACGAAGCCGTCGACAAAATGGAGGATGACATGTTCCTGCGCTGCATCGAGGCGAACATGTTGTCGGACATGACACTGCAGGGCATCGAGGCCATTGGCAAGGTGTACATGCATCTGCCCCAAACGGACAGCAAGAAGCGCATTGTCATCACGGAGACGGGCGAATTCAAGGCCATTGGCGAGTGGTTGCTCGAAACGGACGGCACCTCCATGATGAAGGTGCTCTCCGAGCGCGATGTCGACCCCATACGCACCTCGTCCAATGACATTTGCGAGATTTTCCAGGTGCTCGGCATCGAAGCTGTGCGTAAATCCGTTGAAAAGGAAATGAATGCCGTGCTGCAGTTCTATGGCCTCTACGTGAACTATCGCCATCTGGCGCTGCTGTGCGACGTGATGACGGCCAAGGGCCATTTGATGGCCATTACGCGTCACGGCATCAATCGACAGGATACGGGCGCCCTTATGCGCTGCTCTTTTGAGGAGACGGTCGATGTGCTGATGGATGCCGCCGCCCATGCGGAAACGGATCCCATGCGCGGCGTCTCCGAGAACATTATCATGGGACAGCTGCCCAAAATGGGCACCGGCTGCTTTGATCTGCTGCTGGACGCCGAGAAATGCCGTTTCGGCATCGAGATACCCAACTCCTTGGGCAGCAGCATGCTGGGCGGCGCTGCCATCTTTATGGGCGGCGGCTCCACGCCCAGCATGACGCCGCCGATGACGCCTTGGGTGAACTGCCATACGCCGCGCTACTTCTCACCCTCCGGTCATGTGAGCGGCATGACACCAGGCGGACCCAGTTTCTCGCCGTCGGCCGCATCGGATGCATCGGGCATGTCTCCCAGCTGGTCGCCAGCGCATCCTGGATCCTCGCCCAGCTCACCGGGTCCCTCGATGTCGCCACATTTTTCGACCTCGCCAAGCGTCTCGCCATCGTATTCACCCACATCGCCCAATTATACGGCATCTTCACCGGGCGGTGCATCACCCAATTATTCACCGTCGAGCCCGAACTATTCGCCGACATCGCCGCTTTATACGGCC---ACCAGTCTACGGTATGCGTCAGCGACGCCCAATTTCAATCCGCAGTCGACTGGCTATTCGCCGTCGTCGTCGGGCTATTCGCCCACATCGCCTGTGTATTCGCCCACGTCGAATTTCCAGTCGAGTCCATCGTTTGCTGGCAGCGGCAGCAATATGTATTCGCCGGGCAATGCGTATTCACCGAGCTCCTCAAACTATTCGTCTAATTCGCCGTCTTACTCACCGATGTCGCCGTCATATTCGCCGTCGAGTCCATCGTACTCGCCAACGTCGCCCTGCTATTCACCCACCTCGCCTTCGTACTCACCGACTTCGCCGAATTATACGCCCGCTACGCCTTCGTATTCACCGACGTCGCCCAACTATTCGGCCTCGCCGCATTATTCGCCAGCATCGCCGGCATACTCACAGACGGGCGTCAAATATTCACCAACATCGCCGACATATTCGCCGCCGTCGCCGTCGTATGATGGTTCGCCGGGCTCGCCACAATATACGCCTGGTTCGCCGCAGTACTCGCCGACCTCACCCAAATATTCACCAACATCGCCGCTGTACTCGCCCAGTTCGCCGCAGCACTCGCCCTCGAACCAGTACAGTCCGACAGGATCAACATATTCGGCGACGAGTCCACGCTACTCGCCCAACATGTCTATTTACTCGCCGAGCAGCACCAAATATTCACCCACATCGCCAACGTACACGCCCACAGCGCGCAACTATTCGCCCACATCGCCCATGTACTCACCGACGGCGCCCTCGCACTACAGCCCCACGAGTCCCGCCTACTCGCCCAGCAGCCCCACATTTGAGGAGAGCGACGACTA   [5669]
Dmoj    ATGAGCACCACGACGGATTCGAAGGCGCCGTTGCGCCAGGTGAAACGCGTGCAGTTTGGCATTTTATCACCTGACGAAATACGCCGAATGTCCGTGACGGAGGGCGGCGTTCAGTTCGCTGAGACCCTGGAAGGCGGTCGGCCGAAGCTAGGCGGCTTGATGGATCCACGCCAGGGCGTGATAGATCGGACGTCGCGTTGTCAGACGTGCGCGGGCAATATGACCGAGTGTCCGGGACATTTTGGGCACATTGATTTAGCTAAACCCGTCTTTCACATCGGCTTCATAACGAAGACCATCAAAATCCTGCGCTGCGTTTGTTTCTATTGCTCCAAGATGTTAGTCTCTCCACACAATCCCAAGATCAAAGAGATTGTCATGAAATCAAAGGGTCAGCCACGGAAACGCTTGGCTTACGTCTACGACCTGTGCAAAGGCAAAACGATTTGCGAGGGCGGCGAGGATATGGACATGACCAAAGATAATCAGCAAGTGGATCCGAACAAGAAGCCCGGCCACGGTGGCTGCGGTCACTATCAGCCATCGATCCGGCGCACTGGACTGGACTTGACGGCCGAATGGAAACACGTCAACGAGGACTCGCAGGAGAAGAAGATCATCGTCTCCGCGGAGCGTGTCTGGGAGATCCTCAAGCATATTACCGACGAAGAGTGCTTCATACTGGGCATGGACCCAAAGTATGCTCGACCCGATTGGATGATTGTCACCGTGCTGCCAGTGCCTCCTCTAGCCGTCCGCCCGGCTGTTGTCATGTTCGGTGCAGCCAAGAACCAGGACGATTTGACCCACAAGTTGGCCGACATCATCAAGGCCAACAATGAGCTGCGCAAGAATGAGGCAAGCGGCGCTGCGGCTCATGTCATACAGGAGAATATAAAGATGCTGCAGTTCCACGTGGCGACGCTGGTCGACAACGATATGCCCGGCATGCCGCGTGCGATGCAGAAGTCGGGCAAGCCGCTGAAAGCGATCAAGGCACGTCTCAAGGGCAAGGAGGGACGTATCCGTGGTAATTTGATGGGAAAGCGTGTGGATTTCTCTGCACGAACTGTCATCACGCCCGATCCCAATTTGCGCATCGACCAGGTCGGCGTGCCACGTTCGATAGCACAAAACCTAACCTTCCCGGAGCTGGTGACTCCATTCAACATCGATCGCATGCAGGAGCTCGTGCGTCGCGGCAATTCGCAATATCCGGGCGCCAAATACATTGTGCGCGACAACGGAGAGCGTATCGATTTGCGTTTCCACCCAAAGTCCTCAGACCTCCATTTGCAGTGCGGCTACAAGGTGGAGCGACATTTGCGAGACGACGACTTGGTCATCTTCAATCGCCAGCCGACGCTGCACAAGATGAGTATGATGGGTCACAGAGTGAAGGTGTTGCCCTGGTCCACGTTCCGCATGAATCTGTCCTGCACATCGCCCTACAATGCCGATTTTGACGGCGACGAGATGAATCTCCATGTCCCCCAATCCATGGAAACGCGCGCTGAAGTTGAGAATATTCACATAACACCTCGACAGATTATTACGCCGCAGGCCAACAAACCCGTCATGGGTATTGTGCAGGATACACTGACCGCCGTCCGTAAGATGACGAAACGTGATGTGTTCATCACGCGGGAGCAGGTGATGAATCTGCTGATGTTCCTGCCCACGTGGGATGGCAAGATGCCGCAGCCGTGCATATTGAAGCCGCGTCCACTGTGGACAGGCAAACAGATCTTCTCATTGATCATACCCGGCAACGTGAACATGATACGCACGCACTCAACGCATCCAGACGAGGAGGACGATGGACCCTACAAGTGGATATCGCCCGGTGACACAAAGGTCATGGTAGAGCACGGCGACCTCATCATGGGCATTCTCTGCAAGAAGACGCTCGGCACGTCAGCCGGCTCCCTGTTGCATATTTGTTTCCTTGAATTGGGTCACGACATTGCCGGACGCTTCTACGGCAACATCCAAACGGTGATCAATAACTGGCTGCTGCTCGAGGGCCACAGCATTGGCATCGGCGACACCATTGCCGATCCGCAGACCTACAACGAGATCCAAATGGCCATCAAGAAGGCCAAGGACGATGTCATCAACGTCATTCAAAAGGCCCACAACATGGAGCTGGAGCCAACGCCCGGCAATACGCTGCGACAGACCTTCGAGAACAAAGTGAATCGCATATTGAACGATGCTCGTGACAAGACTGGTGGATCGGCCAAGAAGTCCCTCACGGAATACAACAATCTAAAGGCTATGGTGGTGTCCGGCTCGAAGGGCTCCAACATTAACATCTCACAGGTTATTGCTTGTGTGGGCCAGCAGAACGTGGAGGGCAAGCGCATACCATATGGCTTCCGCAAGCGCACTCTGCCGCATTTCATCAAGGACGATTATGGTCCAGAGTCTAGGGGCTTTGTGGAGAACTCGTATCTGGCCGGCCTGACACCGTCCGAGTTCTACTTCCACGCCATGGGCGGCAGAGAAGGTTTGATTGATACGGCTGTGAAGACAGCTGAAACTGGCTACATCCAGCGTCGTCTCATCAAGGCTATGGAGTCTGTGATGGTCAACTACGATGGCACCGTGCGTAACTCGGTCGGACAGCTGATTCAGCTGCGTTACGGCGAGGACGGCCTCTGTGGCGAGCTGGTCGAGTTCCAAAATATGCCCACAGTGAAGCTGTCCAATAAGGTCTTTGAGAAGCGCTTCAAATTCGATTGGTCCAATGAGCGGTACATGCGCAAGGTGTTCACAGACGACGTCATCAAAGAGATGACGGACAGCAGCGATGCCATCCAGGAGTTGGAGTCCGAATGGGATCGCCTCGTCAGCGATCGCGATAACCTTCGCACCATCTTTCCCAATGGCGACTCCAAGGTGGTGCTGCCGTGCAACCTGCAGCGCATGATCTGGAATGTGCAGAAGATCTTTCACATCAACAAACGCCTGCCCACGGATCTGTCGCCGATGCGTGTGATCAGAGGCGTGAAGGGATTGCTGGAACGCTGTGTCATTGTCACGGGCAACGATCGCATCTCCAAGCAGGCCAACGAGAACGCCACGCTGCTCTTCCAGTGCCTCATCCGCTCGACCTTGTGCACGAAGTACGTCTCCGAGGAGTTCCGCCTGTCGACAGAGGCATTCGAGTGGTTGATCGGTGAGATCGAGACACGCTTCCAGCAGGCCCAGGCAAATCCTGGTGAAATGGTGGGCGCCTTGGCTGCTCAGAGCTTGGGCGAACCGGCCACGCAGATGACACTGAACACTTTCCATTTCGCTGGTGTGTCCTCGAAGAACGTAACCCTGGGCGTGCCGCGTCTCAAGGAGATTATCAACATATCGAAGAAGCCAAAGGCGCCGTCTCTCACAGTTTTCCTTACCGGCGGCGCCGCTCGCGACGCGGAGAAGGCAAAGAACGTGCTGTGCCGTCTGGAGCATACGACGCTGCGTAAGGTAACAGCCAACACGGCCATTTACTACGATCCAGACCCGCAGCGGACGGTCATTGCGGAGGATCAGGAGTTCGTCAATGTCTACTATGAAATGCCCGACTTTGATCCGACTCGCATTTCGCCCTGGCTGCTGCGCATCGAGCTCGACCGCAAGCGCATGACGGATAAGAAACTGACCATGGAGCAGATTGCCGAGAAGATCAATGTTGGCTTCGGCGAGGATCTGAACTGCATCTTCAATGACGACAATGCGGACAAGCTGGTGCTGCGCATCCGCATCATGAACAACGAGGAGAACAAGTTCCAGGACGAGGACGAGGCAGTCGATAAAATGGAGGACGACATGTTCCTCCGCTGCATCGAGGCCAACATGCTCTCCGACATGACACTGCAGGGCATTGAGGCGATTGGCAAGGTCTATATGCATCTGCCCCAGACGGACAGCAAGAAGCGAATCGTCATCACCGAGACGGGCGAGTTCAAGGCCATCGGCGAGTGGCTGCTGGAAACGGATGGCACGTCGATGATGAAGGTGCTGTCGGAGCGAGATGTCGATCCCATACGCACATCCTCCAATGATATTTGCGAAATCTTCCAAGTGCTGGGCATTGAAGCTGTGCGAAAGTCCGTGGAGAAGGAGATGAACGCTGTGCTACAGTTTTATGGCCTCTACGTGAACTATCGTCATCTGGCCCTGCTTTGCGACGTGATGACGGCCAAGGGCCACTTGATGGCCATCACCCGACACGGCATCAATCGGCAGGATACGGGCGCCCTTATGCGTTGCTCCTTCGAAGAAACTGTGGACGTGTTGATGGATGCAGCTGCGCACGCCGAGACCGATCCTATGCGTGGTGTCTCCGAGAATATCATAATGGGCCAATTGCCCAAAATGGGCACTGGCTGCTTTGATCTGCTGCTGGACGCGGAGAAGTGTCGCTTTGGCATTGAGATTCCCAATTCTCTTGGCAGCAGCATGCTGGGCGGTGCTGCCATCTTTATGGGCGGTGGCTCCACGCCAAGTATGACGCCGCCAATGACGCCATGGGTGAATTGCCATACACCCCGTTACTTTTCGCCATCCGGGCATGTAAGCGCCATGACACCGGGTGGACCCAGTTTCTCGCCCTCGGCCGCTTCAGACGCCTCTGGCATGTCACCCAGCTGGTCGCCGGCACATCCGGGCTCTTCGCCCAGTTCGCCAGGTCCTTCGATGTCGCCGTATTTCCCCGCTTCGCCCAGCGTTTCTCCATCTTATTCGCCCACGTCGCCGAATTATACGGCTTCGTCGCCGGGCGGCGCCTCACCGAATTATTCGCCATCGAGCCCCAATTATTCGCCCACATCGCCGCTTTATGCGTCC---ACAAGTCCGAGGTACGCCTCGACCACGCCCAACTTCAACCCACAATCGACGGGATATTCGCCTTCGTCGTCGGGCTATTCGCCCACATCGCCTGTGTACTCCCCCACGTCGAATTTCCAGTCGAGCCCGTCGTTTGCGGGAAGCGGCAGCAATATGTATTCGCCTGGCAATGCGTATTCGCCGAGCTCGTCAAATTACTCACCCAATTCACCGTCTTATTCACCAATGTCGCCCTCATATTCGCCGTCAAGTCCATCGTACTCGCCCACGTCGCCCTGTTACTCACCGACATCGCCTTCGTACTCGCCGACTTCGCCGAACTACACGCCCGTCACGCCTTCGTATTCGCCGACATCGCCCAACTACTCGGCGTCGCCGCATTACTCGCCGGCATCGCCGGCCTACTCACAGACAGGCGTCAAATATTCGCCGACATCGCCAACGTATTCGCCGCCCTCGCCGTCATACGACGGCTCGCCAGGTTCGCCGCAGTACACGCCAGGCTCGCCACAATATTCACCAGCCTCGCCCAAATATTCACCCACTTCGCCGCTGTATTCGCCCAGTTCGCCGCAGCACTCGCCGTCGAACCAGTACAGTCCGACAGGATCCACATATTCAGCGACAAGTCCACGCTATTCCCCCAACATGTCCATCTATTCTCCAAGCAGCACCAAATATTCACCCACGTCGCCCACGTACACGCCGACAGCGCGAAACTATTCGCCCACTTCGCCCATGTACTCGCCGACAGCGCCCTCGCACTACAGTCCGACGAGTCCGGCGTACTCGCCGAGCAGTCCCACATTCGAGGAAAGCGACGATTA   [5669]
Dper    ATGAGCACCACCACCGACTCGAAGGCGCCCCTGCGCCAGGTGAAGCGTGTACAGTTTGGAATTTTATCACCTGATGAAATTCGCCGTATGTCCGTTACCGAGGGTGGCGTCCAGTTCGCCGAGACGATGGAAGGTGGCCGTCCAAAGCTAGGCGGCCTCATGGATCCCCGACAAGGTGTGATTGATAGGACATCCCGATGCCAGACCTGCGCCGGCAACATGACCGAGTGTCCGGGCCACTTTGGACACATAGATCTGGCCAAACCGGTATTCCACATCGGCTTCATCACCAAAACCATCAAAATTCTGCGCTGCGTTTGCTTCTACTGCTCCAAGATGTTGGTCTCGCCGCATAATCCGAAAATCAAGGAGATTGTTGTGAAATCGAAGGGTCAACCACGCAAGCGTCTGGCCTATGTCTATGATCTATGCAAGGGCAAGACTATTTGCGAGGGTGGCGAGGACATGGACTTGACCAAGGACAACCAACAGCCGGATCCGAACAAAAAGCCAGGCCACGGCGGTTGTGGCCACTACCAGCCCTCGATACGCAGAACGGGCCTAGACTTGTCCGCCGAGTGGAAGCACCCGAACGAGGATTCACAGGAAAAGAAGATTGTCGTTTCGGCAGAGCGCGTGTGGGAGATCTTGAAACACATAACCGACGAGGAGTGCTTTATTCTGGGCATGGACCCGAAATACGCACGCCCCGACTGGATGATTGTCACCGTGCTACCCGTTCCACCGCTGGCCGTGCGTCCGGCTGTGGTGATGTTCGGGGCGGCAAAGAACCAGGACGATTTGACCCACAAGCTGTCGGACATCATCAAGGCCAACAATGAGCTGCGCAAGAACGAGGCCAGCGGAGCGGCGGCCCACGTTATACAGGAGAACATAAAGATGCTGCAGTTCCATGTGGCCACGCTGGTGGACAACGATATGCCCGGCATGCCCAGGGCCATGCAGAAGTCGGGCAAGCCCCTGAAGGCGATCAAGGCTCGCCTCAAAGGCAAGGAGGGTCGCATCCGTGGTAACTTGATGGGAAAACGTGTGGACTTCTCAGCCCGTACCGTCATCACACCGGATCCCAATTTGCGCATCGATCAGGTTGGAGTGCCGCGTTCGATAGCCCAGAATCTGACCTTCCCCGAACTGGTGACTCCATTCAATATTGATCGGATGCAGGAGCTGGTGCGTCGCGGCAACTCGCAGTATCCGGGCGCCAAGTACATTGTCCGCGACAATGGGGAGCGCATCGATCTGCGTTTCCATCCCAAGTCGTCGGACCTCCATCTGCAGTGCGGCTACAAGGTGGAGAGGCATCTGCGCGACGACGATCTTGTGATCTTCAATCGCCAGCCCACGCTCCACAAGATGAGTATGATGGGGCATCGTGTGAAGGTTCTGCCCTGGTCCACGTTCCGGATGAACCTCTCCTGCACATCGCCCTACAATGCCGATTTCGATGGCGACGAGATGAACCTCCATGTGCCGCAGTCAATGGAGACGCGCGCCGAGGTAGAAAACATTCACATCACACCGCGACAGATAATCACGCCGCAGGCGAATAAACCGGTCATGGGCATTGTGCAGGACACTCTCACCGCCGTGCGAAAGATGACCAAGCGCGATGTGTTCATCACGCGCGAGCAGGTGATGAATCTGCTGATGTTTCTGCCCACGTGGGATGGCAAAATGCCGCAGCCGTGCATCCTCAAGCCGCGTCCGCTGTGGACGGGCAAGCAGATATTTTCTTTGATCATACCGGGCAACGTTAACATGATCCGCACCCACTCGACGCATCCCGATGAGGAGGACGATGGTCCCTACAAGTGGATCTCGCCCGGCGACACCAAGGTAATGGTGGAGCACGGCGACCTCATCATGGGCATACTCTGCAAGAAGACGCTGGGCACATCGGCGGGCTCTCTGCTGCACATCTGTTTCCTAGAGCTGGGCCACGAGATAGCCGGACGCTTCTACGGCAACATTCAGACGGTGATCAACAACTGGCTGCTGCTCGAGGGCCACAGCATCGGCATTGGCGACACCATTGCCGATCCGCAGACCTACAACGAAATTCAGATGGCCATCAAGAAGGCCAAGGATGATGTCATCAATGTTATCCAGAAGGCCCACAACATGGAACTGGAACCGACGCCCGGCAACACGCTGCGCCAGACCTTCGAGAACAAGGTGAATCGCATCTTGAACGATGCCCGTGACAAGACCGGTGGCTCCGCGAAGAAGTCCCTTACCGAATACAACAATCTGAAGGCCATGGTGGTGTCCGGCTCCAAGGGCTCCAACATTAACATTTCTCAGGTCATTGCTTGCGTGGGACAACAGAATGTGGAGGGCAAGCGTATCCCGTACGGATTCCGTAAGCGTACCCTGCCGCATTTCATCAAGGACGATTATGGTCCCGAGTCGCGCGGCTTTGTGGAGAACTCGTATCTAGCCGGTCTGACGCCCTCAGAGTTCTACTTCCATGCTATGGGCGGTCGTGAGGGTCTCATCGATACGGCGGTAAAAACAGCCGAAACCGGCTACATCCAGCGACGTCTGATCAAGGCTATGGAGTCGGTGATGGTCAACTACGATGGCACCGTGCGCAACTCTGTGGGCCAGCTGATCCAGCTGCGCTACGGAGAGGATGGCCTTTGCGGCGAGCTGGTCGAGTTCCAGAACATGCCGACGGTGAAACTCTCCAACAAGGCGTTCGAGAAGCGCTTCAAGTTCGACTGGTCGAACGAGCGATACATGCGCAAGGTCTTCACGGACGAGGTGATCAAGGAGATGACCGACAGCAGCGAGGCCATACAGGATCTCGAATCGGAGTGGGACCACCTGATGCAGGATCGCGACCATTTGCGACAGATCTTCCCCAACGGCGATTCGAAGGTGGTACTGCCCTGCAATCTGCAGCGCATGATCTGGAATGTACAGAAGATATTCCACATTAACAAGCGCCTGCCCACAGACCTCTCGCCCATGCGGGTGATCAAGGGCGTGAAGACCCTGCTGGAGCGGTGTGTAATCGTGACTGGCGCCGACCGGATTTCAAAGCAGGCCAACGAGAATGCCACGTTGCTGTTCCAGTGCCTAATCCGGTCCACGCTGTGCACCAAATACGTGTCCGAGGAGTTTCGCCTGTCCACAGAGGCCTTTGAGTGGCTGATCGGTGAGATCGAGACGCGGTTCCAGCAGGCCCAGGCGAATCCTGGCGAGATGGTTGGCGCCTTAGCCGCCCAGAGTTTGGGCGAACCGGCCACCCAGATGACACTCAACACGTTCCATTTCGCTGGTGTGTCCTCGAAGAACGTGACACTGGGCGTGCCTCGACTCAAGGAGATTATCAACATCTCAAAGAAACCGAAGGCCCCGTCACTGACGGTCTTCCTGACGGGCGGAGCCGCCCGTGATGCCGAGAAGGCCAAGAACGTGCTCTGCCGCTTGGAGCACACAACGCTGCGCAAGGTGACGGCCAATACGGCCATCTACTACGATCCGGATCCACAGCGTACGGTGATATCGGAGGATCAGGAGTTTGTGAATGTCTACTACGAAATGCCCGATTTCGATCCGACACGAATCTCGCCCTGGCTGCTGCGCATCGAGCTCGACCGCAAACGAATGACGGACAAGAAGCTGACCATGGAGCAGATCGCCGAGAAGATCAATGTGGGCTTTGGCGAGGATCTCAACTGCATCTTCAACGATGACAATGCGGACAAGCTGGTCCTGCGCATCCGGATCATGAACAACGAAGAGAACAAGTTCCAAGACGAGGACGAGGCCGTCGACAAGATGGAAGATGACATGTTCCTGCGCTGCATCGAGGCCAATATGCTGTCGGATATGACGCTGCAGGGCATCGAGGCCATTGGCAAGGTCTATATGCATCTGCCGCAAACGGACAGCAAGAAACGGATCGTCATCACCGAAACGGGCGAGTTTAAGGCCATCGGCGAGTGGTTGCTCGAGACGGACGGCACATCCATGATGAAGGTCCTCTCCGAGCGGGACGTCGACCCCATTCGCACCTCCTCCAATGACATTTGCGAGATCTTCCAGGTGCTGGGCATCGAGGCGGTGCGAAAGTCCGTCGAGAAGGAGATGAACGCGGTGCTGCAGTTCTACGGCCTGTATGTGAACTACCGCCATTTGGCTCTGCTGTGCGACGTGATGACCGCCAAGGGCCATCTGATGGCCATCACCCGTCACGGCATCAACAGACAGGACACCGGCGCCCTCATGCGCTGCTCCTTCGAGGAGACTGTGGACGTGCTCATGGATGCGGCTGCCCACGCAGAAACGGATCCCATGCGTGGCGTATCCGAGAACATAATCATGGGCCAACTGCCCAAGATGGGCACTGGCTGCTTCGATCTGCTGCTGGACGCCGAGAAGTGTCGCTTCGGCATCGAGATACCCAACACCCTGGGAAGCAGCATGCTGGGCGGCACGGCCATGTTCATTGGCGGTGGCTCTACGCCGAGCATGACGCCTCCGATGACACC------------------------------------------------------------------------------------------------------------------------------------------------------------------------------------------------------CGTGTCGCCATCGTACTCGCCGACAAGTCCCAACTACACGGCCTCGTCGCCCGGTGGGGCATCGCCTAACTACTCGCCCTCCAGTCCCAACTATTCGCCGACATCGCCGCTATATGCAGCGGCC---AGTCCACGGTATGCCTCCACCACACCCAACTTTAATCCGCAGTCGACGGGCTACTCGCCATCGGCGTCGGGATACTCGCCGACATCGCCGGTATACTCGCCCACATCCAACTTCCCGTCGAGTCCGTCGTTTGCGGGCAGCGGCAGCAACATGTACTCACCGGGCAATGCCTACTCGCCCAGTTCCACCAACTATTCGCCGAATTCCCCCTCATACTCTCCGACATCACCCTCGTACTCCCCATCGAGTCCCTCGTACTCGCCCACGTCACCTTGCTATTCACCAACATCGCCTTCGTATTCGCCCACTTCACCCAACTATACGCCAGCGACGCCCTCGTATTCGCCCACATCGCCAAACTACTCGGCCTCGCCCCACTACTCGCCGGCATCGCCGGCCTACTCCCAGACAGGGGCCAAGTACTCGCCGACGTCTCCGACCTATTCGCCGCCTTCGCCCTCGTACGATGGCTCTCCAGGATCGCCACAATACACGCCCGGCTCGCCGCAATATTCACCGGCCTCCCCCAAGTACTCGCCCACATCGCCCCTGTACTCGCCCAGTTCCCCGCAGCACTCGCCGTCGAACCAGTACAGTCCCACTGGATCAACCTATTCGGCCACCAGTCCACGGTACTCGCCCAATATGTCCATCTACTCGCCGAGCAGCACCAAATACTCGCCGACATCGCCCACGTACACGCCCACGGCACGCAACTATTCACCCACATCGCTCATGTACTCGCCGACGGGCGCCATCGCACTATAG--------------------------------------------------------   [5415]
Dpse    ATGAGCACCACCACCGACTCGAAGGCGCCCCTGCGCCAGGTGAAGCGTGTACAGTTTGGAATTTTATCACCTGATGAAATTCGCCGTATGTCTGTTACCGAGGGTGGCGTCCAGTTCGCCGAGACGATGGAAGGTGGCCGTCCAAAGCTAGGCGGCCTCATGGATCCCCGACAAGGTGTGATTGATAGGACATCCCGATGCCAGACCTGCGCCGGCAACATGACCGAGTGTCCGGGCCACTTTGGACACATAGATCTGGCCAAACCGGTATTCCACATCGGCTTCATCACCAAAACCATCAAAATTCTGCGCTGCGTTTGCTTCTACTGCTCCAAGATGTTGGTCTCGCCGCATAATCCGAAAATCAAGGAGATTGTTGTGAAATCGAAGGGTCAGCCACGCAAGCGTCTGGCCTATGTCTATGATCTATGCAAGGGCAAGACTATTTGCGAGGGTGGCGAGGACATGGACTTGACCAAGGACAACCAACAGCCGGATCCGAACAAAAAGCCAGGCCACGGCGGTTGTGGCCACTACCAGCCCTCGATACGCAGAACGGGCCTAGACTTGTCCGCCGAGTGGAAGCACCCGAACGAGGATTCACAGGAAAAGAAGATTGTCGTTTCGGCAGAGCGCGTGTGGGAGATCTTGAAACACATAACCGACGAGGAGTGCTTTATTCTGGGCATGGACCCGAAATACGCACGCCCCGACTGGATGATTGTCACCGTGCTACCCGTTCCACCACTGGCCGTGCGTCCGGCTGTGGTGATGTTCGGGGCGGCAAAGAACCAGGACGATTTGACTCACAAGCTGTCGGACATCATCAAGGCCAACAATGAGCTGCGCAAGAACGAGGCCAGCGGAGCGGCGGCCCACGTTATACAGGAGAACATAAAGATGCTGCAGTTCCATGTGGCCACGCTGGTGGACAACGATATGCCGGGCATGCCCAGGGCCATGCAGAAGTCGGGCAAGCCCCTGAAGGCGATCAAGGCCCGCCTCAAGGGCAAGGAGGGTCGCATCCGTGGCAACTTGATGGGAAAACGTGTGGACTTCTCAGCCCGTACCGTCATCACACCGGATCCCAATTTGCGCATCGATCAGGTCGGAGTGCCGCGTTCGATAGCCCAGAATCTGACCTTCCCCGAGCTGGTGACCCCATTCAATATTGATCGGATGCAGGAGCTGGTGCGTCGCGGCAACTCGCAGTATCCGGGCGCCAAGTACATTGTCCGCGACAATGGGGAGCGTATCGATCTGCGTTTCCATCCCAAGTCGTCGGACCTCCATCTGCAGTGCGGCTACAAGGTGGAGAGGCATCTGCGCGACGACGATCTTGTGATCTTCAATCGCCAGCCCACGCTCCACAAGATGAGTATGATGGGGCATCGTGTGAAGGTTCTGCCCTGGTCCACGTTCCGAATGAACCTCTCCTGCACATCGCCCTACAATGCCGATTTCGATGGCGACGAGATGAACCTCCATGTGCCGCAGTCAATGGAGACGCGCGCCGAGGTGGAGAACATTCACATCACACCGCGACAGATAATCACGCCGCAGGCGAATAAGCCGGTCATGGGCATTGTGCAGGACACTCTCACCGCCGTGCGAAAGATGACCAAGCGCGATGTGTTCATCACGCGCGAGCAGGTGATGAATCTGCTGATGTTTCTGCCCACGTGGGATGGCAAAATGCCGCAGCCGTGCATCCTCAAGCCGCGTCCGCTGTGGACGGGCAAGCAGATATTTTCGTTGATCATACCGGGCAACGTTAACATGATCCGCACCCACTCCACGCATCCCGATGAGGAGGACGATGGTCCCTACAAGTGGATCTCGCCCGGCGACACCAAGGTAATGGTGGAGCACGGCGACCTCATCATGGGCATACTCTGCAAGAAGACGCTGGGCACATCGGCGGGCTCTCTGCTGCACATCTGTTTCCTAGAGCTGGGCCACGAGATAGCCGGACGCTTCTACGGCAACATTCAGACGGTGATCAACAACTGGCTGCTGCTCGAGGGCCACAGCATCGGCATTGGCGACACCATTGCCGATCCGCAGACCTACAATGAAATTCAGATGGCCATCAAGAAGGCCAAGGACGATGTCATCAATGTTATCCAGAAGGCTCACAACATGGAACTGGAACCGACGCCCGGCAACACGCTGCGTCAGACCTTCGAGAACAAGGTGAATCGCATCCTGAACGATGCTCGTGACAAGACCGGTGGCTCCGCGAAGAAGTCCCTTACCGAATACAACAATCTAAAGGCCATGGTGGTGTCCGGCTCCAAGGGCTCCAACATTAACATTTCTCAGGTCATTGCTTGCGTGGGACAACAGAATGTGGAGGGCAAGCGTATCCCGTACGGATTCCGTAAGCGCACACTGCCGCATTTCATCAAGGACGATTATGGTCCCGAGTCGCGCGGCTTTGTGGAGAACTCGTATCTAGCCGGTCTGACGCCGTCAGAGTTCTACTTCCATGCTATGGGCGGTCGTGAGGGTCTCATCGATACGGCGGTGAAAACAGCCGAAACCGGCTACATCCAGCGACGTCTGATCAAGGCTATGGAGTCGGTGATGGTCAACTACGATGGCACCGTGCGCAACTCTGTGGGCCAGCTGATCCAGCTGCGCTACGGAGAGGATGGCCTCTGCGGCGAGCTGGTCGAGTTCCAGAACATGCCGACGGTGAAACTCTCCAACAAGGCGTTCGAGAAGCGCTTCAAGTTCGACTGGTCGAACGAGCGATACATGCGCAAGGTCTTCACCGACGAGGTGATCAAGGAGATGACCGACAGCAGCGAGGCCATACAGGATCTCGAATCGGAGTGGGACCACCTGATGCAGGATCGCGACCATTTGCGACAGATCTTCCCCAACGGCGATTCGAAGGTGGTGCTGCCCTGCAATCTGCAGCGCATGATCTGGAATGTACAGAAGATATTCCACATTAACAAGCGCCTGCCCACAGACCTCTCGCCCATGCGGGTGATCAAGGGCGTGAAGACCCTGCTGGAGCGGTGTGTAATCGTGACTGGCGCCGACCGGATATCAAAGCAGGCCAACGAGAATGCCACGTTGCTGTTCCAGTGCCTAATCCGGTCCACGCTGTGCACCAAATACGTGTCCGAGGAGTTTCGCCTCTCCACAGAGGCCTTTGAGTGGCTGATCGGTGAGATCGAGACGCGGTTCCAGCAGGCCCAGGCGAATCCTGGCGAGATGGTTGGCGCCTTGGCCGCCCAGAGTTTGGGCGAACCGGCCACCCAGATGACACTCAACACGTTCCATTTCGCTGGTGTGTCCTCGAAGAACGTGACACTGGGCGTGCCTCGACTCAAGGAGATTATCAACATCTCAAAGAAACCGAAGGCCCCGTCACTGACGGTCTTCCTGACGGGCGGAGCCGCCCGTGATGCCGAGAAGGCCAAGAACGTGCTCTGCCGCCTGGAGCACACAACGCTGCGCAAGGTGACGGCCAATACGGCCATCTACTACGATCCGGATCCACAGCGTACGGTGATATCGGAGGATCAGGAGTTTGTGAATGTCTACTACGAAATGCCCGATTTCGATCCGACACGAATCTCGCCCTGGCTGCTGCGCATCGAGCTCGACCGCAAACGAATGACGGATAAGAAGCTGACCATGGAGCAGATCGCCGAGAAGATCAATGTGGGCTTTGGCGAGGATCTCAACTGCATCTTCAACGATGACAATGCGGACAAGCTGGTCCTGCGCATCCGGATCATGAACAACGAAGAGAACAAGTTCCAAGACGAGGACGAGGCCGTCGACAAGATGGAAGATGACATGTTCCTGCGCTGCATCGAGGCCAATATGCTGTCGGATATGACGCTGCAGGGCATCGAGGCCATTGGCAAGGTCTATATGCATCTGCCGCAAACGGACAGCAAGAAACGGATCGTCATCACCGAAACGGGCGAGTTTAAGGCCATCGGCGAGTGGTTGCTCGAGACGGACGGCACATCCATGATGAAGGTCCTCTCCGAGCGGGACGTCGACCCCATTCGCACCTCCTCCAATGACATTTGCGAGATCTTCCAGGTGCTGGGCATCGAGGCGGTGCGAAAGTCCGTCGAGAAGGAGATGAACGCGGTGCTGCAGTTCTACGGCCTGTACGTGAACTACCGCCATTTGGCTCTGCTGTGCGACGTGATGACCGCCAAGGGCCATCTGATGGCCATCACCCGTCACGGCATCAACAGACAGGACACCGGCGCCCTCATGCGCTGCTCCTTCGAGGAGACTGTGGACGTGCTCATGGATGCGGCTGCCCACGCAGAAACGGATCCCATGCGTGGCGTATCCGAGAACATAATCATGGGCCAACTGCCCAAGATGGGCACTGGCTGCTTCGATCTGCTGCTGGACGCCGAGAAGTGTCGCTTCGGCATCGAGATACCCAACACCCTGGGAAGCAGCATGCTGGGCGGCACGGCCATGTTCATTGGCGGTGGCTCTACGCCGAGCATGACGCCTCCGATGACGCCGTGGGTGAACTGCAATACGCCACGCTACTTCTCGCCACCAGGTCATGTGAGCGCCATGACACCGGGAGGACCTAGTTTTTCGCCATCGGCCGCCTCGGACGCGTCTGGTATGTCTCCGAGCTGGTCGCCAGCACATCCGGGCTCCTCGCCCAGCTCTCCGGCACCCTCGATGTCCCCGTACTACCCGGCTTCGCCCAGCGTGTCGCCATCGTACTCGCCGACAAGTCCCAACTACACGGCCTCGTCGCCCGGTGGGGCATCGCCTAACTACTCGCCCTCCAGTCCCAACTATTCGCCGACATCGCCGCTATATGCAGCGGCC---AGTCCACGGTATGCCTCCACCACACCCAACTTTAATCCGCAGTCGACGGGCTACTCGCCATCGGCGTCGGGGTACTCGCCGACATCGCCGGTATATTCGCCCACATCCAACTTCCCGTCGAGTCCGTCGTTTGCGGGCAGCGGCAGCAACATGTACTCACCGGGCAATGCCTACTCGCCCAGTTCCACCAACTATTCTCCGAACTCCCCCTCATACTCACCGACATCACCCTCGTACTCCCCATCGAGTCCCTCGTACTCGCCCACGTCACCTTGCTATTCACCAACATCGCCTTCGTATTCGCCCACTTCACCCAACTATACGCCAGCGACGCCCTCGTATTCGCCCACATCGCCAAACTACTCGGCCTCGCCCCACTACTCGCCGGCATCGCCGGCCTACTCCCAGACAGGGGCCAAGTACTCCCCGACGTCTCCGACCTATTCGCCGCCTTCGCCCTCGTACGATGGCTCTCCAGGATCGCCACAATACACGCCCGGCTCGCCGCAATATTCACCGGCCTCCCCCAAGTACTCGCCCACATCGCCCCTGTACTCGCCCAGTTCCCCGCAGCACTCGCCGTCGAACCAGTACAGTCCCACTGGATCCACGTATTCGGCCACCAGTCCACGGTACTCGCCCAATATGTCCATCTACTCGCCGAGCAGCACCAAATACTCGCCGACATCGCCCACGTACACGCCCACGGCACGCAACTATTCACCCACATCGCCCATGTACTCGCCGACAGCGCCATCGCACTATAGTCCCACGAGTCCAGCGTACTCGCCCAGCAGTCCCACGTTCGAGGAGAGCGACGACTG   [5669]
Dana    ATGAGCACCACCACGGACTCGAAGGCGCCCCTGCGCCAGGTGAAGCGCGTACAGTTTGGCATTTTGTCACCTGATGAAATCCGCCGCATGTCCGTCACCGAGGGCGGCGTCCAGTTCGCCGAGACCATGGAGGGCGGCCGGCCCAAGCTGGGCGGCCTCATGGATCCCCGACAGGGCGTCATCGATCGAACCTCCCGCTGTCAGACGTGCGCCGGCAACATGACCGAATGCCCCGGCCACTTTGGACACATCGACCTGGCCAAGCCGGTCTTTCACATTGGCTTCATCACAAAGACAATCAAGATCCTGCGCTGCGTGTGCTTCTACTGCTCCAAGATGCTCGTCTCGCCGCACAATCCCAAGATCAAGGAGATCGTCATGAAGTCCAAGGGTCAGCCGCGCAAGCGCCTCGCCTACGTCTATGACCTGTGCAAGGGCAAGACCATTTGCGAGGGCGGCGAGGACATGGACCTGACCAAGGAGAACCAGCAACCGGATCCGAACAAGAAGCCCGGTCACGGTGGCTGCGGTCACTACCAGCCGTCCATTCGGCGCACTGGGCTCGATCTCACCGCCGAGTGGAAGCATCCTAACGAGGATTCGCAGGAGAAGAAGATTGTGGTGTCGGCGGAGCGGGTGTGGGAGATCCTCAAGCACATCACCGACGAGGAGTGCTTCATACTGGGCATGGACCCGAAGTACGCCCGTCCCGATTGGATGATTGTCACAGTGCTGCCCGTTCCGCCGCTGGCAGTGCGTCCGGCGGTCGTGATGTTCGGCGCCGCCAAGAACCAGGACGATTTGACGCACAAGCTCTCGGACATCATCAAGGCGAACAACGAGCTGCGCAAGAACGAGGCCAGCGGTGCGGCGGCCCACGTCATCCAGGAGAACATCAAGATGCTGCAGTTCCACGTGGCCACCCTGGTGGACAACGACATGCCCGGCATGCCGCGGGCCATGCAGAAGTCCGGCAAGCCGCTGAAGGCCATCAAGGCCCGGTTGAAGGGCAAGGAGGGCCGCATCCGTGGCAACTTGATGGGCAAGCGTGTGGACTTCTCCGCCCGTACTGTCATTACTCCGGATCCCAATCTGCGCATCGACCAGGTGGGTGTGCCGCGCTCCATCGCCCAGAATCTGACCTTCCCCGAGCTGGTGACGCCCTTCAACATCGATCGCATGCAGGAGCTGGTGCGGCGCGGCAACTCCCAGTACCCGGGCGCCAAGTACATCGTCCGGGACAACGGCGAGCGCATCGATCTTCGCTTCCATCCCAAGTCCTCGGACCTGCATCTGCAGTGCGGCTACAAGGTGGAGCGGCATCTGCGCGACGACGACCTGGTCATCTTCAACCGGCAGCCGACGCTGCACAAGATGAGTATGATGGGGCACAGGGTGAAGGTGCTGCCCTGGTCCACCTTCCGCATGAACCTGTCGTGCACATCGCCCTACAACGCCGATTTCGACGGCGACGAGATGAACCTGCACGTGCCCCAGTCGATGGAGACGCGCGCCGAGGTGGAGAACATCCACATCACGCCCCGGCAGATCATCACGCCGCAGGCCAACAAGCCCGTCATGGGCATTGTGCAGGACACCCTGACCGCCGTCCGGAAAATGACCAAGCGCGATGTCTTCATCACGCGGGAGCAGATGATGAACCTGCTCATGTTCCTGCCCACTTGGGACGGCAAGATGCCCCAGCCGTGCATCCTCAAGCCGCGTCCCCTGTGGACCGGCAAGCAGATATTCTCCCTGATCATCCCCGGCAACGTGAACATGATCCGCACCCATTCGACACATCCCGACGAGGAGGACGACGGCCCCTACAAGTGGATCTCGCCCGGCGACACCAAGGTAATGGTGGAGCACGGCGAACTGATCATGGGCATTCTCTGCAAGAAGACGCTGGGTACCTCGGCCGGCTCCCTGCTCCATATCTGTTTCCTGGAGCTGGGACACGACATTGCCGGGCGGTTCTACGGCAACATCCAGACGGTGATCAACAACTGGCTGCTGCTGGAGGGCCACAGCATCGGTATCGGTGACACCATTGCCGATCCGCAGACCTACAACGAGATCCAGTGCGCCATCAAGAAGGCCAAGGACGACGTGATAAACGTCATCCAGAAGGCCCACAACATGGAGCTGGAGCCGACGCCCGGCAACACCCTGCGTCAGACCTTCGAGAACAAGGTGAACCGCATCCTGAACGATGCTCGTGACAAGACCGGCGGCTCCGCCAAGAAGTCCCTCACCGAGTACAACAATCTGAAGGCCATGGTGGTGTCTGGTTCGAAGGGATCCAACATTAACATCTCACAGGTTATTGCTTGTGTGGGCCAGCAGAACGTCGAGGGTAAGCGGATTCCGTATGGGTTCCGCAAGCGCACCCTGCCCCACTTCATCAAGGACGATTACGGTCCCGAGTCGCGCGGCTTCGTGGAGAACTCGTATCTGGCCGGGCTGACGCCCTCGGAGTTCTACTTCCACGCCATGGGCGGTCGCGAGGGTCTCATCGATACGGCCGTGAAGACCGCCGAAACCGGTTACATCCAGCGTCGTCTGATAAAGGCCATGGAGTCGGTGATGGTCAACTACGACGGCACAGTCCGTAACTCGGTCGGCCAGCTCATCCAGCTGCGTTACGGCGAGGACGGGCTCTGCGGCGAGCTGGTCGAGTTCCAGAACATGCCGACGGTGAAGCTCTCGAACAAGTCGTTCGAGAAGCGCTTCAAGTTCGACTGGAGCAACGAGCGCTACATGCGCAAGGTGTTCACCGACGACGTCATCAAGGAGATGACCGACAGCAGCGATGCCATCCAGGAGCTGGAAGCTGAGTGGGATCGCCTGGTCACCGATCGCGACAGTTTGCGGCAAATCTTCCCCAACGGTGACTCCAAGGTGGTACTGCCCTGCAATCTGCAGAGGATGATCTGGAACGTGCAGAAGATATTCCACATCAACAAGCGCCTGCCCACGGACCTCTCGCCGATGCGCGTCATCAAGGGCGTCAAGGGCTTGCTGGAGCGGTGCGTGATCGTGACCGGAAACGACCGGATCTCGAAGCAGGCCAACGAGAACGCCACTCTGCTGTTCCAGTGCCTCATCCGGTCGACGCTCTGCACCAAGTACGTGTCGGAGGAGTTCCGGCTGTCGACGGAGGCCTTCGAATGGTTGATCGGAGAAATCGAGACCCGTTTCCAGCAGGCCCAGGCCAATCCCGGCGAGATGGTGGGCGCCCTCGCCGCCCAGAGTTTGGGCGAACCGGCCACCCAGATGACACTGAACACCTTCCATTTCGCTGGTGTGTCGTCGAAGAACGTGACCCTGGGTGTGCCGCGTCTCAAGGAGATCATCAACATATCCAAGAAGCCCAAGGCTCCCTCACTGACGGTCTTCCTCACGGGCGGAGCGGCCCGCGATGCGGAGAAGGCGAAGAATGTGCTGTGCCGGCTGGAGCATACCACGCTGCGCAAGGTGACGGCCAACACGGCCATCTACTACGATCCGGATCCGAAGCGGACGGTGATCTCGGAGGATCAGGAGTTCGTGAACGTCTACTACGAGATGCCCGACTTTGATCCGACGCGCATCTCGCCCTGGCTGCTCCGCATCGAGCTGGACCGCAAGCGCATGACGGACAAGAAGCTGACGATGGAACAGATCGCCGAGAAGATCAACGTCGGCTTCGGCGAGGATCTCAACTGCATCTTCAACGACGACAATGCGGACAAGCTGGTGCTGCGCATCCGGATCATGAACAACGAGGAGAACAAGTTCCAGGACGAGGACGAGGCCGTCGACAAGATGGAGGACGACATGTTCCTGCGCTGCATCGAGGCGAACATGCTCTCGGACATGACGCTGCAGGGCATCGAGGCCATCGGCAAGGTGTACATGCATCTGCCCCAGACGGACAGCAAGAAGCGCATCGTGATCACCGAGACGGGCGAGTTCAAGGCCATCGGCGAGTGGCTGCTCGAGACGGACGGCACATCGATGATGAAGGTGCTGTCGGAGCGGGACGTCGATCCCATACGGACCTCGTCGAACGACATCTGCGAGATATTCCAGGTGCTGGGCATCGAGGCGGTGCGCAAGTCCGTCGAGAAGGAGATGAACGCCGTGCTGCAGTTCTACGGCCTGTACGTGAACTACCGCCACCTGGCCCTGCTCTGCGACGTGATGACGGCCAAGGGCCATCTGATGGCCATCACTCGGCACGGCATCAACAGGCAGGACACCGGCGCCCTTATGCGTTGCTCCTTCGAGGAGACTGTCGACGTGCTGATGGATGCCGCCGCCCACGCCGAAACCGATCCGATGCGTGGCGTCTCCGAGAACATTATCATGGGCCAGCTGCCGAAGATGGGCACTGGCTGCTTCGACCTGCTCCTCGACGCCGAGAAGTGCCGCTTCGGCATCGAGATCCCCAACACGCTGGGCAGTAGCATGCTGGGCGGCGCCGCCATGTTCATTGGCGGCGGCTCCACGCCGAGCATGACGCCTCCGATGACGCCGTGGGTGAACTGCAACACGCCGCGCTACTTCTCGCCTCCGGGCCATGTGAGCGCTATGACACCTGGTGGACCCAGTTTCTCGCCCTCGGCCGCCTCGGATGCCTCCGGAATGTCGCCCAGCTGGTCGCCGGCCCATCCGGGCTCCTCGCCCAGCTCGCCGGGCCCCTCGATGTCGCCGTACTTCCCGGCCTCGCCCAGCGTCTCGCCCTCGTACTCCCCGACCAGTCCGAACTACACGGCCTCCTCGCCGGGCGGAGCATCTCCGAACTACTCGCCCTCGAGCCCCAACTACTCGCCGACATCGCCGCTGTACGCC---ACGACGAGTCCGCGCTACGCCTCCACCACGCCCAACTTCAATCCGCAGTCGACTGGCTACTCGCCGTCGTCGTCGGGCTACTCGCCCACGTCGCCGGTCTACTCGCCCACGTCGAACTACCAGTCGAGTCCCTCGTTCGCGGGCAGCGGCAGCAACATGTACTCGCCGGGCAACGCCTACTCGCCCAGCTCGTCCAACTACTCGCCCAACTCGCCTTCCTACTCGCCGACATCGCCTTCGTATTCGCCTTCGAGTCCCTCCTACTCGCCCACATCGCCCTGCTACTCGCCGACGTCGCCCTCGTACTCCCCGACCAGCCCCAACTACACGCCCGTCACCCCATCCTACTCCCCGACCAGCCCCAACTACTCGGCCTCGCCCCACTACTCGCCGGCCTCACCGGCCTACTCGCAGACCGGCGTCAAGTACTCGCCCACATCGCCGACGTACTCGCCGCCATCGCCCTCGTACGACGGATCACCGGGATCGCCCCAATACACGCCTGGATCGCCGCAGTACTCCCCGGCCTCGCCCAAGTACTCGCCCACATCGCCGCTGTACTCGCCCAGCTCCCCCCAGCACTCGCCGTCGAACCAGTACAGCCCCACCGGGTCCACGTACTCGGCCACCAGTCCAAGGTATTCGCCGAACATGTCCATCTATTCGCCCAGCAGCACCAAGTACTCGCCCACATCGCCCACTTACACGCCCACGGCCCGCAACTACTCGCCTACATCGCCGATGTACTCGCCGACGGCGCCATCCCACTACAGTCCCACGAGTCCCGCGTACTCGCCCAGCAGTCCCACGTTCGAGGAGAGCGACGATTG   [5669]
Dsec    ATGAGCACCCCCACGGACTCGAAGGCGCCGTTGCGCCAGGTGAAACGCGTACAGTTCGGCATTTTGTCGCCTGATGAAATTCGTCGCATGTCCGTCACCGAGGGTGGCGTCCAGTTTGCAGAGACGATGGAGGGCGGACGACCGAAGCTGGGCGGATTGATGGATCCGCGCCAGGGTGTCATAGACAGGACGTCGCGCTGTCAGACGTGCGCCGGCAACATGACCGAGTGCCCCGGTCACTTTGGACACATTGACCTGGCCAAACCAGTGTTCCACATCGGCTTCATCACCAAGACAATTAAGATTTTGCGATGTGTGTGCTTCTATTGCTCCAAAATGCTTGTCTCGCCACACAATCCAAAGATCAAGGAGATCGTGATGAAGTCCAGGGGACAGCCGCGTAAGCGCCTAGCCTACGTCTATGATCTGTGCAAGGGCAAGACGATTTGCGAGGGCGGCGAGGACATGGATCTCACCAAGGAGAACCAGCAGCCGGATCCAAACAAAAAGCCCGGTCACGGCGGTTGCGGTCACTACCAGCCGTCGATCCGGAGAACAGGACTGGATCTCACCGCCGAGTGGAAGCATCAGAACGAGGATTCGCAGGAGAAGAAGATCGTGGTCTCGGCGGAGCGGGTTTGGGAAATCCTCAAGCATATCACCGACGAGGAGTGCTTTATTCTGGGCATGGATCCCAAGTATGCGCGTCCCGATTGGATGATCGTGACCGTCCTGCCTGTTCCACCGTTGGCCGTACGGCCCGCAGTCGTGATGTTCGGTGCTGCCAAGAATCAGGATGATTTGACACACAAGCTGTCCGATATCATCAAGGCAAACAATGAGCTGCGCAAAAACGAGGCCAGTGGAGCGGCAGCGCATGTGATCCAGGAGAACATCAAGATGCTGCAGTTCCACGTCGCCACACTGGTGGACAACGATATGCCCGGCATGCCCAGGGCTATGCAAAAGTCGGGAAAACCCCTTAAAGCCATCAAGGCGCGACTCAAGGGTAAGGAGGGTAGGATTCGTGGCAACTTGATGGGCAAACGTGTGGACTTCTCCGCTCGTACTGTCATCACACCCGATCCAAATCTCCGTATCGATCAGGTCGGTGTGCCGCGTTCCATTGCCCAGAATCTAACCTTCCCCGAGCTGGTCACTCCCTTCAACATCGATCGCATGCAGGAGCTGGTGCGCAGAGGCAACTCGCAGTATCCGGGTGCCAAGTACATTGTGCGCGACAATGGCGAGCGTATTGATCTTCGCTTCCATCCTAAATCCTCTGACTTACATCTGCAGTGCGGCTACAAAGTAGAGCGCCATTTGCGCGACGACGATCTGGTGATCTTCAACCGACAGCCCACGCTCCACAAGATGAGTATGATGGGTCACAGAGTGAAAGTGTTGCCCTGGTCGACGTTCCGCATGAACCTGTCGTGTACATCGCCATATAATGCTGATTTCGACGGCGATGAAATGAATCTGCACGTTCCGCAGTCCATGGAGACGCGCGCCGAGGTGGAGAACATCCACATCACACCCAGACAGATCATCACGCCGCAGGCGAACAAACCTGTCATGGGTATCGTGCAGGACACTCTGACTGCAGTGCGAAAGATGACCAAGCGCGACGTATTCATTACGCGCGAGCAGGTGATGAATCTGCTCATGTTCCTACCCACGTGGGACGCTAAAATGCCGCAACCCTGCATCCTGAAACCGCGTCCCCTGTGGACGGGCAAACAGATCTTCTCCCTGATCATACCCGGCAACGTGAACATGATACGCACTCATTCCACGCATCCGGACGAGGAGGATGAAGGACCGTACAAGTGGATCTCGCCCGGTGACACCAAGGTAATGGTGGAGCACGGCGAACTTATCATGGGCATTCTCTGCAAGAAGTCACTGGGTACATCAGCCGGATCATTGCTGCATATTTGTTTCCTGGAACTTGGTCACGACATCGCTGGTCGGTTCTATGGCAACATTCAGACCGTGATCAACAATTGGTTGCTTTTCGAGGGCCATAGTATCGGTATTGGTGACACCATTGCCGATCCGCAGACCTACAACGAGATCCAGCAGGCCATCAAGAAAGCCAAGGACGACGTGATAAACGTTATCCAAAAAGCCCACAACATGGAGCTGGAGCCCACGCCGGGTAACACTCTGCGTCAGACGTTCGAGAACAAGGTGAACCGTATCCTAAACGATGCTCGTGACAAGACTGGTGGTTCGGCCAAGAAATCTCTCACTGAGTACAACAATCTAAAGGCTATGGTGGTGTCTGGTTCCAAGGGTTCCAACATTAACATATCCCAGGTTATTGCTTGTGTGGGTCAACAGAACGTGGAGGGTAAGCGAATCCCCTACGGTTTCCGCAAGCGCACTCTTCCCCACTTTATTAAGGACGATTATGGTCCTGAGTCGCGCGGTTTCGTGGAGAATTCGTATCTTGCCGGCCTGACACCCTCTGAGTTCTATTTCCACGCCATGGGTGGTCGTGAGGGTCTTATCGATACTGCTGTAAAGACAGCTGAAACCGGTTACATCCAGCGTCGTCTTATAAAGGCTATGGAGTCGGTGATGGTAAACTACGACGGTACAGTGCGTAACTCGGTGGGCCAGCTTATTCAGCTGCGTTACGGCGAAGACGGTCTTTGCGGCGAGCTGGTTGAGTTCCAGAACATGCCAACGGTGAAACTGTCGAACAAGTCGTTTGAAAAGCGCTTCAAATTTGACTGGAGCAACGAGCGATTAATGAAGAAGGTATTTACGGATGATGTGATCAAGGAGATGACCGACAGCAGCGAAGCCATCCAGGAACTGGAGGCAGAGTGGGATCGTTTGGTTTCCGATCGCGACAGTTTGAGACAAATCTTCCCCAACGGCGAATCCAAGGTGGTACTGCCGTGCAACCTGCAGCGTATGATCTGGAATGTGCAGAAGATCTTTCACATCAACAAGCGCCTGCCCACGGATCTCTCGCCCATTCGGGTGATCAAGGGCGTTAAGACATTGCTCGAACGGTGTGTTATTGTCACGGGAAATGATCGAATTTCAAAGCAGGCCAACGAGAACGCCACGCTGCTATTCCAGTGCCTAATCCGCTCGACACTGTGTACGAAATACGTGTCGGAGGAGTTCCGCCTCTCCACGGAGGCGTTTGAGTGGTTGGTCGGAGAAATAGAGACGCGTTTCCAACAGGCCCAGGCCAATCCCGGCGAGATGGTGGGTGCCCTGGCTGCCCAGAGTTTGGGTGAGCCTGCTACTCAGATGACACTGAACACCTTCCATTTTGCTGGTGTGTCTTCAAAGAACGTAACACTGGGTGTGCCGCGTCTCAAGGAGATCATCAACATATCCAAAAAACCCAAAGCGCCGTCGCTAACCGTTTTCCTTACTGGCGGCGCTGCCCGCGATGCGGAGAAGGCCAAGAACGTACTGTGCCGCCTGGAGCATACCACGCTGCGCAAGGTTACGGCCAATACGGCTATTTACTACGACCCGGATCCCCAGAGAACGGTGATATCCGAGGATCAAGAGTTTGTGAATGTCTACTACGAAATGCCCGACTTTGATCCCACACGCATTTCGCCCTGGTTGCTACGTATTGAATTGGACCGCAAGCGGATGACGGACAAGAAGCTGACAATGGAACAGATCGCCGAGAAGATTAACGTGGGCTTCGGGGAGGATCTTAATTGTATCTTCAATGACGACAATGCCGATAAGCTGGTGCTGCGCATTAGGATCATGAACAACGAAGAGAACAAGTTCCAGGACGAAGACGAGGCCGTCGACAAGATGGAGGACGACATGTTCCTGCGCTGCATTGAGGCCAACATGCTGTCGGACATGACACTGCAGGGTATCGAAGCCATCGGCAAGGTGTACATGCATCTGCCACAGACCGACAGCAAGAAGCGTATCGTGATCACTGAGAACGGAGAGTTTAAGGCCATCGGCGAGTGGCTGCTCGAGACGGACGGCACATCGATGATGAAAGTGCTGTCTGAGCGTGACGTGGACCCAATCCGAACATCCTCCAACGATATCTGCGAGATTTTCCAGGTGCTGGGCATCGAGGCGGTGCGAAAGTCTGTCGAAAAAGAGATGAACGCCGTGCTGCAGTTCTACGGCCTGTACGTGAACTATCGTCACTTGGCCCTGTTGTGCGATGTGATGACAGCCAAGGGCCATCTAATGGCCATAACCCGTCACGGCATTAACAGGCAAGACACTGGTGCCCTTATGCGATGCTCCTTCGAGGAGACAGTGGACGTGCTGATGGATGCCGCCGCTCACGCCGAAACGGATCCCATGAGGGGCGTGTCTGAGAACATCATCATGGGACAGCTGCCCAAAATGGGTACTGGCTGCTTTGACCTTCTGCTCGATGCAGAGAAGTGTCGTTTCGGCATCGAGATTCCCAATACGTTGGGCAACAGTATGCTAGGTGGCGCTGCTATGTTCATTGGCGGAGGATCCACACCGAGCATGACACCACCGATGACGCCGTGGGTTAACTGCAACACGCCGCGATACTTCTCTCCACCCGGCCACGTAAGTGCCATGACTCCTGGCGGTCCCAGTTTCTCGCCTTCGGCTGCATCGGATGCGTCCGGAATGTCGCCTAGCTGGTCGCCGGCTCATCCGGGCTCATCGCCCAGTTCACCAGGACCTTCGATGTCGCCGTACTTCCCAGCCTCGCCGAGTGTTTCTCCCTCTTATTCGCCAACAAGTCCGAACTACACGGCATCTTCTCCCGGTGGAGCCTCGCCCAATTACTCGCCCTCGAGTCCGAACTATTCGCCGACATCGCCGCTTTATGCA---------AGTCCACGTTACGCCTCGACAACGCCAAATTTCAATCCCCAGTCGACGGGTTACTCGCCATCTTCATCGGGATACTCGCCAACATCCCCGGGGTACTCGCCCACGGCACAGTTTCAGTCGAGTCCGTCGTTTGCGGGCAGTGGTAGCAACATTTACTCGCCGGGCAATGCGTACTCGCCCAGCTCGTCCAACTACTCACCCAATTCACCATCCTACTCGCCGACATCACCATCGTACTCGCCGTCGAGTCCTTCGTACTCGCCAACGTCGCCTTGCTATTCGCCCACATCGCCTTCGTACTCGCCAACGAGTCCGAACTACACACCCGTTACACCCTCATATTCGCCGACAAGTCCGAACTACTCAGCGTCCCCGCAATATTCTCCAGCCTCGCCAGCTTACTCGCAAACGGGAGTGAAGTACTCGCCTACATCGCCGACGTACTCGCCGCCGTCACCTTCGTACGATGGGTCTCCAGGATCACCACAATATACGCCAGGATCTCCACAGTACTCGCCGGCCTCGCCTAAGTACTCGCCGACCTCACCGCTGTACTCGCCCAGTTCGCCACAGCACTCGCCCTCAAACCAGTACAGCCCAACAGGATCGACCTATTCGGCGACGAGTCCGCGTTACTCGCCGAACATGTCCATCTATTCGCCGAGCAGCACCAAGTACTCGCCCACCTCGCCAACGTACACACCGACGGCCCGCAACTACTCGCCCACGTCACCGATGTACTCGCCAACGGCACCATCGCACTACAGTCCCACGAGTCCGGCCTACTCGCCCAGCAGTCCCACGTTCGAGGAGAGCGAAGACTG   [5663]
Dsim    ATGAGCACCCCCACGGACTCGAAGGCGCCGTTGCGCCAGGTGAAACGCGTACAGTTCGGCATTTTGTCGCCTGATGAAATTCGTCGCATGTCCGTCACCGAGGGTGGCGTCCAGTTTGCAGAGACGATGGAGGGCGGACGACCGAAGCTGGGCGGATTGATGGATCCGCGCCAGGGTGTCATAGACAGGACGTCGCGCTGTCAGACGTGCGCCGGCAACATGACCGAGTGCCCCGGTCACTTTGGACACATTGATCTGGCCAAACCAGTGTTCCACATCGGCTTCATCACCAAGACAATTAAGATTTTGAGATGTGTGTGCTTCTACTGCTCCAAAATGCTTGTCTCGCCACACAATCCAAAGATCAAGGAGATCGTGATGAAGTCCAGGGGACAGCCGCGTAAGCGCCTGGCCTACGTCTATGATCTGTGCAAGGGCAAGACGATTTGCGAGGGCGGCGAGGACATGGACCTCACCAAGGAGAACCAGCAGCCGGATCCAAACAAAAAGCCCGGCCACGGCGGTTGCGGTCACTACCAGCCGTCGATCCGGAGAACAGGACTGGATCTCACCGCCGAGTGGAAGCATCAGAACGAGGATTCGCAGGAGAAGAAGATCGTGGTCTCGGCGGAGCGGGTTTGGGAAATCCTCAAGCATATCACCGACGAGGAGTGCTTTATTCTGGGCATGGATCCCAAGTATGCGCGTCCCGATTGGATGATCGTGACCGTCCTGCCTGTTCCACCGTTGGCCGTACGGCCCGCAGTCGTGATGTTCGGTGCTGCCAAGAATCAGGATGATTTGACACACAAGCTGTCCGATATCATCAAGGCAAACAATGAGCTGCGCAAAAACGAGGCCAGTGGAGCGGCAGCGCATGTGATCCAGGAGAACATCAAGATGCTGCAGTTCCACGTCGCCACACTGGTGGACAACGATATGCCCGGCATGCCCAGGGCTATGCAAAAGTCGGGAAAACCCCTTAAAGCCATCAAGGCGCGACTCAAGGGTAAGGAGGGTAGGATTCGTGGCAACTTGATGGGCAAACGTGTGGACTTCTCCGCTCGTACTGTCATCACACCCGATCCAAATCTGCGTATCGATCAGGTCGGTGTGCCGCGTTCCATTGCCCAGAATCTAACCTTCCCCGAGCTGGTCACTCCCTTCAACATCGATCGCATGCAGGAGCTGGTGCGCAGAGGTAACTCGCAGTATCCGGGTGCCAAGTACATTGTGCGCGACAATGGCGAGCGTATTGATCTTCGCTTCCATCCTAAATCCTCTGACTTACATCTGCAGTGCGGCTACAAAGTAGAGCGCCATTTGCGCGACGACGATCTGGTGATCTTCAACCGACAGCCCACGCTCCACAAGATGAGTATGATGGGTCACAGAGTGAAAGTGTTGCCCTGGTCGACGTTCCGCATGAACCTGTCGTGTACATCGCCCTACAATGCTGATTTCGACGGCGATGAAATGAATCTGCACGTTCCGCAGTCCATGGAGACGCGCGCCGAGGTGGAGAACATCCACATCACACCCAGACAGATCATCACGCCGCAGGCGAACAAACCTGTCATGGGTATCGTGCAGGACACTCTGACTGCAGTGCGAAAGATGACCAAGCGCGACGTATTCATCACGCGCGAGCAGGTGATGAATCTGCTCATGTTCCTGCCCACGTGGGACGCTAAAATGCCGCAACCCTGCATCCTGAAACCGCGTCCCCTGTGGACGGGCAAACAGATCTTCTCCCTGATCATCCCCGGCAACGTGAACATGATACGCACTCATTCCACGCATCCGGACGAGGAGGATGAAGGACCGTACAAGTGGATCTCGCCCGGTGACACCAAGGTAATGGTGGAGCACGGCGAACTTATCATGGGCATTCTCTGCAAGAAGTCACTGGGTACATCAGCCGGATCATTGCTGCATATTTGTTTCCTGGAACTTGGTCACGACATCGCTGGTCGGTTCTATGGCAACATTCAGACCGTGATCAACAATTGGTTGCTTTTCGAGGGCCATAGTATCGGTATTGGTGACACCATTGCCGATCCGCAGACCTACAACGAGATACAGCAGGCCATCAAGAAGGCCAAGGACGACGTGATAAACGTTATCCAAAAGGCCCACAACATGGAGCTGGAGCCCACGCCGGGTAACACTCTGCGTCAGACGTTCGAGAACAAGGTGAACCGTATCCTAAACGATGCTCGTGACAAGACTGGTGGTTCGGCCAAGAAATCTCTCACTGAGTACAACAATCTAAAGGCTATGGTGGTGTCTGGTTCCAAGGGTTCCAACATTAACATATCCCAGGTTATTGCTTGTGTGGGTCAACAGAACGTGGAGGGTAAGCGAATCCCCTACGGTTTCCG------------------------------------------------------------------------------------------------------------------------------------------------------------------------------------------------------------------------------------------------------------------------------------------------------------------------------------------------------------------------------------------------------------------------------------------------------------------------------------------------------------------------------------------------------------------------------------------------------------------------------------------------------------------------------------------------------------------------------------------------------------------------------------------------------------------------------------------------------------------------------------------------------------------------------------------------------------------------------------------------------------------------------------------------------------------------------------------------------------------------------------------------------------------------------------------------------------------------------------------------------------------------------------------------------------------------------------------------------------------------------------------------------------------------------------------------------------------------------------------------------------------------------------------------------------------------------------------------------------------------------------------------------------GCTCGAGACGGACGGCACATCGATGATGAAAGTGCTGTCTGAGCGTGACGTGGACCCAATCCGAACATCCTCCAACGATATCTGCGAGATTTTCCAGGTGCTGGGCATCGAGGCGGTGCGAAAGTCTGTCGAAAAGGAGATGAACGCCGTGCTGCAGTTCTACGGCCTGTACGTGAACTATCGTCACTTGGCCCTGTTGTGCGATGTGATGACAGCCAAGGGCCATCTAATGGCCATCACCCGTCACGGCATCAACAGGCAAGACACTGGTGCCCTTATGCGATGCTCCTTCGAGGAGACAGTGGACGTGCTGATGGATGCCGCCGCTCACGCCGAAACGGATCCCATGAGGGGCGTGTCTGAGAACATTATCATGGGACAGCTGCCCAAAATGGGTACTGGCTGCTTTGACCTTCTGCTCGATGCAGAGAAGTGTCGTTTCGGCATCGAGATTCCCAATACGTTGGGCAACAGTATGCTAGGTGGCGCTGCTATGTTCATTGGCGGAGGATCCACACCGAGCATGACGCCACCGATGACGCCGTGGGTTAACTGCAACACGCCGCGATACTTCTCTCCACCCGGCCACGTAAGTGCCATGACTCCTGGCGGTCCCAGTTTCTCGCCTTCGGCTGCATCGGATGCGTCCGGAATGTCGCCTAGCTGGTCGCCGGCTCATCCGGGCTCATCGCCCAGTTCACCAGGACCTTCGATGTCGCCGTACTTCCCAGCCTCGCCGAGTGTTTCTCCCTCTTATTCGCCAACAAGTCCGAACTACACGGCATCTTCTCCCGGTGGAGCCTCGCCCAATTACTCGCCCTCGAGTCCGAACTATTCGCCGACATCGCCGCTTTATGCA---------AGTCCACGTTACGCCTCGACAACGCCAAATTTCAATCCCCAGTCGACGGGTTACTCGCCATCTTCATCGGGATACTCGCCAACATCCCCGGGGTACTCGCCCACGGCACAGTTTCAGTCGAGTCCGTCGTTTGCGGGCAGCGGTAGCAACATTTACTCGCCGGGCAATGCGTACTCGCCCAGCTCGTCCAACTACTCACCCAATTCACCATCCTACTCGCCGACATCACCATCGTACTCGCCGTCGAGTCCTTCGTACTCACCAACGTCGCCTTGCTATTCGCCCACATCGCCTTCGTACTCGCCAACGAGTCCGAACTACACACCCGTTACACCCTCATATTCGCCGACAAGTCCGAACTACTCAGCGTCCCCGCAATATTCTCCAGCCTCGCCAGCTTACTCGCAAACGGGGGTGAAGTACTCGCCTACATCGCCGACGTACTCGCCGCCGTCACCTTCGTACGATGGGTCTCCAGGATCACCACAATATACGCCAGGATCTCCGCAGTACTCGCCGGCCTCGCCTAAGTACTCGCCGACCTCACCGCTGTACTCGCCTAGTTCGCCACAGCACTCGCCCTCAAACCAGTACAGCCCAACAGGATCGACCTATTCGGCGACGAGTCCGCGTTACTCGCCGAACATGTCCATCTATTCGCCGAGCAGCACCAAGTACTCGCCCACCTCGCCAACGTACACACCGACGGCCCGCAACTACTCGCCCACGTCACCGATGTACTCGCCAACGGCACCATCGCACTACAGTCCCAAAAGTCCGGCCTACTCGCCCAGCAGTCCCACGTTCGAGGAGAGCGAAGACTG[1658]
Dwil    ATGAGTACCACAACAGATTCCAAAGCGCCTTTGCGCCAGGTGAAGCGCGTACAGTTTGGCATTTTATCACCCGATGAAATTCGTCGAATGTCTGTGACCGAGGGCGGTGTGCAATTTGCAGAGACCATGGAGGGCGGTCGTCCCAAACTGGGCGGCCTTATGGATCCTCGCCAGGGTGTTATTGATCGCACTTCTCGTTGTCAGACCTGTGCCGGCAATATGACGGAATGTCCGGGCCATTTTGGTCACATCGATTTGGCCAAACCTGTTTTTCACATTGGATTCATCACGAAAACCATAAAAATCTTACGTTGCGTTTGTTTCTATTGCTCAAAAATGCTTGTCTCGCCGCACAATCCCAAGATCAAGGAAATTGTGATGAAATCAAAGGGACAGCCACGTAAACGCTTGGCCTATGTCTATGATTTGTGCAAGGGCAAGACCATTTGCGAGGGCGGTGAAGACATGGATCTGACAAAGGAGAATCAACAACCCGATCCAAACAAGAAACCCGGTCATGGCGGTTGTGGACATTTTCAGCCATCGATACGACGAACTGGACTCGATCTAACAGCCGAATGGAAACAGGTGGCCGAGGCGTCGCAAGAGAAAAAGATCATTGTTTCGGCGGAACGTGTTTGGGAGATATTGAAACATATCACCGATGAGGAGTGCTTCATATTGGGCATGGATCCAAAGTATGCTCGACCTGATTGGATGATTGTTACCGTACTGCCTGTACCCCCGTTGGCCGTTCGTCCGGCTGTTGTTATGTTTGGGGCAGCTAAGAATCAAGATGATTTAACCCATAAATTGGCCGATATTATCAAGGCAAATAATGAACTTCGCAAGAATGAGGCCAGTGGAGCGGCGGCTCATGTGATTCAGGAGAATATCAAAATGCTGCAATTCCATGTGGCCACTCTGGTCGATAACGATATGCCTGGAATGCCTCGGGCTATGCAAAAGTCCGGTAAACCCCTCAAAGCCATCAAAGCACGTTTAAAGGGCAAGGAGGGACGTATTCGAGGTAATCTGATGGGAAAACGTGTGGATTTCTCTGCACGTACTGTCATCACTCCGGATCCCAATTTGCGTATCGATCAGGTTGGCGTCCCACGTTCGATAGCCCAGAATTTAACGTTCCCGGAATTGGTGACCCCCTTCAATATTGATCGCATGCAGGAGCTGGTGCGTCGTGGTAATTCACAATATCCGGGTGCCAAGTATATAGTACGAGATAATGGTGAACGTATTGATTTGCGCTTTCATCCCAAATCTTCGGACTTGCATCTGCAATGCGGCTACAAAGTGGAAAGGCATCTACGCGATGATGATTTGGTTATATTCAATCGTCAGCCCACTTTGCACAAAATGAGTATGATGGGGCATCGTGTTAAAGTCTTACCCTGGTCCACATTCCGTATGAATTTGTCTTGTACTTCGCCCTACAATGCCGATTTTGACGGCGATGAAATGAATCTGCATGTCCCCCAGTCGATGGAAACACGTGCCGAGGTCGAAAATATCCATATAACGCCCAGACAGATTATCACACCACAGGCCAATAAGCCGGTAATGGGTATTGTGCAGGATACACTGACTGCAGTTCGTAAAATGACCAAACGTGATGTCTTCATAACCCGTGAGCAAATGATGAACTTGTTGATGTTCCTGCCGACATGGGATGGTAAAATGCCTCAGCCTTGTATTCTGAAGCCACGACCCATGTGGACGGGCAAGCAGATCTTCTCGCTCATTATACCCGGCAATGTCAATATGATACGCACTCATTCTACGCATCCCGACGAGGAGGATGATGGGCCATATAAATGGATATCACCGGGAGATACCAAAGTAATGGTCGAGCATGGTGAACTCATTATGGGTATCTTGTGTAAAAAGACTTTGGGTACATCAGCTGGATCCCTGTTGCATATCTGTTTCCTCGAATTGGGTCACGATATTGCTGGACGATTTTATGGTAACATTCAGACCGTCATTAATAATTGGCTACTCCTCGAGGGTCACAGTATTGGTATTGGTGATACCATTGCTGATCCTCAGACATATAACGAGATCCAAATGGCCATCAAGAAGGCCAAAGACGATGTCATAAACGTTATCCAAAAGGCCCATAATATGGAACTGGATCCCACGCCGGGTAACACCTTGCGTCAGACATTCGAGAATAAAGTGAATCGTATTCTGAACGATGCTCGTGACAAAACTGGTGGTTCAGCCAAGAAGTCCCTCACAGAATACAACAATCTAAAGGCTATGGTGGTGTCCGGATCCAAAGGTTCCAATATTAATATCTCTCAGGTTATTGCTTGTGTGGGCCAACAGAACGTGGAGGGCAAACGTATACCATACGGATTCCGAAAGCGTACTCTACCACATTTCATTAAGGATGATTACGGTCCCGAGTCTCGCGGCTTTGTGGAGAACTCGTATCTTGCCGGCCTGACGCCATCCGAATTCTATTTCCATGCCATGGGTGGACGTGAAGGTCTGATTGATACCGCTGTAAAGACAGCTGAAACTGGTTACATCCAACGTCGTCTGATCAAAGCTATGGAGTCGGTTATGGTCAACTATGATGGAACTGTGCGTAACTCGGTGGGTCAGTTGATTCAGTTGCGTTACGGCGAAGATGGTCTATGCGGTGAATTGGTCGAGTTCCAAAATATGCCCACGGTCAAGCTATCAAACAAATCATTCGAGAAACGCTTCAAATTCGATTGGACCAATGAACGTTATATGCGCAAAGTTTTCACCGACGAGGTGATCAAAGAGATGACCGACAGCAGTGATGCCATACAAGAATTGGAGTCCGAATGGGATCGCCTGGTAGTGGATCGTGACAGTTTGCGTCAAATATTCCCGAATGGTGATTCCAAGGTTGTCCTGCCTTGCAATCTGCAGCGCATGATATGGAATGTGCAGAAGATCTTTCATATAAATAAGCGTCTGCCCACGGATTTGTCGCCCATGCGCGTCATCAAGGGTGTTAGAGGGCTCCTGGAACGTTGTGTCATTGTGACGGGCAATGATCGTATCTCTAAGCAGGCTAATGAGAATGCCACATTGCTATTCCAGTGTCTGGTTAGATCGACGCTTTGCACCAAATACGTGTCCGAGGAGTTTCGCCTTTCGACGGAGGCCTTCGAGTGGTTGATCGGTGAAATTGAGACACGTTTCCAACAGGCTCAGGCCAATCCAGGTGAAATGGTTGGAGCCTTGGCCGCCCAAAGTTTGGGTGAGCCCGCCACACAGATGACATTGAACACTTTCCATTTTGCTGGTGTGTCATCGAAGAACGTAACATTGGGTGTGCCGCGTCTCAAGGAGATTATCAATATATCCAAGAAACCAAAGGCTCCATCTCTAACGGTGTTCCTCACAGGAGGCGCTGCCCGCGATGCTGAGAAGGCCAAGAATGTGTTGTGCCGCTTGGAGCACACCACATTGCGTAAGGTCACCGCCAACACGGCCATTTATTACGATCCTGATCCCCAGCGTACGGTCATATCGGAAGATCAAGAGTTCGTTAATGTCTACTATGAAATGCCTGATTTCGATCCGACTCGCATATCACCTTGGCTGCTGCGTATAGAATTGGATCGCAAGCGGATGACAGATAAGAAATTAACCATGGAACAGATTGCTGAGAAGATTAATGTCGGATTCGGCGAGGATCTGAATTGCATTTTCAATGACGACAATGCCGATAAATTGGTCCTACGAATTCGTATTATGAATAACGAGGAGAACAAATTCCAAGACGAAGATGAGGCCGTCGATAAGATGGAAGATGATATGTTCTTGCGTTGCATCGAGGCCAATATGTTATCCGATATGACATTGCAGGGTATCGAAGCTATTGGTAAGGTGTATATGCATTTGCCTCAAACCGATAGCAAGAAACGTATCGTTATAACCGAAACGGGAGAGTTCAAGGCGATTGGTGAATGGCTACTGGAAACTGATGGTACGTCCATGATGAAAGTTCTCTCCGAACGGGATGTGGATCCCATAAGAACCTCATCGAACGACATTTGTGAGATATTCCAAGTGCTGGGCATTGAGGCTGTGCGTAAATCAGTTGAAAAGGAAATGAATGCGGTTCTGCAGTTCTATGGTCTTTACGTGAACTATCGGCATTTGGCTTTGCTGTGCGATGTTATGACAGCCAAGGGACATTTGATGGCCATCACACGTCACGGCATCAATCGACAGGATACTGGCGCTCTAATGAGATGTTCCTTCGAGGAGACGGTGGATGTGCTCATGGACGCTGCCGCTCATGCTGAAACTGATCCTATGCGCGGTGTCTCTGAAAACATTATAATGGGACAATTGCCCAAAATGGGTACAGGATGCTTCGATCTGCTGCTCGATGCCGAGAAATGTCGATTCGGCATTGAGATACCGAACACACTGGGCAGCGCAATGATGGGCGGTGCTGCCATGTTTATTGGAGGCGGTTCCACGCCTAGCATGACACCGCCAATGACACCTTGGGTGAACTGTAATACACCGAGGTACTTCTCTCCGCAAGGACATGCCAGCTCCATGACTCCGGGAGGACCAAGCTTCTCACCGGCTGCAGCCTCAGATGCCTCTGGCATGTCACCCAGTTGGTCACCGGCTCATCCAGGATCCTCGCCAAGTTCACCGGGACCCTCTATGTCACCATACTTCCCCACTTCGCCCAGCGTGTCGCCGTCGTATTCACCAACTTCACCGAACTACACAGCCTCTTCACCAAGTGGTGGAGCTTCACCCAATTATTCACCATCGAGTCCGAACTATTCACCGACTTCGCCGCTATATGCGGCCACAAGTCCACGTTACGCATCGACAACGCCCAACTTTAATCTACAATCCACTGGCTATTCGCCCTCATCGTCGGGCTATTCTCCCACATCGCCAGTTTACTCGCCCACATCGAATTTCCAGTCAAGTCCATCGTTTGCCGGCAGTGGCAGTAACATGTACTCCCCGGGAAATGCGTACTCGCCCTCCTCGTCAAATTACACACCGAATTCGCCATCATATTCGCCCACTTCTCCGTCATATTCACCCTCGTCGCCTTCGTACTCGCCCACTTCTCCTTGTTATTCACCCACGTCGCCGTCATATTCGCCAACCTCGCCAAACTATACCCCTGTCACGCCCTCCTATTCGCCCACCTCTCCAAACTATTCGGCATCACCGCATTATTCGCCCGCTTCGCCGGCGTATTCGCAAACCGGCGTCAAATACTCGCCAACTTCACCGACATATTCGCCGCCATCGCCATCGTACGATGGTTCGCCCGGTTCGCCACAATATACACCCGGTTCGCCGCAATATTCACCAGCTTCGCCCAAATATTCACCCACTTCACCGCTCTATTCCCCAAGCTCGCCGCAGCACTCGCCCTCCAATCAATACAGTCCGACTGGTTCGACATACTCCGCCACAAGTCCACGGTATTCTCCAAATATGTCGATCTATTCACCGAGTAGCACAAAATATTCCCCCACATCCCCAACCTATACGCCAACGGCACGAAATTATTCACCCACATCGCCCATGTACTCCCCGACAGCGCCCTCTCACTATAGTCCCACGAGTCCCGCGTATTCGCCAAGCAGTCCCACATTTGAGGAGAGTGACGATTA   [5672]
Dmel    ATGAGCACCCCCACGGACTCGAAGGCGCCGTTGCGCCAGGTGAAGCGCGTACAGTTCGGCATTTTGTCCCCTGATGAAATTCGTCGCATGTCCGTCACCGAGGGTGGCGTCCAGTTTGCGGAGACAATGGAGGGCGGACGACCAAAGCTGGGCGGATTGATGGATCCGCGCCAGGGTGTCATAGACAGGACGTCGCGCTGTCAGACGTGCGCCGGCAATATGACCGAGTGCCCCGGTCACTTTGGACACATCGACCTGGCCAAACCAGTGTTCCACATCGGCTTCATCACCAAGACAATTAAGATTTTGCGATGTGTGTGCTTCTACTGCTCCAAAATGTTGGTCTCGCCACACAATCCAAAGATCAAGGAGATCGTTATGAAGTCTAGGGGACAGCCGCGTAAGCGCCTGGCCTACGTCTATGATCTGTGCAAGGGCAAGACGATTTGCGAGGGCGGCGAGGACATGGATCTCACCAAGGAGAACCAGCAGCCGGATCCAAACAAAAAGCCCGGCCACGGCGGTTGCGGTCACTACCAGCCGTCGATCCGGAGAACAGGACTGGATCTCACCGCCGAGTGGAAGCATCAGAACGAGGATTCGCAGGAGAAGAAGATCGTGGTCTCGGCAGAGCGGGTTTGGGAAATCCTTAAGCATATCACCGATGAGGAGTGCTTTATTCTGGGCATGGATCCCAAGTATGCGCGTCCCGATTGGATGATCGTGACCGTCCTGCCTGTTCCACCGTTGGCCGTACGGCCAGCGGTCGTGATGTTTGGTGCTGCCAAGAATCAGGATGATTTGACGCACAAGCTGTCCGATATCATCAAGGCAAACAATGAGCTTCGCAAGAACGAGGCCAGTGGTGCCGCAGCGCATGTGATCCAGGAGAACATCAAGATGCTGCAATTCCACGTCGCCACACTAGTGGACAACGATATGCCCGGCATGCCCAGGGCTATGCAAAAGTCGGGAAAACCCCTTAAAGCCATCAAGGCGCGACTCAAGGGTAAGGAGGGTAGGATTCGTGGCAACTTGATGGGCAAACGTGTCGACTTCTCCGCCCGTACTGTCATCACACCCGATCCAAATCTGCGTATCGATCAGGTCGGTGTGCCGCGTTCCATTGCCCAGAATCTAACCTTCCCCGAGCTGGTCACTCCCTTCAACATCGATCGCATGCAGGAGCTGGTGCGCAGGGGTAATTCGCAGTATCCGGGTGCCAAGTACATTGTGCGCGACAATGGCGAGCGTATTGATCTTCGCTTTCATCCTAAATCCTCTGATTTACATCTGCAGTGCGGCTACAAGGTAGAGCGGCATTTGCGCGACGACGATCTGGTGATCTTCAACCGACAGCCCACGCTGCACAAGATGAGTATGATGGGTCACAGGGTGAAAGTGTTGCCCTGGTCGACTTTCCGCATGAACCTGTCGTGTACATCGCCCTACAATGCTGATTTCGACGGCGATGAAATGAATTTGCACGTTCCGCAGTCCATGGAGACGCGCGCCGAGGTGGAGAACATCCACATCACACCCAGACAGATCATCACGCCGCAGGCGAACAAACCTGTCATGGGTATCGTGCAGGACACTCTGACTGCGGTGCGAAAGATGACCAAGCGCGACGTATTCATCACGCGCGAGCAGGTGATGAATCTGCTCATGTTCCTGCCCACGTGGGACGCTAAAATGCCGCAACCCTGCATCCTGAAACCGCGTCCCCTGTGGACGGGCAAACAGATCTTCTCCCTGATCATCCCCGGCAACGTGAACATGATACGCACACATTCCACGCATCCGGACGAGGAGGATGAAGGACCATACAAGTGGATCTCGCCCGGTGACACCAAGGTAATGGTGGAGCACGGTGAACTTATCATGGGGATCCTCTGCAAGAAGTCACTGGGTACATCAGCCGGATCACTGCTGCATATTTGTTTCCTGGAACTTGGTCACGATATCGCTGGTCGGTTCTATGGCAACATTCAGACCGTGATCAACAATTGGTTGCTTTTCGAGGGCCATAGTATCGGTATTGGTGACACTATTGCCGATCCCCAGACCTACAACGAGATCCAGCAGGCCATCAAGAAGGCAAAGGACGACGTGATAAACGTTATCCAAAAGGCCCACAACATGGAGCTGGAGCCCACGCCGGGTAATACTCTGCGTCAGACGTTCGAGAACAAGGTGAACCGTATCCTAAACGATGCTCGTGACAAGACTGGTGGTTCGGCCAAGAAATCTCTCACTGAGTACAACAATCTAAAGGCTATGGTGGTGTCTGGTTCCAAGGGTTCCAACATTAATATATCCCAGGTTATTGCTTGTGTGGGTCAACAGAACGTGGAGGGTAAGCGAATCCCCTACGGTTTCCGCAAACGCACTCTTCCCCACTTTATTAAGGACGATTATGGTCCTGAGTCGCGCGGTTTCGTGGAGAATTCGTATCTTGCCGGCCTGACACCCTCTGAGTTCTATTTCCACGCTATGGGTGGTCGTGAAGGTCTTATCGATACTGCTGTAAAGACAGCTGAAACCGGTTACATCCAGCGTCGTCTTATAAAGGCTATGGAGTCGGTGATGGTTAACTACGACGGAACAGTGCGTAACTCGGTGGGCCAGCTTATTCAGCTGCGTTACGGCGAGGACGGTCTTTGCGGCGAGCTGGTTGAGTTCCAGAACATGCCAACGGTGAAACTGTCGAACAAGTCGTTTGAAAAGCGCTTCAAATTTGACTGGAGCAACGAGCGATTAATGAAAAAGGTATTTACGGATGATGTGATCAAGGAGATGACCGACAGCAGCGAAGCCATCCAGGAACTGGAGGCAGAGTGGGATCGTTTGGTTTCCGATCGCGACAGTTTGAGACAAATCTTCCCTAACGGCGAATCCAAGGTGGTACTGCCGTGCAACCTGCAGCGTATGATCTGGAATGTGCAGAAGATCTTTCACATCAACAAGCGCCTGCCCACGGATCTCTCGCCCATTCGGGTGATCAAGGGCGTTAAGACATTGCTCGAACGCTGTGTTATTGTCACGGGAAATGATCGAATTTCAAAGCAGGCCAACGAGAACGCCACGTTGCTATTCCAGTGCCTAATCCGTTCGACACTATGTACGAAATACGTGTCGGAGGAGTTCCGCCTGTCCACAGAGGCGTTTGAGTGGTTGGTCGGAGAAATCGAGACGCGTTTCCAACAGGCCCAGGCCAATCCCGGCGAGATGGTGGGTGCCCTGGCTGCCCAGAGTTTGGGTGAGCCCGCTACTCAGATGACACTGAACACCTTCCATTTTGCTGGTGTGTCTTCAAAGAACGTAACATTGGGTGTGCCGCGTCTCAAGGAGATTATCAACATATCCAAAAAGCCCAAAGCGCCGTCGCTAACCGTTTTCCTTACTGGCGGCGCTGCTCGCGATGCGGAGAAGGCCAAGAACGTACTGTGCCGCCTGGAGCATACCACGCTGCGCAAGGTTACGGCCAATACGGCTATTTACTACGACCCGGATCCGCAGAGAACGGTGATATCCGAGGATCAAGAATTTGTGAATGTCTACTACGAAATGCCCGACTTTGATCCCACACGCATTTCGCCCTGGTTGCTACGTATTGAATTGGACCGCAAGCGGATGACGGACAAGAAGCTGACAATGGAACAGATCGCCGAGAAGATTAACGTGGGCTTCGGGGAGGATCTCAATTGTATTTTCAATGACGACAATGCCGATAAGCTGGTGCTGCGCATTAGGATCATGAACAACGAAGAGAACAAGTTCCAGGACGAAGACGAGGCCGTCGACAAGATGGAGGACGACATGTTCTTGCGCTGCATTGAGGCCAACATGCTGTCGGACATGACACTGCAGGGTATCGAAGCCATCGGCAAGGTGTACATGCATCTGCCACAGACCGACAGCAAGAAGCGTATCGTGATCACTGAGACCGGAGAGTTTAAGGCCATCGGCGAGTGGCTGCTCGAGACGGACGGCACATCGATGATGAAAGTGCTGTCTGAGCGTGACGTGGACCCAATCCGAACATCCTCCAACGATATTTGCGAGATATTCCAGGTGCTGGGCATCGAGGCGGTGCGAAAGTCTGTCGAAAAGGAGATGAACGCCGTGTTGCAGTTCTACGGCCTGTACGTGAACTATCGTCACTTGGCCCTGTTGTGCGATGTGATGACGGCCAAGGGCCATCTGATGGCCATCACCCGTCACGGCATTAACAGGCAAGACACTGGTGCCCTTATGCGTTGCTCCTTTGAGGAGACAGTGGATGTGCTAATGGATGCCGCCGCTCACGCCGAAACGGATCCCATGAGGGGCGTCTCTGAGAACATTATCATGGGACAGCTGCCCAAAATGGGTACCGGCTGCTTTGACCTTCTGCTCGATGCAGAGAAGTGTCGTTTCGGCATCGAGATTCCCAATACGTTGGGCAACAGTATGCTAGGTGGCGCCGCTATGTTCATTGGCGGTGGATCGACACCGAGCATGACGCCACCGATGACGCCGTGGGCTAACTGCAACACGCCGCGATACTTCTCTCCACCCGGCCACGTAAGTGCCATGACTCCTGGCGGTCCCAGTTTCTCGCCTTCGGCTGCATCGGATGCGTCCGGAATGTCGCCTAGCTGGTCGCCGGCTCATCCGGGCTCATCGCCCAGTTCACCAGGACCTTCGATGTCGCCGTATTTCCCAGCCTCGCCGAGTGTTTCTCCCTCTTATTCGCCAACGAGTCCGAACTACACGGCATCTTCTCCCGGTGGAGCCTCGCCGAATTACTCGCCCTCGAGTCCGAACTATTCGCCGACGTCGCCGCTTTATGCA---------AGTCCACGTTACGCATCGACAACGCCAAATTTCAATCCACAGTCGACGGGTTACTCGCCATCTTCATCGGGATACTCGCCAACATCCCCGGTCTACTCGCCCACGGTGCAATTCCAGTCGAGTCCGTCGTTTGCGGGCAGCGGTAGCAACATTTACTCGCCGGGCAATGCGTACTCGCCCAGCTCGTCCAACTACTCCCCCAATTCACCATCCTACTCGCCGACATCACCATCGTACTCGCCGTCAAGTCCTTCGTACTCGCCAACGTCGCCTTGCTATTCGCCCACATCGCCTTCGTACTCGCCAACGAGTCCGAACTACACACCCGTAACACCCTCATACTCGCCGACAAGTCCGAACTATTCAGCGTCGCCGCAATATTCTCCAGCCTCGCCAGCTTACTCGCAAACGGGGGTGAAGTACTCACCGACATCGCCGACGTACTCGCCGCCGTCACCATCGTACGATGGGTCTCCCGGATCACCACAATATACGCCAGGATCTCCGCAGTACTCGCCGGCCTCGCCTAAGTACTCGCCGACCTCACCGCTGTACTCGCCCAGCTCGCCGCAGCACTCGCCCTCAAACCAGTACAGCCCAACAGGATCGACCTATTCGGCGACGAGTCCGCGGTACTCGCCGAACATGTCCATCTACTCGCCGAGCAGCACCAAGTACTCGCCCACCTCGCCAACGTACACACCGACGGCCCGCAACTACTCGCCCACGTCACCGATGTACTCGCCAACGGCTCCATCGCACTACAGTCCCACGAGTCCGGCCTACTCGCCCAGCAGTCCCACGTTCGAGGAGAGCGAAGACTG   [5663]
Dyak    ATGAGCACCACCACGGATTCGAAGGCGCCACTGCGCCAGGTGAAGCGCGTACAGTTTGGCATTTTGTCACCTGATGAAATTCGTCGAATGTCCGTCACCGAAGGTGGCGTCCAGTTCGCGGAGACGATGGAGGGCGGACGTCCGAAGCTGGGCGGATTGATGGATCCGCGCCAGGGCGTCATAGACAGGACCTCGCGCTGTCAGACGTGCGCCGGCAACATGACCGAGTGCCCCGGACACTTTGGACACATCGACCTGGCCAAACCAGTGTTCCACATCGGCTTCATCACCAAGACAATCAAGATTTTGCGATGTGTGTGCTTCTACTGCTCCAAAATGCTGGTCTCACCGCACAATCCGAAAATCAAGGAGATCGTGATGAAGTCCAAGGGACAGCCGCGTAAGCGCCTGGCCTACGTCTATGATCTTTGCAAGGGTAAGACGATTTGCGAGGGCGGCGAGGACATGGATCTCACCAAGGAGAACCAGCAGCCGGATCCAAACAAAAAGCCCGGCCACGGCGGTTGCGGTCACTACCAGCCGTCGATCCGGCGAACAGGACTGGATCTCACCGCCGAGTGGAAGCATCAGAACGAGGATTCGCAGGAGAAGAAGATTGTGGTATCGGCGGAGCGTGTTTGGGAAATTCTCAAGCATATCACCGACGAGGAGTGCTTTATTCTGGGCATGGACCCCAAATATGCGCGTCCCGATTGGATGATCGTGACTGTACTGCCTGTTCCACCGTTGGCCGTGCGACCCGCAGTTGTGATGTTCGGTGCAGCCAAGAATCAGGACGATTTGACGCACAAGCTGTCCGATATCATCAAAGCAAACAATGAGCTGCGTAAGAACGAGGCCAGTGGAGCGGCGGCGCACGTGATCCAGGAGAACATCAAGATGTTGCAGTTCCACGTCGCGACGCTGGTGGACAACGATATGCCCGGCATGCCCAGGGCTATGCAAAAGTCGGGAAAACCCCTCAAAGCCATCAAGGCGCGTCTCAAGGGTAAGGAAGGTAGGATTCGTGGCAATTTGATGGGCAAACGTGTGGACTTCTCCGCTCGTACTGTCATCACACCCGATCCAAATCTGCGTATCGATCAGGTCGGTGTACCGCGTTCCATTGCCCAGAATCTGACCTTCCCCGAGCTGGTCACTCCCTTTAACATCGATCGCATGCAGGAGCTTGTGCGCCGAGGTAACTCACAGTACCCGGGTGCCAAGTACATTGTGCGCGACAATGGCGAGCGCATTGATCTTCGCTTTCATCCGAAATCCTCTGACCTACATCTGCAGTGCGGCTACAAGGTGGAGCGGCATTTGCGCGACGACGATCTGGTGATCTTCAACCGACAGCCCACGCTGCACAAAATGAGTATGATGGGTCACAGGGTGAAAGTGCTGCCCTGGTCGACGTTCCGCATGAACCTCTCGTGTACATCGCCCTACAATGCCGATTTCGACGGCGATGAGATGAATTTGCACGTTCCGCAGTCCATGGAGACGCGTGCCGAGGTGGAGAACATTCATATCACACCCAGACAGATCATCACGCCGCAGGCGAACAAACCCGTCATGGGTATCGTGCAGGACACTCTGACTGCGGTGCGAAAGATGACCAAGCGCGATGTATTCATCACGCGCGAGCAGGTGATGAATCTGCTCATGTTCTTGCCCACGTGGGACGGTAAAATGCCACAACCATGCATCCTGAAACCGCGTCCCCTGTGGACGGGCAAACAGATCTTCTCCCTGATCATCCCTGGCAACGTGAACATGATACGCACGCATTCCACGCATCCGGACGAGGAGGACGATGGACCGTACAAGTGGATCTCGCCCGGTGACACCAAGGTAATGGTGGAGCACGGCGAACTTATCATGGGCATTCTCTGCAAGAAGACCCTGGGTACTTCAGCCGGATCGCTGCTACATATTTGTTTCCTTGAACTTGGTCACGACATCGCTGGCCGGTTTTACGGCAACATTCAGACCGTGATCAACAATTGGCTGCTACTCGAGGGCCATAGTATTGGTATTGGTGATACCATTGCCGATCCGCAGACCTACAACGAGATCCAGCAGGCCATCAAGAAGGCCAAGGACGACGTGATAAACGTTATCCAGAAGGCCCACAACATGGAGCTGGAGCCCACGCCGGGTAATACTCTGCGTCAGACATTCGAGAACAAGGTGAACCGTATCCTAAACGATGCTCGTGACAAGACTGGTGGTTCGGCCAAGAAATCTCTCACTGAGTACAACAATCTAAAAGCTATGGTGGTGTCTGGTTCCAAGGGTTCCAACATTAATATCTCACAGGTTATTGCTTGTGTGGGTCAGCAGAACGTGGAGGGTAAGCGAATCCCTTACGGTTTCCGCAAGCGCACTCTTCCCCACTTTATCAAAGACGATTACGGTCCTGAGTCCCGTGGTTTCGTGGAGAATTCGTATCTTGCCGGCCTGACTCCCTCTGAGTTCTATTTCCACGCCATGGGTGGTCGTGAGGGTCTTATCGATACTGCTGTAAAGACAGCTGAAACCGGTTACATCCAGCGTCGTCTTATAAAGGCTATGGAGTCGGTGATGGTAAACTACGACGGTACAGTGCGTAACTCCGTGGGTCAACTGATTCAGCTGCGTTACGGCGAGGACGGTCTGTGTGGCGAGCTGGTAGAGTTCCAGAATATGCCCACGGTGAAACTGTCGAACAAGGCGTTTGAAAAGCGCTTCAAATTTGACTGGAGCAACGAGCGATACATGAGGAAGGTATTTACGGACGATGTGATTAAGGAGATGACCGACAGCAGCGAAGCCATTCAGGAACTGGAGGCAGAGTGGGATCGTTTGGTTGGCGATCGCGACAGTTTGAGACAAATCTTTCCCAACGGCGATTCCAAGGTGGTATTACCGTGCAACCTGCAGCGTATGATCTGGAATGTACAGAAGATCTTCCACATCAACAAGCGCCTGCCCACGGATCTCTCGCCTATGCGAGTGATCAAGGGCGTCAAGGGATTACTAGAACGGTGTGTTATTGTCACGGGAAATGATCGTATTTCCAAGCAAGCCAACGAGAACGCCACGTTGCTATTCCAGTGCCTAATCCGCTCGACACTGTGTACGAAATACGTGTCAGAAGAGTTCCGTCTGTCCACGGAGGCATTTGAGTGGTTGATCGGAGAAATCGAGACGCGTTTCCAACAGGCGCAGGCCAATCCCGGCGAGATGGTGGGCGCCCTGGCTGCCCAGAGTTTGGGTGAGCCCGCTACTCAGATGACACTGAACACCTTCCATTTCGCTGGTGTGTCTTCAAAGAACGTAACACTGGGTGTGCCGCGTCTCAAGGAGATCATCAACATATCTAAGAAACCCAAAGCTCCGTCGCTAACCGTTTTCCTTACTGGCGGTGCTGCCCGCGATGCTGAGAAGGCCAAGAACGTATTGTGCCGCCTGGAGCATACCACGCTGCGCAAGGTAACAGCCAACACGGCTATTTACTACGATCCGGATCCGCAGAGAACGGTGATATCCGAGGATCAAGAGTTCGTAAATGTCTACTACGAAATGCCGGACTTTGATCCCACACGTATTTCACCCTGGTTGTTACGTATTGAGTTGGACCGCAAGCGGATGACGGACAAGAAGCTGACCATGGAGCAGATTGCCGAGAAGATCAACGTGGGCTTCGGGGAGGATCTTAATTGCATCTTCAATGACGACAACGCTGATAAGCTGGTGCTGCGCATTAGGATCATGAACAACGAGGAGAACAAGTTCCAGGACGAAGACGAGGCCGTCGACAAGATGGAGGACGACATGTTCCTGCGCTGCATTGAGGCCAACATGCTGTCGGACATGACACTGCAGGGCATCGAAGCCATCGGCAAGGTGTACATGCATCTGCCACAGACCGACAGCAAGAAGCGTATCGTGATCACTGAGACCGGAGAGTTCAAGGCCATTGGAGAGTGGCTGCTCGAGACGGATGGCACATCGATGATGAAAGTGCTGTCTGAGCGTGACGTGGACCCAATCCGAACATCCTCCAACGATATCTGCGAGATTTTCCAGGTGCTGGGCATCGAGGCGGTGCGAAAGTCTGTCGAAAAGGAGATGAACGCCGTGCTGCAGTTCTACGGCCTGTACGTGAACTATCGTCACTTGGCCCTGTTGTGCGATGTGATGACCGCCAAGGGTCATCTAATGGCCATCACCCGTCACGGCATCAACAGGCAAGATACTGGTGCCCTTATGCGTTGCTCCTTCGAGGAGACAGTGGACGTGCTGATGGATGCCGCCGCTCACGCAGAAACGGATCCCATGAGGGGCGTATCTGAGAACATTATTATGGGACAGCTGCCCAAAATGGGTACCGGCTGCTTTGACCTTCTGCTCGATGCAGAGAAGTGTCGCTTTGGCATCGAGATTCCCAACACGTTGGGCAGCAGCATGCTGGGCGGCGCCGCTATGTTCATTGGCGGTGGATCTACACCGAGCATGACGCCACCGATGACGCCGTGGGTTAACTGCAACACTCCTCGATACTTCTCTCCACCCGGCCACGTGAGTGCCATGACTCCTGGCGGTCCCAGTTTCTCGCCCTCGGCTGCGTCGGATGCGTCCGGAATGTCGCCTAGCTGGTCGCCGGCACATCCGGGTTCATCACCCAGTTCACCGGGCCCTTCGATGTCGCCGTACTTCCCAGCCTCGCCGAGTGTTTCTCCCTCTTATTCACCAACAAGTCCGAACTACACGGCATCTTCTCCCGGTGGAGCCTCGCCCAATTACTCGCCCTCAAGTCCAAACTATTCGCCGACATCGCCGCTTTATGCGTCTGCA---AGTCCGCGTTACGCCTCGACAACGCCAAATTTCAATCCCCAGTCGACGGGCTACTCGCCATCTTCATCGGGATATTCGCCAACATCCCCGGTATACTCGCCAACGCCGAACTTCCAGTCGAGTCCGTCGTTTGCGGGCAGTGGTAGCAACATTTACTCGCCGGGCAATGCGTACTCGCCCAGCTCGTCCAACTACTCACCAAATTCACCATCCTACTCGCCGACATCACCATCGTACTCGCCGTCGAGTCCTTCGTACTCGCCAACGTCGCCTTGCTATTCGCCCACATCGCCTTCGTACTCGCCAACGAGTCCGAACTACACGCCGGTGACACCTTCATACTCGCCGACAAGTCCGAACTACTCAGCGTCGCCGCACTATTCTCCAGCCTCGCCAGCTTACTCGCAGACGGGTGTGAAGTACTCGCCGACATCGCCGACGTACTCGCCGCCATCACCGTCGTACGATGGGTCTCCAGGATCGCCACAATATACGCCAGGATCGCCGCAGTACTCGCCTGCCTCGCCTAAGTACTCGCCGACCTCACCGCTGTACTCACCCAGCTCGCCACAGCACTCACCCTCCAACCAGTACAGCCCAACAGGATCGACATATTCGGCGACGAGCCCACGATACTCGCCGAACATGTCCATCTACTCGCCGAGCAGCACCAAGTACTCGCCCACCTCTCCAACGTACACGCCCACGGCCCGTAACTACTCTCCCACGTCGCCGATGTACTCGCCAACGGCGCCATCACACTATAGTCCCACGAGTCCGGCCTACTCGCCCAGCAGTCCAACGTTCGAGGAGAGCGACGACTG   [5669]
Dere    ATGAGCACCACCACGGATTCGAAGGCGCCGCTGCGCCAGGTGAAGCGCGTACAGTTCGGCATTTTGTCACCTGATGAAATTCGTCGCATGTCCGTCACCGAGGGTGGCGTCCAGTTTGCGGAGACGATGGAGGGCGGACGTCCGAAACTGGGCGGATTGATGGATCCGCGCCAGGGCGTCATAGACAGGACGTCGCGCTGTCAGACGTGCGCCGGCAATATGACTGAGTGCCCCGGACACTTTGGACACATCGACCTGGCCAAACCAGTGTTCCACATCGGCTTTATCACCAAGACAATTAAGATTCTGCGTTGTGTGTGCTTCTATTGCTCCAAAATGCTGGTCTCGCCACACAATCCGAAGATCAAGGAGATCGTGATGAAGTCCAAGGGTCAGCCGCGTAAACGTCTGGCTTACGTCTATGATCTGTGCAAGGGCAAGACGATTTGCGAGGGCGGCGAGGACATGGATATCACCAAGGGGAACCAGCAGCCGGATCCAAACAAAAAGCCCGGCCACGGCGGTTGCGGTCACTATCAGCCGTCGATCCGGCGAACAGGACTGGATCTCACCGCCGAGTGGAAGCATCAGAACGAGGATTCGCAGGAGAAGAAGATTGTCGTATCGGCGGAGCGTGTTTGGGAAATTCTGAAGCATATCACCGACGAGGAGTGCTTTATTCTGGGCATGGACCCCAAATATGCGCGTCCCGATTGGATGATCGTCACCGTCCTGCCTGTTCCACCATTGGCCGTGCGGCCGGCGGTCGTGATGTTCGGTGCAGCCAAGAATCAGGATGATTTGACGCACAAGCTGTCTGATATCATCAAGGCAAACAATGAGCTACGTAAGAACGAGGCCAGTGGAGCGGCAGCGCATGTGATCCAGGAGAACATCAAGATGTTGCAGTTTCACGTCGCCACACTGGTGGACAATGATATGCCCGGCATGCCCAGGGCTATGCAAAAGTCGGGAAAACCCCTCAAAGCCATCAAGGCGCGTCTCAAGGGTAAGGAGGGTAGGATTCGTGGCAATTTGATGGGTAAACGTGTGGATTTCTCCGCTCGTACTGTCATCACACCCGATCCAAATCTGCGTATCGATCAGGTCGGTGTACCGCGTTCTATTGCCCAGAATCTGACCTTCCCCGAGCTGGTGACTCCATTCAACATCGATCGCATGCAAGAGCTTGTGCGCCGAGGTAACTCACAGTACCCGGGTGCCAAGTACATTGTGCGTGACAATGGCGAGCGTATTGATCTTCGCTTCCACCCGAAATCCTCTGACCTACATCTGCAGTGCGGCTACAAGGTGGAGCGACATTTGCGCGACGACGACCTTGTGATCTTCAACCGACAGCCCACGCTGCACAAGATGAGTATGATGGGTCACAGGGTGAAAGTGCTGCCCTGGTCGACGTTCCGCATGAACCTCTCGTGTACATCGCCCTACAATGCCGATTTCGATGGCGATGAGATGAATCTGCACGTTCCGCAGTCCATGGAGACGCGTGCCGAGGTGGAGAACATCCACATCACACCCAGACAGATCATCACGCCGCAGGCGAACAAACCCGTCATGGGTATCGTGCAGGACACTCTGACTGCGGTGCGAAAGATGACCAAGCGTGACGTATTCATCACGCGGGAACAGGTGATGAATCTGCTCATGTTCCTGCCCACGTGGGACGGTAAAATGCCACAACCTTGCATCCTGAAACCGCGTCCTCTGTGGACAGGCAAACAGATCTTCTCCCTGATCATCCCCGGCAACGTGAACATGATACGCACGCATTCCACGCATCCGGACGAGGAGGACGATGGACCGTACAAGTGGATCTCGCCCGGTGACACCAAGGTAATGGTGGAGCACGGTGAACTTATCATGGGCATTCTCTGCAAGAAGACTCTGGGTACTTCAGCTGGATCGCTGCTGCATATTTGCTTCCTGGAACTTGGTCACGACATCGCTGGCCGGTTCTACGGCAACATTCAGACCGTGATCAACAATTGGCTGCTGCTCGAGGGCCATAGTATCGGTATTGGTGACACCATTGCCGATCCGCAGACCTACAACGAGATCCAGCAGGCCATTAAGAAGGCCAAGGACGACGTGATAAACGTTATCCAGAAGGCCCACAACATGGAGCTGGAGCCCACGCCGGGTAATACTCTGCGTCAGACCTTCGAGAACAAGGTGAACCGTATCCTAAACGATGCTCGTGACAAGACTGGTGGTTCGGCCAAGAAATCTCTCACTGAGTACAACAATTTAAAGGCTATGGTGGTGTCTGGTTCCAAGGGTTCCAACATTAATATCTCACAGGTTATTGCTTGCGTGGGTCAGCAGAACGTGGAGGGTAAGCGAATCCCCTACGGTTTCCGCAAGCGCACTCTTCCCCACTTTATCAAAGACGATTACGGTCCTGAGTCCCGCGGTTTTGTTGAGAATTCGTATCTTGCTGGCCTGACTCCCTCTGAGTTCTATTTCCACGCCATGGGTGGTCGCGAGGGTCTTATCGATACTGCTGTAAAGACAGCTGAAACCGGTTACATCCAGCGTCGTCTTATAAAGGCTATGGAGTCGGTGATGGTTAACTACGACGGCACTGTGCGTAACTCGGTGGGCCAACTGATTCAGCTGCGTTACGGCGAGGACGGCCTGTGTGGCGAGTTAGTAGAGTTCCAGAACATGCCCACGGTGAAACTGTCGAACAAGGCGTTCGAAAAGCGCTTCAAATTTGACTGGAGCAACGAGCGGTACATGAGGAAGGTATTTACGGACGATGTCATTAAGGAAATGACCGACAGCAGCGAAGCCATTCAGGAACTGGAGGCAGAGTGGGATCGTTTGGTTGGCGATCGCGACAGTTTGAGACAAATCTTCCCCAACGGCGATTCCAAGGTGGTGCTGCCGTGTAACTTGCAGCGTATGATCTGGAATGTGCAGAAGATCTTCCACATCAACAAGCGCCTGCCCACGGATCTCTCGCCCATGCGGGTGATCAAGGGCGTTAAGGGATTACTCGAACGGTGTGTTATTGTCACGGGAAACGATCGTATTTCCAAGCAGGCCAACGAGAACGCCACGTTGCTATTCCAGTGCCTAATCCGCTCGACACTGTGTACGAAATACGTGTCGGAGGAGTTCCGCCTGTCCACGGAGGCATTTGAGTGGTTGATCGGAGAAATCGAAACTCGTTTCCAGCAGGCCCAGGCTAATCCCGGCGAGATGGTGGGTGCGCTGGCTGCCCAGAGTTTGGGTGAGCCCGCTACTCAGATGACACTGAACACCTTCCATTTTGCTGGTGTGTCGTCGAAGAACGTAACACTGGGTGTGCCGCGTCTCAAGGAGATCATCAACATATCCAAGAAGCCCAAGGCTCCGTCGCTAACCGTTTTCCTTACTGGCGGCGCTGCCCGCGATGCGGAGAAGGCCAAGAACGTACTGTGCCGCCTGGAGCATACCACGCTGCGCAAGGTTACGGCGAACACGGCTATTTACTACGACCCGGATCCGCAGAGAACGGTGATATCCGAGGATCAAGAGTTCGTAAATGTCTATTACGAAATGCCTGACTTTGATCCCACTCGCATCTCACCCTGGTTGCTGCGTATTGAGTTGGACCGCAAGCGAATGACGGACAAGAAGCTGACCATGGAACAGATTGCCGAGAAGATCAACGTGGGCTTCGGAGAGGACCTCAATTGTATATTCAATGATGACAATGCTGATAAGCTGGTGCTGCGCATTAGGATCATGAACAACGAGGAGAACAAGTTCCAGGACGAAGACGAGGCCGTCGACAAGATGGAGGACGACATGTTCCTGCGTTGCATTGAGGCCAACATGCTGTCGGACATGACACTGCAGGGCATCGAAGCCATCGGCAAGGTGTACATGCATCTGCCACAGACCGACAGCAAGAAGCGTATCGTGATCACGGAGACCGGAGAGTTTAAGGCCATTGGCGAATGGCTGCTTGAGACGGACGGCACATCGATGATGAAAGTGTTGTCTGAGCGTGACGTGGACCCGATCCGCACATCATCCAACGATATCTGCGAGATTTTCCAGGTGCTGGGCATCGAGGCGGTGCGAAAGTCTGTCGAAAAGGAGATGAACGCTGTGCTGCAGTTCTACGGCCTGTACGTAAACTATCGTCACCTGGCCCTGTTGTGCGATGTGATGACCGCCAAGGGCCATCTAATGGCCATCACCCGTCACGGCATCAACAGGCAAGACACTGGTGCCCTTATGCGTTGCTCTTTTGAGGAGACAGTGGACGTGCTGATGGATGCCGCCGCTCACGCAGAAACGGATCCCATGAGGGGCGTATCTGAGAATATTATCATGGGACAGCTGCCCAAAATGGGTACCGGCTGCTTTGACCTTCTGCTCGATGCAGAGAAGTGTCGTTTCGGCATCGAGATTCCGAATACATTGGGCAGCAGCATGCTAGGCGGCGCCGCTATGTTTATTGGCGGTGGATCAACACCGAGCATGACGCCACCGATGACGCCGTGGGCTAACTGCAACACGCCGCGATACTTCTCTCCACCCGGCCACGTGAGTGCCATGACTCCTGGCGGTCCCAGTTTCTCACCTTCGGCTGCATCGGATGCGTCCGGAATGTCGCCTAGCTGGTCGCCGGCTCATCCGGGTTCATCGCCGAGTTCACCAGGCCCTTCGATGTCGCCGTACTTCCCAGCCTCGCCCAGTGTGTCTCCCTCTTATTCACCAACAAGTCCGAACTATACGGCATCGTCACCCGGTGGAGCCTCGCCCAATTACTCGCCCTCAAGTCCGAACTATTCGCCGACATCGCCGCTCTATGCGTCTGCA---AGTCCACGTTACGCCTCGACAACGCCAAATTTCAATCCGCAGTCGACGGGTTACTCGCCATCTTCATCGGGATATTCGCCAACATCCCCGGTGTACTCGCCCACGCCGCACTTCCAGTCTAGTCCGTCGTTTGCGGGCAGCGGTAGCAACATTTACTCGCCGGCAAATGCGTACTCGCCCAGCTCGGCCAACTACTCACCCAATTCACCATCCTATTCGCCGACTTCACCATCGTACTCGCCGTCGAGTCCTTCGTACTCACCAACGTCGCCTTGCTATTCGCCCACATCGCCTTCGTACTCGCCAACGAGTCCGAACTACACCCCCGTAACACCCTCATACTCGCCGACAAGTCCGAACTACTCTGCGTCGCCGCACTATTCCCCAGCCTCTCCAGCTTACTCACAGACGGGGGTGAAGTACTCGCCGACATCGCCGACGTACTCGCCGCCTTCACCGTCGTACGATGGGTCTCCAGGATCACCACAATATACGCCAGGATCGCCGCAGTACTCGCCTGCCTCGCCGAAGTACTCGCCGACCTCACCGCTGTACTCACCTAGCTCGCCGCAGCACTCTCCCTCCAACCAGTACAGTCCAACAGGATCGACCTACTCGGCGACGAGTCCACGGTACTCGCCGAACATGTCCATCTACTCGCCGAGCAGCACCAAGTACTCACCCACCTCGCCAACGTACACGCCCACGGCCCGCAACTACTCGCCCACGTCTCCGATGTACTCGCCAACGGCGCCATCACACTACAGTCCCACGAGTCCGGCCTACTCGCCCAGCAGTCCCACGTTCGAGGAGAGCGACGACTG   [5669]
;
END;


BEGIN CODONS;
	CODONPOSSET * CodonPositions = 
		1: 1-5671\3, 
		2: 2-5672\3 5672, 
		3: 3-5670\3;
	CODESET  * UNTITLED = Universal: all ;
END;


BEGIN ASSUMPTIONS;
	OPTIONS  DEFTYPE=unord PolyTcount=MINSTEPS ;
END;


BEGIN TREES; 

	TRANSLATE
		1	Dgri,
		2	Dvir,
		3	Dmoj,
		4	Dper,
		5	Dpse,
		6	Dana,
		7	Dsec,
		8	Dsim,
		9	Dwil,
		10	Dmel,
		11	Dyak,
		12	Dere
	;
	TREE  * UNTITLED =  [&R] (((((((10,8),7),(11,12)),6),(5,4)),9),((3,2),1));

END;


[
GenBank accession numbers: 
Dgri XM_001995694.1
Dvir XM_002058154.1
Dmoj XM_002011300.1
Dper XM_002025111.1
Dpse XM_001355526.2
Dana XM_001963343.1
Dsec XM_002044052.1
Dsim XM_002105669.1
Dwil XM_002070809.1
Dmel NM_078569.2
Dyak XM_002100816.1
Dere XM_001977073.1
]
