# Supplementary material for: A phylogeny and molecular barcodes for Caenorhabditis, with numerous new species from rotting fruits
Source: BMC Evol Biol. 2011 Nov 21;11:339. doi: 10.1186/1471-2148-11-339 (PMC3277298; doi:10.1186/1471-2148-11-339)
Supplement: Additional file 6 — Aligned ITS2 sequences. Alignment of the region between the genes for 5.8S and LSU rRNA (ITS2) for 50 Caenorhabditis strains. [file 1471-2148-11-339-S6.NXS]

#NEXUS 
[MacClade 4.08 registered to David H. A. Fitch, New York University]


BEGIN DATA;
	DIMENSIONS  NTAX=50 NCHAR=574;
	FORMAT DATATYPE=DNA  MISSING=? GAP=- ;
MATRIX
[                        10        20        30        40        50        60        70        80        90        100       110       120       130       140       150       160       170       180       190       200       210       220       230       240       250       260       270       280       290       300       310       320       330       340       350       360       370       380       390       400       410       420       430       440       450       460       470       480       490       500       510       520       530       540       550       560       570  ]
[                        .         .         .         .         .         .         .         .         .         .         .         .         .         .         .         .         .         .         .         .         .         .         .         .         .         .         .         .         .         .         .         .         .         .         .         .         .         .         .         .         .         .         .         .         .         .         .         .         .         .         .         .         .         .         .         .         .    ]

SB355_Cpli      GTTTCATTTAAAATG-?????TATTCCTG-???????????????????GCGCTTGT-???????CGTCATCGGA-????ATGCTAGTCG-??T-?????????????????????????????GGATCTCGGAGCAACTT-??????GT-TTGCACCG-?ACGTTCATTCGTTTGATT-A-?CAATCACAAGGTAGCGGTGGTGTTCGGGCGTTTCGC-??????GTTCGGCATCATCGTTGCGATTT-??????GGCGATGTT-CCGTACTATC-?A-ACGCATCA-??TTC-TGCT-GTGTTGAGTCGGTC-ATTAGTGCTG-???????????????????TTGGCGATGAGTAATTCGTG-???TTCTTGTTTTCATGTTTTG-???????CTTGTCAATGTCGATAGTCGACCTTC-????????????TCGGCCGTGTTT-???GGTGTTGT-????????GCGGACAATGATGGCGTGTAGTGAAGGAT-?GCCTCGGCTTCGTGTCGGAGTGTCT-??GTAGCTGCCGTCGTTGTTGCATGCGTC-GAATTTGTTGATGAC-AAC   [400]
SB341_Csp1      GTATT-TGTACGATA-?????CAAACGTGA-???????????????CGTGCGTTTGTTAGACGAACGACATCG-??????ACGCTAGTCGATCT-?????????????????????????????CGTTTTGGTTTCRAAAT-??????GTGTTACATCGC-AAGTCCWTCCGCGTTGTC-GGTTGGTGATGAGAT-GCGTTTTTTGTCTTTCGTTTTGCTGCCT-CATTCTGTGCGCTTGT-GTGTCTT-??????GGCGATTCTGTCGTCCTCTC-?CCACTCGCAG-??CTTGTGTG-GTACGCATTCGGCTGACTGGCTCGC-???????????????????TTGACGTTTGTGAGTTGGTG-???TTGTTGGATGCGTGCAGC-????????TTTTCCAGCGTGGAAAGCAAGCTGTCG-???????????TCRAGTTTGGGT-???GG-GTGGT-????????CGGTGGAATTTCGCTGTGCAA-GTAGGAC-?GCGTAG-?CGCATAAYCGAGTGTCG-??GTG-???????CGTCGACAGAAGCATC-GTTTTTCGTTGT-AC-GAC   [411]
EG4788_Csp6     GTTTATATTAATGTCAATCAACTATTGGGTTCGTCCTAA-?????TTTTTGAGAGGCGTGTCGTGTTACATTGA-?????T-?GCCAGCATCAATCTAGCATTAGTTTCGAAGA-???ATCGCAAGTTGTTGCC-???CT-????????AAAAAGCATCATAATGC-????????GGCATGCATCGTTCCTGGCGAGCGTCACCACCTA-TAATG-?GTT-????AAGTCGT-???GTAA-???AAAG-??CGCTTGATTATTGGTGACATGC-???????????ATA-AGCTT-?GTCCATGGT-TC-???GTGT-????????????????????????????????????????????????????????????????????????????????????????????????????????????????????????????????????????????????????????????????????????????????????????????????????????????TCAA-ACGCTT-??????CGTGC-GTTGGC-??G-TGCTTGAATTT-TTCAAC   [276]
DF5077_Cdro     GATTT-?AATTAATG-?????GAACTGAT-????????????????TGTTTGTTG-??????????TTGAACA-??????ATT-?????????????????????????????????????????AGTTTCGTGTCGAATG-??????ATTTAATGCAATTGATCTTGATCG-???????ATCGCATTACATTGTTCTAGTTCCGAAGTGGC-TTACGTCGTTT-GGTTTTCTAAACGTAACGTTTGAC-??????ATGTGCCGCATCAGCTTTTT-?GTACGCCGCA-??TATATGTAGGCATCTCATACATATATATGTGCATCAATAAAGCT-?GTTGTATTTTGTAGTTCTTAAATACATCTTCCTTTGCGAATGTTTTTTGACTTACAA-?TACGGCAGGCTGGTTTTGAAGATCTTTGTTGATTTCCTTTTCTGCCTGTATACCAAACGTGTTGTGTTGTGTCAAAGCTAATTTGTTGTCGGGATTTTGTT-?CATGTTTTCGAACTGCTACATGTCAC-?ATTGCTCAATATATGCATTCGTGTGTGTGTTGATCATTAAATTTAAC   [452]
DF5070_Csp2     GATTT-?TAAAAATG-?????GAATTCTT-????????????????CTCAAATTGATACGCC-?TTTTTATCA-??????ATTTTTTTTG-?????????????????????????????????TGGTTTCGTGTCGAACC-??????GTTTAGCGAAAATGAATTTGTTCGTGAATTCAGATCCGTTACACTGTTCTAGTTCCAAAGTGGC-TTACGTCGTT-??????????AACG-AATGCATCTC-??????AGTTAACGTAACG-??TTTG-?ACATGTGACG-??TGTGTGTGTGTATGT-ATGTACACACACACACAC-???????????????????TCGTAGTTCAAAATTA-???????TTTCARAATGTTCATTACC-????????ACGGCAGGSTGGTT-?GGAAATTTCT-????????CTTTTCTGCTTGTATTCTCAACGTGTT-???????TCAATGATGTTTTGATGGTCAG-??????????????TTTCGAACTGCTACATGTCTC-?ATCAATTAGACAATTTTTTTGGAATTG-GCTATTGATTTTATT-AAC   [395]
JU1528_Csp13    GTTTAAAATTACTCT-?????GAAA-?????????????????????CGCGTGTGTTTGTTTAGATGTTTTCGGA-????CTTCTCAACATCTA-????????????????????????????CGGGTTTCAG-??TTGT-???????CAAATGACATCGGACTTTGCA-?????GTCTGATCTCATTTTAGTTTCGAATTGACACAAGTATGTGAAACACTATTTGGGTTT-?CATTCATCTGGACGTC-???ATGGCTGTAGGGAAGGCTGC-?????TTCTGGTG-???TCGTGTCGGGATCTGAAAA-??????CGCGTTGAAAAGTGTT-??TTTCGTGAGTGCGAAATCGAA-????????????CGAAA-??TTCCAATTGTCAA-?????CTGCGGATCTGTCACGTTTTACACTGCCTAAACCCACCAATTTTTATTGACAGCCGGTTGTAA-??????????????????ATTATTTT-???????????????????????????????????????????CTTGAAAATAGTTTGTGACGTCAAGAACTTGAAATAATCAAC   [384]
QG122_Csp15     GTTTAACTTACTGTC-?????GAAT-TCTTCGTTCATTC-?????GTCGTTTTCGGCTTGTCGAGTAACATTGGG-????????????TGCAGCG-????CGCGTTTTCATACGTG-TGTCGCCCGATCTTAT-TCCAGTC-???????AAGAAGCATCTCAAGTCGGC-??????????TCTGTCTCTCT-??AACGAGTCATCCGTA-ATGGGACGCGCT-???TCTCTTTGCTTGTGTTAGCAATTT-????GGGCTGCCAA-ATGGCGAC-???CAACTTGAC-????TTCTGT-GATGTT-??????????????CACCTCGTTGTGC-???ATCAGG-?ACGTGTATCATAA-????????????CGT-??GTCTCTGATTGTGC-??????GGCTGGCGGAGA-ATGTTGCTGCCTAT-TTTGAA-?GTCAGACCGGTATGCCGCTCGATTGCC-?????????????????TAACGT-TTTAAG-??????????????AGATTCGTT-???GTTGATCGTCGTCTCGATCGATCTAA-CAGTG-?TGCGTCTTGCTATTCTCAAC   [409]
JU1199_Csp7     GTTTATCTTATTGCC-?????ATCG-CGTCGTCGACACA-?????CT-CTTTGTTGAGTGCCGAGACACACGATG-????GGCATGTCGAATAGCA-???TTTGACGATGTTAAAA-AGTTGTCGAATCCTAT-TCTAGT-???????CAAGAAGCATCACAAGTCGA-?????????CGACGACACCTTCACGGGTGTTGTTGTCGTA-ATGTGACGCGCT-???ACTCTT-????ACATCGATGAGT-?????GAGCTGCCAA-ATGGCGTC-???CGAATTGACAATGTCTCAAT-GATTTTTGCCTA-?CAAGCTAAATCAAGACGTGTG-??TTTTCATTATGAAACTAATGT-????????????CTCTGATTGTCGGCTTATGC-???????GATTAGTGGGC-TTTCAAGAAATCATATATGAGTCGTCAGA-CCGTTGACGTCGCTCGTTC-?????????????????GTTTCGAATACTG-??????AGGACTGTCGCACTCATTCTCTTT-???????TCGGAGAGAGAGAGAG-CGATAAGCGTGTCTTGCTTATCTCAAC   [447]
JU1857_Csp18    GTTTATACAACTGCC-?????AAAGATGCTGCTTGCAGT-?????GTCTTTTTAGGCTTGTCGGATGACATCT-??????????????TGTTAA-????????????????????????????AAGATCTCAT-TCTAGT-???????CCAGAAGCATCACACGTTGGG-????????????TGTAGTTTCG-????GCTGCGCCCATA-ATGTGACGCGCTT-TTGTCCTTCAGGTCAACTGAAGATT-?????GAGCTGCCAA-ATGGCGTC-?????CAATGAC-????TTCTAT-GGTGTACGACTA-????CGTGCGCCAAGACGTGT-????TCATT-??CGTGTCTTGGGTC-???????????TGCG-????CGTGACTGTGTG-?????CTTGTCATTAAGTTCGTCGCTCTTC-??TTCTAACACGTGCCTGTTTGGATCCTCGTCGCGGTT-????????????????CTTTGTCGCTCA-?????????????????TTTATTTGGGTGG-????????CGAAAAGCTGTGCGA-?GGT-?GCGTGTCTTGCTTATCTCAAC   [383]
JU1853_Csp18    GTTTATACAACTGCC-?????AAAGATGCTGCTTGCAGT-?????GTCTTTTTAGGCTTGTCGGATGACATCT-??????????????TGTTAA-????????????????????????????AAGATCTCAT-TCTAGT-???????CCAGAAGCATCACACGTTGGG-????????????TGTAGTTTCG-????GCTGCGCCCATA-ATGTGACGCGCTT-TTGTCCTTCAGGTCAACTGAAGATT-?????GAGCTGCCAA-ATGGCGTC-?????CAATGAC-????TTCTAT-GGTGTACGACTA-????CGTGCGCCAAGACGTGT-????TCATT-??CGTGTCTTGGGTC-???????????TGCG-????CGTGACTGTGTG-?????CTTGTCATTAAGTTCGTCGCTCTTC-??TTCTAACACGTGCCTGTTTGGATCCTCGTCGCGGTT-????????????????CTTTGTCGCTCA-?????????????????TTTATTTGGGTGG-????????CGAAAAGCTGTGCGA-?GGT-?GCGTGTCTTGCTTATCTCAAC   [383]
EG6142_Csp19    GTTTATATTATTGCC-?????A-??????????????????????GG-?AAAATGGGTTTTCGGAT-?CCGTSTT-????TTCTTTTTGGCTTGTCG-?AGTGATATTT-???????CCACAAGAGATCTCAT-TCTAGG-???????ACCGAAGCATCACAAGTCGAG-????????????CACATCGTCA-?AAAA-TGTGCTCGTA-ATGTGACGCGCTTTATTCTTTC-AGGTCAACTGAAGATT-?????GAGCTGCCAA-ATGGCGTC-?????CAATGAC-????TTCTAT-GGTGTACGACTT-?CG-??CACATCAAGACGTGT-???TTACT-?CGTGTCTTGTTTGAG-???????????CGTAACGTTGC-GCTTGTCAT-?????????????TAAGTTCGTCGCTCATCTTCTAACAGTACTTGT-TGGATCCACGTTCAGACTTTTAGA-????????????AGCTTCGGCTT-??????????????????????TTGATAGTCA-???????????GTGCGCTG-???????GT-?GCGTGTCTTGCTAATCTCAAC   [383]
JU1825_Csp17    GTTTAAATTATTGCC-?????AAGATTTCCGAATC-?????????????TTTGAGGTTTGTCGGGTGACATCT-??????????????TGTCAA-????????????????????????????GAGATCTCAT-TCTAGT-???????TCCGAAGTATCACAAGTCGAA-????????????CACGTCGCCA-??ATAATGTGTTTGTA-ATGTGACGCGCTT-CATTCCTTCAAGGAAACTGAGGTTT-?????GAGCTGCCAA-ATGGCGTC-?????CAATGAC-????TTCTAT-GGTGTACGACTT-????CGCACATCAAGACGTGT-????TAACT-??CGTGTCC-?TGAT-???????????TGTA-????TGAGACTGTGCG-?????CTTGTCATTAAGTTCGTCGCTCTGC-??TTCTAAT-TAAGTACTTGTCGGATCCACGTTCTAAT-?????????????TTCTTCCGGG-????????????????????????????????????????????????AAATTGTTGCGCTGGT-?GCGTGTCTTGATAATCTCAAC   [357]
NIC59_Csp17     GTTTAAATTATTGCC-?????AAGATTTTCGAATC-?????????????TTTGAGGTTTGTCGGGTGACATCT-??????????????TGTCAA-????????????????????????????GAGATCTCAT-TCTAGT-???????TCCGAAGTATCACAAGTCGAA-????????????CACGTCGCCA-??ATAATGTGTTTGTA-ATGTGACGCGCTT-CATTCCTTCAAGGAAACTGAGGTTT-?????GAGCTGCCAA-ATGGCGTC-?????CAATGAC-????TTCTAT-GGTGTACGACTT-????CGCACATCAAGACGTGT-????TAACT-??CGTGTCC-?TGAT-???????????TGTA-????TGAGACTGTGCG-?????CTTGTCATTAAGTTCGTCGCTCTGC-??TTCTAAT-TAAGTACTTGTCGGATCCACGTTCTAAT-?????????????TTCTTCCGGG-????????????????????????????????????????????????AAATTGTTGCGCTGGT-?GCGTGTCTTGATAATCTCAAC   [357]
QX1211_Cel      GTTTAACTCAATGCC-?????TTAG-GCTTCTCTTCGGA-?????GA-GTCTTCGGCTTGTCGGGCAACATTAGT-????GAGCTGAGATTCGC-????????G-???????TCTC-GGCATACTGATCTTGT-CCTAGT-???????CCAGAAGCATCACAAGTCAAG-???????ACAGAGCTTCACCG-?????TTCTGTCTTGTA-ATGTGACGCGCT-???ACTCTT-????ATATCGGAG-????????GAGCTGCCAA-ATGGCGTC-???CGACTTGAC-????TCGGCT-GAT-?????????????????CATCAAGACGTGT-???TTAACT-?GCGTGTCTTATGA-????????????TGTGAAGCTACTGCATCTAT-???????GTCAGAATGTG-TCGTCGCTCCTT-???TCGAATACTGGGATTCGTCTAGTCTCGTGTGTGT-??????????????TGATATCGAATTAA-?????????????????ATTTCGATTGATGC-??????GGCGCTGAGAAGAGAGA-CGGT-?GCGTGTCTTGCTAATCTCAAC   [391]
QG558_Cel       GTTTAACTCAATGCC-?????TTAG-GCTTCTCTTCGGA-?????GA-GTCTTCGGCTTGTCGGGCAACATTAGT-????GAGCTGAGATTCGC-????????G-???????TCTC-GGCATACTGATCTTGT-CCTAGT-???????CCAGAAGCATCACAAGTCAAG-???????ACAGAGCTTCACCG-?????TTCTGTCTTGTA-ATGTGACGCGCT-???ACTCTT-????ATATCGGAG-????????GAGCTGCCAA-ATGGCGTC-???CGACTTGAC-????TCGGCT-GAT-?????????????????CATCAAGACGTGT-???TTAACT-?GCGTGTCTTATGA-????????????TGTGAAGCTACTGCATCTAT-???????GTCAGAATGTG-TCGTCGCTCCTT-???TCGAATACTGGGATTCGTCTAGTCTCGTGTGTGT-??????????????TGATATCGAATTAA-?????????????????ATTTCGATTGATGC-??????GGCGCTGAGAAGAGAGA-CGGT-?GCGTGTCTTGCTAATCTCAAC   [391]
N2_Cel          GTTTAACTCAATGCC-?????TTAG-GCTTCTCTTCGGA-?????GA-GTCTTCGGCTTGTCGGGCAACATTAGT-????GAGCTGAGATTCGC-????????G-???????TCTC-GGCATACTGATCTTGT-CCTAGT-???????CCAGAAGCATCACAAGTCAAG-???????ACAGAGCTTCACCG-?????TTCTGTCTTGTA-ATGTGACGCGCT-???ACTCTT-????ATATCGGAG-????????GAGCTGCCAA-ATGGCGTC-???CGACTTGAC-????TCGGCT-GAT-?????????????????CATCAAGACGTGT-???TTAACT-?GCGTGTCTTATGA-????????????TGTGAAGCTACTGCATCTAT-???????GTCAGAATGTG-TCGTCGCTCCTT-???TCGAATACTGGGATTCGTCTAGTCTCGTGTGTGTG-????????????TTGATATCGAATTAA-?????????????????TTTTCGATTGATGC-??????GGCGCTGAGAAGAGAGA-CGGT-?GCGTGTCTTGCTAATCTCAAC   [393]
LKC34_Cel       GTTTAACTCAATGCC-?????TTAG-GCTTCTCTTCGGA-?????GA-GTCTTCGGCTTGTCGGGCAACATTAGT-????GAGCTGAGATTCGC-????????G-???????TCTC-GGCATACTGATCTTGT-CCTAGT-???????CCAGAAGCATCACAAGTCAAG-???????ACAGAGCTTCACCG-?????TTCTGTCTTGTA-ATGTGACGCGCT-???ACTCTT-????ATATCGGAG-????????GAGCTGCCAA-ATGGCGTC-???CGACTTGAC-????TCGGCT-GAT-?????????????????CATCAAGACGTGT-???TTAACT-?GCGTGTCTTATGA-????????????TGTGAAGCTACTGCATCTAT-???????GTCAGAATGTG-TCGTCGCTCCTT-???TCGAATACTGGGATTCGTCTAGTCTCGTGTGTGTG-????????????TTGATATCGAATTAA-?????????????????TTTTCGATTGATGC-??????GGCGCTGAGAAGAGAGA-CGGT-?GCGTGTCTTGCTAATCTCAAC   [393]
SB339_Cja       GTTTATCTTACTGCC-?????ATCT-TTCACCCATGTGT-?????GT-?TAGACGGCTTGTCGAGCGACATTGAA-????CACCACCGCCACCGTCGCCAATAACGGTCA-?GTGG-TGGTGCTCAATCTCGT-TCTAGT-???????CTCGAAGCATCACAAGTCGTT-????????????TCCGTCGTAA-?AAAAGCGGAAGCGTA-ATGTGACGCGCTG-???CTCTT-GAAAAAATTAGAG-?C-?????GAGCTGCCAA-ATGGCGTCTC-?CACCATGAC-????ATTCAT-GATGTTTTTGTG-?CAAATCGCATCAAGACGTGT-???ATACCAACGTGTCGACGATGAGAACCGCACATGCCATAACATCGCCGTCTGTCGT-?????GCCGGTGTTGATGACGTCGCTCGTCTAATTGCCATAGTAGTGTGCCTTCACACTACTATATATCAA-????????????GAGTTTGATTCACACA-????????????CAACATTAACGATTGCAGGCAGCAGTTGTGTGTTGTGCGTGATGT-?GCGTGTCTTGCTTATCTCAAC   [464]
DF5081_Cja      GTTTATCTTACTGCC-?????ATCT-TTCACCCATGTGT-?????GT-?TAGACGGCTTGTCGAGCGACATTGAA-????CACCACCGCCACCGTCGCCAATAACGGTCA-?GTGG-TGGTGCTCAATCTCGT-TCTAGT-???????CTCGAAGCATCACAAGTCGTT-????????????TCCGTCGTAA-?AAAAGCGGAAGCGTA-ATGTGACGCGCTG-???CTCTT-GAAAAAATTAGAG-?C-?????GAGCTGCCAA-ATGGCGTCTC-?CACCATGAC-????ATTCAT-GATGTTTTTGTG-?CAAATCGCATCAAGACGTGT-???ATACCAACGTGTCGACGATGAGAACCGCACATGCCATAACATCGCCGTCTGTCGT-?????GCCGGTGTTGATGACGTCGCTCGTCYAATTGCCATAGTAGTGTGCCTTCACACTACTATATATCAA-????????????GAGTTTGATTCACACA-????????????CAACATTAACGATTGCAGGCAGCAGTTGTGTGTTGTGCGTGATGT-?GCGTGTCTTGCTTATCTCAAC   [464]
EG5716_Csp14    GTTTATCTTACTGCC-?????AA????????????????????????????????????????????????????????????????????????????????????????????????????????????????????????????????????????????????????????????????????GTGTGTGTGTAAATGCAGAGTA-ATGTGACGCGCT-???TCTCTT-??GAGTTTCAGAG-???????TGAGCTGCCAA-ATGGCGTC-???CACCATGAC-????TTCTAT-GATGTTTCCGTGTGCGAATCACATCAAGACGTGT-???ATACCAACGTGTCAACGATGCGA-??????????CGAGTGCTGGAGACCGCTCAT-?????TGTCATACCGGT-TCGTCGCTCATC-????TGAATGCATTTGCTCATGAGACTTTGTCGTTGAT-???????????????GTGTCTAAATGCTGG-?????????????CCGGCCGTTAAAAGC-???????CWTCCGGCACACAGAAGCGGT-?GCGTGTCTTGCTAATCTCAAC   [310]
JU1905_Csp14    GTTTATCTTACTGCC-?????AACG-CACGCTAGCAATA-?????GA-GTGTACGGCTCGTCGGATGACATTAGA-????CTCGTCCGAGTCTG-???????????????????????ATCTCATCTTAGTTCCGAAGCA-????????TCACAAGTCTCTCGCATATG-??????????CATACGTGTGTGTGTGTAAATGCAGAGTA-ATGTGACGCGCT-???TCTCTT-??GAGTTTCAGAG-???????TGAGCTGCCAA-ATGGCGTC-???CACCATGAC-????TTCTAT-GATGTTTCCGTGTGCGAATCACATCAAGACGTGT-???ATACCAACGTGTCAACGATGCGA-??????????CGAGTGCTGGAGACCGCTCAT-?????TGTCATACCGGT-TCGTCGCTCATC-????TGAATGCATTTGCTCATGAGACTTTGTCGTTGAT-???????????????GTGTCTAAATGCTGG-?????????????CCGGCCGTTAAAAGC-???????CTTCCGGCACACAGAAGCGGT-?GCGTGTCTTGCTAATCTCAAC   [417]
JU727_Csp5      GTTTAATTCAAACTG-?????CTAA-??TTCTATT-??????????????????GGCTTGTCGAATGACATTGG-???????GACGGCTTTCTT-????????G-???????G-TC-GAC-??TCGATCTCGT-TCTAGT-???????TCCGAAGCATCACAAGTCGAG-???????ACCCGACGAAAGT-?????????CGACTCGTA-ATGTGACGCGCT-???ACTCTT-????ATATCAGAGAGATAGTGAGAGCTGCCAA-ATGGCGTC-???CAACTTGAC-????TTGCTG-GGTTTT-????????????ACCATCAAGACGTGT-???ATCACA-?ACGTGTCTTCTGA-????????????TGTGCAA-???AGCTCATGC-???????GTCAGACCGGC-TCGTCGCTCTTT-???CTTGTCACTTTGAATACTGGGATTCGTTTTATGC-????????????????CTAATGTATCG-???????????????????TTTTCACGAACGT-??????GCATATGCTTAAAG-???CGGT-?GCGTGTCTTGCTATTCTCAAC   [369]
SB378_Csp5      GTTTAATTCAAACTG-?????CTAA-??TTCTATT-??????????????????GGCTTGTCGAATGACATTGG-???????GACGGCTTTCTT-????????G-???????G-TC-GAC-??TCGATCTCGT-TCTAGT-???????TCCGAAGCATCACAAGTCGAG-???????ACCCGACGAAAGT-?????????CGACTCGTA-ATGTGACGCGCT-???ACTCTT-????ATATCAGAGAGATAGTGAGAGCTGCCAA-ATGGCGTC-???CAACTTGAC-????TTGCTG-GGTTTT-????????????ACCATCAAGACGTGT-???ATCACA-?ACGTGTCTTCTGA-????????????TGTGCAA-???AGCTCATGC-???????GTCAGACCGGC-TCGTCGCTCTTT-???CTTGTCATTTTGAATACTGGGATTCGTTTTATGC-????????????????CTAATGTATCG-???????????????????TTTTCACGAACGT-??????GCATATGCTTAAAG-???CGGT-?GCGTGTCTTGCTATTCTCAAC   [369]
JU1325_Csp9     GTTTAACTCACTGCC-?????CAAC-TCTCGTGGTTG-???????????????TGGCTTGTCGGATGACATTGAG-????ATGCTTGCGATCAG-????????GCAACTGATTGTA-GGTGACTCGATCTCGT-TCTAGTA-??????CCCGAAGCATCACAAGTCGAG-???????ACCCGACGGTTCCTA-??ACTGTCGACTCGTA-ATGTGACGCGCT-???ACTCTT-?????TATCA-?GAG-?????AGAGCTGCCAA-ATGGCGTC-???CAACTTGAC-????TTCTAT-GGTGTCCGAG-??????TGAACATCAAGACGTGT-???ATCATA-?ACGTGTCT-?CGA-????????????TAAGATY-??TAGGGCATTC-???????GTYTAACCGGC-TYGTCGCTCT-?????????GTGCT-?GAATACTGAGGTTCGTTT-GT-???????????????????CGAAGGATC-?????????????????????TTC-??????G-???????GATTYTAAAACAAAA-??CGTT-?GCGTGTCTTGCTATTATCAAC   [372]
EG5268_Csp9     GTTTAACTCACTGCC-?????CAAC-TCTCGTGGTTG-???????????????TGGCTTGTCGGATGACATTGAG-????ATGCTTGCGATCAG-????????GCAACTGATTGTA-GGTGACTCGATCTCGT-TCTAGTA-??????CCCGAAGCATCACAAGTCGAG-???????ACCCGACGGTTCCTA-??ACTGTCGACTCGTA-ATGTGACGCGCT-???ACTCTT-?????TATCA-?GAG-?????AGAGCTGCCAA-ATGGCGTC-???CAACTTGAC-????TTCTAT-GGTGTCCGAG-??????TGAACATCAAGACGTGT-???ATCATA-?ACGTGTCT-?CGA-????????????TAAGATC-??TAGGGCATTC-???????GTCTAACCGGC-TCGTCGCTCT-?????????GTGCT-?GAATACTGAGGTTCGTTT-GT-???????????????????CGAAGGATC-?????????????????????TTC-??????G-???????GATTYTAAAACAAAA-??CGTT-?GCGTGTCTTGCTATTATCAAC   [372]
QG133_Cbr       GTTTAACTCACTGCC-?????CAAC-TATTGCAGTTG-???????????????TGGCTTGTCGGATGACATTGAG-????ATACTAGCGATCAG-????????GCAACTGATTGTA-GGTGACTCGATCTCGT-TCTAGTA-??????CCCGAAGCATCACAAGTCGAG-???????ACCCGGCAGTTCTTAGTAATTGTCGACTCGTA-ATGTGACGCGCT-???ACTCTT-????ATATCA-?GAG-?????AGAGCTGCCAA-ATGGCGTC-???CAACTTGAC-????TTCTAT-GATGTCCCAG-??????TGAACATCAAGACGTGT-???ATCATA-?ACGTGTCT-?CGA-????????????TAAGATC-??TAGGTCATTT-???????GTCTAACCGGC-TCGTCGCTCT-?????????GTGCT-?GAATACTGGGGTTCGTTTTAT-???????????????????CGAGGGATC-?????????????????????TTC-??????GC-??????GATTCTGAAATAGA-???CGGT-?GCGTGTCTTGCTATTATCAAC   [377]
QG129_Cbr       GTTTAACTCACTGCC-?????CAAC-TATTGCAGTTG-???????????????TGGCTTGTCGGATGACATTGAG-????ATACTATCGATCAG-????????GCAACTGATTGTA-GGTGACTCGATCTCGT-TCTAGTA-??????CCCGAAGCATCACAAGTCGAG-???????ACCCGACAGTTCTTAGTAATTGTCGACTCGTA-ATGTGACGCGCT-???ACTCTT-????ATATCATAGAG-?????AGAGCTGCCAA-ATGGCGTC-???CAACTTGAC-????TTCTAT-GATGTCCCAG-??????TGAACATCAAGACGTGT-???ATCATA-?ACGTGTCT-?CGA-????????????TAAGATC-??TAGGTCATTT-???????GTCTAACCGGC-TCGTCGCTCTCT-???????GTGCT-?GAATACTGGGGTTCGTTT-GT-???????????????????CGAGGGATC-?????????????????????TTC-??????GC-??????GATTCTGAAATAGA-???CGGT-?GCGTGTCTTGCTATTATCAAC   [380]
AF16_Cbr        GTTTAACTCACTGCC-?????CAAC-TATTGCAGTTG-???????????????TGGCTTGTCGGATGACATTGAG-????ATACTATCGATCAG-????????GCAACTGATTGTA-GGTGACTCGATCTCGT-TCTAGTA-??????CCCGAAGCATCACAAGTCGAG-???????ACCCGACAGTTCTTAGTAATTGTCGACTCGTA-ATGTGACGCGCT-???ACTCTT-????ATATCATAGAG-?????AGAGCTGCCAA-ATGGCGTC-???CAACTTGAC-????TTCTAT-GATGTCCCAG-??????TGAACATCAAGACGTGT-???ATCATA-?ACGTGTCT-?CGA-????????????TAAGATC-??TAGGTCATTT-???????GTCTAACCGGC-TCGTCGCTCTCT-???????GTGCT-?GAATACTGGGGTTCGTTT-GT-???????????????????CGAGGGATC-?????????????????????TTC-??????GC-??????GATTCTGAAATAGA-???CGGT-?GCGTGTCTTGCTATTATCAAC   [380]
JU1873_Csp16    gtttaactcattNNc-?????caacgccttgc-tttcggggttt-?a-ggagtcggcttgtcgaatgacattgag-????ctttccggccatt-?????????????ctggttggc-??gagcaCAATCTCGT-TCTAGT-???????TTCGAAGCATCACAATTCGAG-?CTCTC-?CGGTGTCGTTATTATTTCCGGTTCTCTCGTA-ATGTGACGCGCTT-ATACTCTT-????ATATTAGGAGGT-?????GAGCTGCCAA-ATGGCGTC-???CAACTTGAC-????TTCTAT-GATGTACAGGG-?????TTTACGTCAAGACGTGT-???TCAATA-?GCGTGTCTT-TGA-????????????TTAGTGAATCCGATTCGTCTA-?????TGTCAGACCGGCTACGTCGCTCACTCTTTCTAAATACTGGGTTTTGTTGTGTGTGCCTTGGTTGGCGCCGTCGTGCTCTCGTGTTGGAAGTGGCTTTACGGCTTCTCTCTCTCTCACTGGGTACATCGGAATCGACTAACACACACGA-TAGT-?GCGTGTCTTGCTATAATCAAC   [470]
JU1373_Csp11    GTTTAACTTATTGCC-?????AACA-TCTAGCCTCGTGT-?????AA-GAAGTCGGCTTGTCGGATGACATTGAG-????CTTCTTCTTCAGGGGAGAAGCACGATCTCATTCTAG-TTCCGAAGCATCACAAGTCGAGCC-??????GAACGCACATGCGCACTTAAC-??????????TGTGTGTGTGTGTGAGTGTGAAGCTCGTA-ATGTGACGCGCT-???ACTCTT-????ATATTAGGAGT-??????GAGCTGCCAA-ATGGCGTC-???CAACTTGAC-????TTGTGTTGATTAA-??????????????CATCAAGACGTGT-???ATCTTA-?ACGTGTCTCTGAT-????????????TGTT-GATTGACGCGCTTAC-??????TGTCTAACCGGT-ACGTCGCTCATCTC-TCTAAATACTGAGACCCGTTTTGTAGTGTGTGTGT-?????????????????TATTGTGTGTGT-????????????????GATTCATCACGCGTACAGCTACATACACACATATCGAAGCGGTG-GCGTGTCTTGCTATAATCAAC   [429]
JU1428_Csp11    GTTTAACTTATTGCC-?????AACA-TCTTGCCTCGTGT-?????AA-GAAGTCGGCTTGTCGGATGACATTGAG-????CTTCTTCTTACGGGGAGAAGCACGATCTCATTCTAG-TTCCGAAGCATCACAAGTCGAGCC-??????GAACGCACATGCGCACTTAAC-??????????TGTGTGTGTGTGTGAGTGTGAAGCTCGTA-ATGTGACGCGCT-???ACTCTT-????ATATTAGGAGT-??????GAGCTGCCAA-ATGGCGTC-???CAACTTGAC-????TTGTGTTGATTAA-??????????????CATCAAGACGTGT-???ATCTTA-?ACGTGTCTCTGAT-????????????TGTT-GATTGACGCGCTTAC-??????TGTCTAACCGGT-ACGTCGCTCATCTC-TCTAAATACTGAGACCCGTTTTGTAGTGTGTGTGT-?????????????????TATTGTGTGTGTG-??????????????TGATTCATCACGCGTACAGCTACATACACACATATCGAAGCGGTG-GCGTGTCTTGCTATAATCAAC   [431]
QG131_Csp11     GTTTAACTTATTGCC-?????AACA-TCTTGCCTCGTGT-?????AA-GAAGTCGGCTTGTCGGATGACATTGAG-????CTTCTTCTTACGGGGAGAAACACGATCTCATTCTAG-TTCCGAAGCATCACAAGTCGAGCC-??????GAACGCACATGCGCACTTAAC-??????????TGTGTGTGTGTGTGAGTGTGAAGCTCGTA-ATGTGACGCGCT-???ACTCTT-????ATATTAGGAGT-??????GAGCTGCCAA-ATGGCGTC-???CAACTTGAC-????TTGTGTTGATTAA-??????????????CATCAAGACGTGT-???ATCTTA-?ACGTGTCTCTGAT-????????????TGTT-GATTGACGCGCTTAC-??????TGTCTAACCGGT-ACGTCGCTCATCTC-TCTAAATACTGAGACCCGTTTTGTAGTGTGTGTGT-?????????????????TATTGTGTGTGT-????????????????GATTCATCACGCGTACAGCTACATACACACATATCGAAGCGGTG-GCGTGTCTTGCTATAATCAAC   [429]
VX88_Csp_23     GTTTAACTCATTGCC-?????AATT-CC-????????TT-?????TT-GGAATAGGCTTGTCGGGCGGCATTGGG-????GCTCTC-?TCTGGA-????????G-??????????????AGGTCCGATCCCGT-TCTAGT-???????ACCGAAGCATCACAAGTCGAGTGCTCTGGTTGCGTGTAAAAGCGTACCTAGGGCATTCGTA-ATGTGACGCGCT-???ACTCAT-????ATATCAGA-?GT-?????GAGCTGCCAA-ATGGCGTC-???CAACTTGAC-????TTCTAT-GATGTACTGG-???????AAACATCAAGACGTGT-???ATAACA-?GCGTGTCTT-TGG-????????????TGAA-???TCCTATTCGTCT-??????TGTCAGACCGGT-TCGTCGCTCGCA-??TCTGAATAATGGGGTTCGTTGTCTGTGCCGTACC-???????????????T-??TTCGGGG-??????????????????????????????????????????????TAAGGATGACGA-CGGT-?GCGTGTCTTGATCGTTTCAAC   [370]
JU724_Csp_23    GTTTAACTCATTGCC-?????AATT-CC-????????TT-?????TT-GGAATAGGCTTGTCGGGCGGCATTGGG-????GCTCTC-?TCTGGA-????????G-??????????????AGGTCCGATCCCGT-TCTAGT-???????ACCGAAGCATCACAAGTCGAGTGCTCTGGTTGCGTGTAAAAGCGTACCTAGGGCATTCGTA-ATGTGACGCGCT-???ACTCAT-????ATATCAGA-?GT-?????GAGCTGCCAA-ATGGCGTC-???CAACTTGAC-????TTCTAT-GATGTACTGG-???????AAACATCAAGACGTGT-???ATAACA-?GCGTGTCTT-TGG-????????????TGAA-???TCCTATTCGTCT-??????TGTCAGACCGGT-TCGTCGCTCGCA-??TCTGAATAATGGGGTTCGTTGTCTGTGCCGTACC-???????????????T-??TTCGGGG-??????????????????????????????????????????????TAAGGATGACGA-CGGT-?GCGTGTCTTGATCGTTTCAAC   [370]
EM464_Cre       GTTTAACTCATTGCC-?????AATT-CC-????????AA-?????TT-GGAATAGGCTTGTCGGGCGGCATTGGG-????GCTCTC-?TCAGGA-????????G-??????????????AGAACCGATCCCGT-TCTAGT-???????ACCGAAGCATCACAAGTCGAGTTCTCTGGTTGCGTGTAAAAGCGTAGCTAGGGCATTCGTA-ATGTGACGCGCT-???ACTCGT-????ATATCAGA-?GT-?????GAGCTGCCAA-ATGGCGTC-???CAACTTGAC-????TTCTAT-GATGTACTGG-???????AAACATCAAGACGTGT-???ATAACA-?GCGTGTCTT-TGG-????????????TGAA-???TCCTATTCGTCT-??????TGTCAGACCGGT-TCGTCGCTCGCA-??TCTGAATAACGGGGTTCGTTGTCTGTGCCGTACC-???????????????T-??TTCGGGG-??????????????????????????????????????????????TAAGGAAGACGA-CGGT-?GCGTGTCTTGATCTTCTCAAC   [370]
VT733_Cre       GTTTAACTCATTGCC-?????AATT-CC-????????TT-?????TT-GGAATAGGCTTGTCGGGCGGCATTGGG-????GCTCTCTTTCTGGA-????????G-??????????????AGACCCGATCCCGT-TCTAGT-???????ACCGAAGCATCACAAGTCGAGTGCTCTGGTTGCGTGTAAAAGCGTAGCTAGGGCATTCGTA-ATGTGACGCGCT-???ACTCGT-????ATATCAGA-?GT-?????GAGCTGCCAA-ATGGCGTC-???CAACTTGAC-????TTCTAT-GATGTACTGG-???????AAACATCAAGACGTGT-???ATAACA-?GCGTGTCTT-TGG-????????????TGTA-???TCCTATTCGTCT-??????TGTCAGACCGGT-TCGTCGCTCGCA-??TCTGAATAATGGGGTTCGTTGTCTATGCCATACC-???????????????T-??TTCGGGG-??????????????????????????????????????????????TGAGGAAGACGA-CGGT-?GCGTGTCTTGATCTTCTCAAC   [372]
PB206_Cre       GTTTAACTCATTGCC-?????AATT-CC-????????TT-?????TT-GGAATAGGCTTGTCGGGCGGCATTGGG-????GCTCTCTTTCTGGA-????????G-??????????????AGACCCGATCCCGT-TCTAGT-???????ACCGAAGCATCACAAGTCGAGTGCTCTGGTTGCGTGTAAAAGCGTAGCTAGGGCATTCGTA-ATGTGACGCGCT-???ACTCGT-????ATATCAGA-?GT-?????GAGCTGCCAA-ATGGCGTC-???CAACTTGAC-????TTCTAT-GATGTACTGG-???????AAACATCAAGACGTGT-???ATAACA-?GCGTGTCTT-TGG-????????????TGTA-???TCCTATTCGTCT-??????TGTCAGACCGGT-TCGTCGCTCGCA-??TCTGAATAATGGGGTTCGTTGTCTATGCCATACC-???????????????T-??TTCGGGG-??????????????????????????????????????????????TGAGGAAGACGA-CGGT-?GCGTGTCTTGATCTTCTCAAC   [372]
SB146_Cre       GNN-AACTCATTGCC-?????AATT-CC-????????TT-?????TT-GGAATAGGCTTGTCGGGCGGCATTGGG-????GCTCTCTTTCTGGA-????????G-??????????????AGACCCGATCCCGT-TCTAGT-???????ACCGAAGCATCACAAGTCGAGTGCTCTGGTTGCGTGTAAAAGCGTAGCTAGGGCATTCGTA-ATGTGACGCGCT-???ACTCGT-????ATATCAGA-?GT-?????GAGCTGCCAA-ATGGCGTC-???CAACTTGAC-????TTCTAT-GATGTACTGG-???????AAACATCAAGACGTGT-???ATAACA-?GCGTGTCTT-TGG-????????????TGTA-???TCCTATTCGTCT-??????TGTCAGACCGGT-TCGTCGCTCGCA-??TCTGAATAATGGGGTTCGTTGTCTATGCCATACC-???????????????T-??TTCGGGG-??????????????????????????????????????????????TGAGGAAGACGA-CGGT-?GCGTGTCTTGATCTTCTCAAC   [371]
JU1333_Csp10    GTTTAACTTACTGCC-?????AACA-CCTTGCCTTGTGC-?????TT-GGAGTTAGCTTGTCGGATGGCATTAGG-????CATCTCTTGTAGAA-????????G-?????????????????CCTGATCCCGT-TCTAGT-???????TCCGAAGCATCACAAGTCG-?????????????GTTCGTACTCACGTGCAGA-???CCGTA-ATGTGACGCGCT-???ACTCTT-????ATATCAAAGAGT-?????GAGCTGCCAA-ATGGCGTC-???CAACTTGAC-????TTCTAT-GATGTACTGG-??????TGAACATCAAGACGTGT-???TTAACAATGC-TGTCTT-TGA-????????????TTGG-?AATCCGATTCGTCT-???????GTCAGACCGGA-ACGTCGCTCATC-??TTTGAATACTGGGATTCGTTAGGTTTGCTCTAGT-???????????????TGGCTTCGGTTG-??????????????????????????????????????????ACTGTGTGAACAAAA-CGGT-?GCGTGTCTTGCTATTCTCAAC   [372]
SB280_Cbn       ??????????TTNCC-?????MACACACACTTTGCTTTCGGGMGAAG-AGTGTCGGCTTGTCGGATGACATTGAG-????CATTGCTCTTCGGA-????????G-?????????T-??GAAGCACGATCTCAT-TCTAGT-???????ACCGAAGCATCACAAGTCGAG-?CTTCTAGCGAGTTCTTCGGGATTCGTTGGAGGTTCGTA-ATGTGACGCGCT-???ACTCTT-????ATATCAGA-?GT-?????GAGCTGCCAA-ATGGCGTC-???CAACTTGAC-????TTCTAT-GATGTACTGG-??????TGAACATCAAGACGTGT-???ATAACTCTACGTGTCTT-TGA-????????????TAGG-??ATCCGATTCGTCT-???????GTCTAACCGGA-ACGTCGCTCGCT-??TCTGAATACTGGGGTTCGTTGATAATGTTCGAGA-?????????????????GTGTCGGA-?????????????????????TTCTCATTCGGTGC-???????????TCACGATCACAA-CGGT-?GCGTGTCTTGCTAATCTCAAC   [395]
CB5161_Cbn      GAATAACTCATTGCC-?????AACACA-?YCTTGCTTTCGGGCGAGT-AGTGTCGGCTTGTCGGATGACATTGAG-????CATTGCTCTTCGGA-????????G-?????????T-??GAAGCACGATCTCAT-TCTAGT-???????ACCGAAGCATCACAAGTCGAG-?CTTCTAGCGAGTTCTTCGGGATTCGTTGGAGGTTCGTA-ATGTGACGCGCT-???ACTCTT-????ATATCAGA-?GT-?????GAGCTGCCAA-ATGGCGTC-???CAACTTGAC-????TTCTAT-GATGTACTGG-??????TGAACATCAAGACGTGT-???ATAACTCTACGTGTCTT-TGA-????????????TAGG-??ATCCGATTCGTCT-???????GTCTAACCGGA-ACGTCGCTCGCT-??TCTGAATACTGGGGTTCGTTGATAATGTTCGAGA-?????????????????GTGTCGGA-?????????????????????TTCTCATTCGGTGC-???????????TCACGATCACAA-CGGT-?GCGTGTCTTGCTAATCTCAAC   [403]
LKC28_Cbn       GAATAACTCATTGCC-?????AACACACACCTTGCTTTCGGGCGAGG-AGTGTCGGCTTGTCGGATGACATTGAR-????CATTGCTCTTCGGA-????????G-?????????T-??GAAGCACGATCTCAT-TCTAGT-???????ACCGAAGCATCACAAGTCGAG-?CTTCTAGCGAGTTCTTCGGGATTCGTTGGAGGTTCGTA-ATGTGACGCGCT-???ACTCTT-????ATATCAGA-?GT-?????GAGCTGCCAA-ATGGCGTC-???CAACTTGAC-????TTCTAT-GATGTACTGG-??????TGAACATCAAGACGTGT-???ATAACTCTACGTGTCTT-TGA-????????????TAGG-??ATCCGATTCGTCT-???????GTCTAACCGGA-ACGTCGCTCGCT-??TCTGAATACTGGGGTTCGTTGATAATGTTCGAGA-?????????????????GTGTCGGA-?????????????????????TTCTCATTCGGTGC-???????????TCACGATCACAA-CGGT-?GCGTGTCTTGCTAATCTCAAC   [405]
SB129_Cbn       GAATAACTCATTGCC-?????AACACACACCTTGCTTTCGGGCGAGG-AGTGTCGGCTTGTCGGATGACATTGAG-????CATTGCTCTTCGGA-????????G-?????????T-??GAAGCACGATCTCAT-TCTAGT-???????ACCGAAGCATCACAAGTCGAG-?CTTCTAGCGAGTTCTTCGGGATTCGTTGGAGGTTCGTA-ATGTGACGCGCT-???ACTCTT-????ATATCAGA-?GT-?????GAGCTGCCAA-ATGGCGTC-???CAACTTGAC-????TTCTAT-GATGTACTGG-??????TGAACATCAAGACGTGT-???ATAACTCTACGTGTCTT-TGA-????????????TAGG-??ATCCGATTCGTCT-???????GTCTAACCGGA-ACGTCGCTCGCT-??TCTGAATACTGGGGTTCGTTGATAATGTTCGAGA-?????????????????GTGTCGGA-?????????????????????TTCTCATTCGGTGC-???????????TCACGATCACAA-CGGT-?GCGTGTCTTGCTAATCTCAAC   [405]
JU1426_Csp12    GTTTAATCTATTGCCTGA-AGTTGTCT-?TTATTGATAA-?????CTTCT-??AGGTTTGTCGGATAGCATTAG-?????TCGTTA-?GATTGATCCTGTCTTAGTCTCGAATCTC-?ATCACAAGTATTTGTTGTCGTTTCGGCGGCGGCAAATTAATGTGACGCCTAGTTTTGGTCATTTACCATTGCTAATCGCCTGAGCTGCCTC-TGGCGTCGTCCACCGAAGATGT-???GTAATTTTATAT-?CTCTTCAATGGTTGGTATGATGCT-?????GCTCAATT-AGATA-?AGCAATGAG-ACTAGAACAT-????????????????????????????????????????????????????????????????????????????????????????????????????????????????????????????????????????????????????????????????????????????????????????????????????????????CCATTATACGT-?????AAGTAT-TTTGGC-??GGTGTTTTGTTGA-TTCAAC   [319]
RGD1_Csp3       GTTTAATCTATTGCCTGA-AGCTATCT-?TTATTGATAG-?????CTTCT-??AGGTTTGTCGGATAGCATTAG-?????TCTGCAAAGATTAATCCTATCTTAGCCTCGAATCTCTCATCACAAGTATTTGTC-TCGTT-?????GAGACAAATTAATGTGACGCCTAGTTTTGGTCAATGATCATTGCTAATCGCCTGAGCTGCCTC-CGGCGTCGTCCACCGAAGATGT-???GTAATTTTATATATTTCTTCAATGGTTGGTATGATGCT-?????GCTCAATT-AGATATAAGCAATGAG-ACTAGAACAT-????????????????????????????????????????????????????????????????????????????????????????????????????????????????????????????????????????????????????????????????????????????????????????????????????????????CCAAAATTTGTCTTCTGACATAT-TTTGGT-??GGTGTTTTGTTGA-TTCAAC   [326]
PS1010_Csp3     GTTTAATCTATTGCCTGA-AGCTATCT-?TTATTGATAG-?????CTTCT-??AGGTTTGTCGGATAGCATTAG-?????TCTGCAAAGATTAATCCTATCTTAGCCTCGAATCTCTCATCACAAGTATTTGTC-TCGTT-?????GAGACAAATTAATGTGACGCCTAGTTTTGGTCAATGATCATTGCTAATCGCCTGAGCTGCCTC-CGGCGTCGTCCACCGAAGATGT-???GTAATTTTATATATTTCTTCAATGGTTGGTATGATGCT-?????GCTCAATT-AGATATAAGCAATGAG-ACTAGAACAT-????????????????????????????????????????????????????????????????????????????????????????????????????????????????????????????????????????????????????????????????????????????????????????????????????????????CCAAAATTTGTCTTCTGACATAT-TTTGGT-??GGTGTTTTGTTGA-TTCAAC   [326]
QX1182_Csp8     GTTTAACCTATTGC-????TGTTGGCAACCTTTTGCGAG-?????GTTGTCGACGGCTTGTCGGACTGCATTGATCCGTTTCATTACGAGTCGATCCTGTCTTAGTCAAGAAATC-??ATCACAAGTATCCGTCGTCGTTAACTCGATGACGGATTAATGTGACGC-????TTTTGTTGTCGGTCTTAAGCACTTTCGATTGCTGCCTC-CGGCGTCACTCAACGAAGTCGT-???GTAA-???AAGCTCTTCGGTGTTTGTTGACGCTGCTTT-CGAAAGTGTAATC-GTACGACGACGATGG-??????????????????????????????????????CGACGACGACGACGGCAAT-??????????????????????????????????????????????????????????????????????????????????????????????????????????????????????????????????????????????????????????????TTATTGTCGTTGTTGTTG-GTGCTGTCGGTT-AGGCGTTTCATTGA-TTCAAC   [343]
APS1_Csp8       GTTTAACCTATTGC-????TGTTGGCAACCTTTTCGGAG-?????GTTGTCGACGGCTTGTCGGACTGCATTGATTTGTTTCATTACGAGTCGATCCTGTCTTAGTCAAGAAATC-??ATCACAAGTATCCGTCGTCGATAACTCGTCGACGGATTAATGTGACGC-????TTTTGTTGTCGGTCTTAAGCACTTTCGATTGCTGCCTC-CGGCGTCACTCAACGAAGTCGT-???GTAA-???AAGCTCTTCGCTGTT-GTTGACGCTGCTCTTCGAAAGTGTAAT-?GTG?????????????????????????????????????????????????????????????????????????????????????????????????????????????????????????????????????????????????????????????????????????????????????????????????????????????????????????????????????TTGTTGTTGGTGGTGGTGGGTGCTGTCGGTC-AGGCGTTTTATTGA-TTCAAC   [317]
DF5106_Csp8     GTTTAACCTATTGC-????AGTTGGCAACCTTTTCGGAG-?????GTTGTCGACGGCTTGTCGGACTGCATTGACTTGTTTCATTACGAGTCGATCCTGTCTTAGTCAAGAAATC-??ATCACAAGTATCCGTCGTCGATAACACGTCGACGGATTAATGTGACGC-????TTTTGTTGTCGGTCTTAAGCACTTTCGATTGCTGCCTC-CGGCGTCACTCAACGAAGTCGT-???GTAA-???AAGCTCTTCGCTGTT-GTTGACGCTGCTCT-CGAAAGTGTGATC-GTGCGACGCCGATGGTCATGACGACGTCGACTACGACGACGGCGATGACGGCGACGACGGCGACGACGGCGATGACGGCGATGACGGCGACGACGGCGACGACGGCGACGACGACGATGACGACGACGACAATTTATTGTTGTTGTTGTCGTTGTTGTTGTTGCTGTTGTTGCTGTTGTTGCTGTCGTTGCTGTCGTTGCTGTTGTTGCTGTTGTTGCTGTCGTTGCTGTTGTTGTTGTTGGTGTTGTTGTGTGCTGTCGGTC-AGGCGTTTTATTGA-TTCAAC   [541]
DF5115_Csp8     GTTTAACCTATTGC-????AGTTGGCAACCTTTTCGGAG-?????GTTGTCGACGGCTTGTCGGACTGCATTGACTTGTTTCATTACGAGTCGATCCTGTCTTAGTCAAGAAATC-??ATCACAAGTATCCGTCGTCGATAACACGTCGACGGATTAATGTGACGC-????TTTTGTTGTCGGTCTTAAGCACTTTCGATTGCTGCCTC-CGGCGTCACTCAACGAAGTCGT-???GTAA-???AAGCTCTTCGCTGTT-GTTGACGCTGCTCT-CGAAAGTGTGATC-GTGCGACGCCGATGGTCATGACGACGTCGACTACGACGACGGCGATGACGGCGACGACGGCGACGACGGCGATGACGGCGATGACGGCGACGACGGCGACGACGGCGACGACGACGATGACGACGACGACAATTTATTGTTGTTGTTGTCGTTGTTGTTGTTGCTGTTGTTGCTGTTGTTGCTGTCGTTGCTGTCGTTGCTGTTGTTGCTGTTGTTGCTGTCGTTGCTGTTGTTGTTGTTGGTGTTGTTGTGTGCTGTCGGTC-AGGCGTTTYATTGA-TTCAAC   [541]
;
END;


[BEGIN ASSUMPTIONS;

options gapmode=missing;
 
END;]


BEGIN TREES; 

		Translate
		1 SB355_Cpli,
		2 SB341_Csp1,
		3 EG4788_Csp6,
		4 DF5077_Cdro,
		5 DF5070_Csp2,
		6 JU1528_Csp13,
		7 QG122_Csp15,
		8 JU1199_Csp7,
		9 JU1857_Csp18,
		10 JU1853_Csp18,
		11 EG6142_Csp19,
		12 JU1825_Csp17,
		13 NIC59_Csp17,
		14 QX1211_Cel,
		15 QG558_Cel,
		16 N2_Cel,
		17 LKC34_Cel,
		18 SB339_Cja,
		19 DF5081_Cja,
		20 EG5716_Csp14,
		21 JU1905_Csp14,
		22 JU727_Csp5,
		23 SB378_Csp5,
		24 JU1325_Csp9,
		25 EG5268_Csp9,
		26 QG133_Cbr,
		27 QG129_Cbr,
		28 AF16_Cbr,
		29 JU1873_Csp16,
		30 JU1373_Csp11,
		31 JU1428_Csp11,
		32 QG131_Csp11,
		33 VX88_Csp_23,
		34 JU724_Csp_23,
		35 EM464_Cre,
		36 VT733_Cre,
		37 PB206_Cre,
		38 SB146_Cre,
		39 JU1333_Csp10,
		40 SB280_Cbn,
		41 CB5161_Cbn,
		42 LKC28_Cbn,
		43 SB129_Cbn,
		44 JU1426_Csp12,
		45 RGD1_Csp3,
		46 PS1010_Csp3,
		47 QX1182_Csp8,
		48 APS1_Csp8,
		49 DF5106_Csp8,
		50 DF5115_Csp8
		;

TREE unresolved_strains =  [&U] (2,(1,(((3,6),((4,5),((44,(45,46)),(47,48,49,50)))),(((((8,(20,21)),((9,10),(11,(12,13)))),(18,19)),7),((14,15,16,17),((((22,23),((24,25),(26,27,28))),(33,34,35,36,37,38)),(((30,31,32),29),(39,(40,42,43,41)))))))));
tree PAUP_1 = [&U] (1,(2,(((3,6),((4,5),((44,(45,46)),(47,(48,(49,50)))))),((7,(((8,(20,21)),((9,10),(11,(12,13)))),(18,19))),((14,(15,(16,17))),((((22,23),((24,25),(26,(27,28)))),(((33,34),35),(36,37,38))),((29,(30,(31,32))),(39,((40,42,43),41)))))))));
tree PAUP_2 = [&U] (1,(2,(((3,6),((4,5),((44,(45,46)),(47,(48,(49,50)))))),((7,(((8,(20,21)),((9,10),(11,(12,13)))),(18,19))),(((14,15),(16,17)),((((22,23),((24,25),(26,(27,28)))),(((33,34),35),(36,37,38))),((29,(30,(31,32))),(39,((40,42,43),41)))))))));
tree PAUP_3 = [&U] (1,(2,(((3,6),((4,5),((44,(45,46)),(47,(48,(49,50)))))),((7,(((8,(20,21)),((9,10),(11,(12,13)))),(18,19))),(((14,(16,17)),15),((((22,23),((24,25),(26,(27,28)))),(((33,34),35),(36,37,38))),((29,(30,(31,32))),(39,((40,42,43),41)))))))));
tree PAUP_4 = [&U] (1,(2,(((3,6),((4,5),((44,(45,46)),(47,(48,(49,50)))))),((7,(((8,(20,21)),((9,10),(11,(12,13)))),(18,19))),((14,(15,(16,17))),((((22,23),((24,25),(26,(27,28)))),(((33,34),35),36,37,38)),((29,(30,(31,32))),(39,((40,42,43),41)))))))));
tree PAUP_5 = [&U] (1,(2,(((3,6),((4,5),((44,(45,46)),(47,(48,(49,50)))))),((7,(((8,(20,21)),((9,10),(11,(12,13)))),(18,19))),(((14,15),16,17),((((22,23),((24,25),(26,(27,28)))),(((33,34),35),(36,37,38))),((29,(30,(31,32))),(39,((40,42,43),41)))))))));
tree PAUP_6 = [&U] (1,(2,(((3,6),((4,5),((44,(45,46)),(47,(48,(49,50)))))),((7,(((8,(20,21)),((9,10),(11,(12,13)))),(18,19))),(((14,15),(16,17)),((((22,23),((24,25),(26,(27,28)))),(((33,34),35),36,37,38)),((29,(30,(31,32))),(39,((40,42,43),41)))))))));
tree PAUP_7 = [&U] (1,(2,(((3,6),((4,5),((44,(45,46)),(47,(48,(49,50)))))),((7,(((8,(20,21)),((9,10),(11,(12,13)))),(18,19))),(((14,(16,17)),15),((((22,23),((24,25),(26,(27,28)))),(((33,34),35),36,37,38)),((29,(30,(31,32))),(39,((40,42,43),41)))))))));
tree PAUP_8 = [&U] (1,(2,(((3,6),((4,5),((44,(45,46)),(47,(48,(49,50)))))),((7,(((8,(20,21)),((9,10),(11,(12,13)))),(18,19))),(((14,15),16,17),((((22,23),((24,25),(26,(27,28)))),(((33,34),35),36,37,38)),((29,(30,(31,32))),(39,((40,42,43),41)))))))));
End;
