# Supplementary material for: A phylogeny and molecular barcodes for Caenorhabditis, with numerous new species from rotting fruits
Source: BMC Evol Biol. 2011 Nov 21;11:339. doi: 10.1186/1471-2148-11-339 (PMC3277298; doi:10.1186/1471-2148-11-339)
Supplement: Additional file 10 — Distribution of phenotypic characters. Matrix for phenotypic characters and phylogeny. In MacClade or Mesquite, this file will provide a visualization of the distribution of the characters on the trees and the evolutionary changes. [file 1471-2148-11-339-S10.NEX]

#NEXUS 
[MacClade 4.08 registered to David H. A. Fitch, New York University]


BEGIN DATA;
	DIMENSIONS  NTAX=27 NCHAR=17;
	FORMAT SYMBOLS= " 0 1 2 3 4 5" MISSING=? GAP=- ;
	CHARSTATELABELS  
		1  reproductive_mode / gonochoristic hermaphroditic,
  2  spicule_shape / short_and_stout long_and_slender,
  3  spicule_tip / complex pointy,
  4  spicule_curvature / evenly_curved bent_at_angle,
  5  fan_anterior_margin / open closed,
  6  fan_edge / smooth serrated wavy,
  7  fan_shape / oval_to_round square narrow heart_shaped,
  8  terminal_notch_at_fan / absent present large,
  9  precloacal_lip / smooth bulge hook brim tripartite_hook '"different"',
  10  anterior_dorsal_ray / pos5 pos4,
  11  space_between_ray_1and2 / yes no,
  12  'space between ray3+4' / no yes,
  13  'space between ray2+3' / 'larger_than_between_rays_3+4' 'smaller_or_equal_to_space_between_rays_3+4',
  14  ray_2_reaches_margin / yes no,
  15  GPv4_very_short / no yes,
  16  susceptible_to_external_actin_dsRNA / no yes,
  17  p3.p_division_frequency / '>90%' '<40%'
		;

MATRIX
[                                       10      ]
[                                       .       ]

Csp9                           01101131201111001
Cbr                            11101131201111001
Csp5                           01101131401111001
Cre                            01101131201111001
Csp16                          011011312011110{01}1
Csp11                          11101131201111001
Cbn                            01101131201111001
Csp10                          01101131201111001
Cel                            11101131201111011
Csp17                          01111132201111100
Csp18                          01111132201111000
Csp19                          0111113220111110?
Csp14                          01101131201111111
Csp7                           01011131201111010
Cja                            010111302011111?0
Csp15                          01111131201111010
Cdr                            00000000110100000
Csp2                           00000000110100000
Can                            00000020111100000
Csp12                          0000002011110?000
Csp8                           00000020111000000
Csp6                           01011130211000010
Csp13                          01001110511001010
Csp20                          0101113121100101?
Cpl                            010002003100000{01}?
Csp1                           000000000001000??
Protorhabditis_stem_species    00000000000??00??
;
END;


BEGIN ASSUMPTIONS;


	USERTYPE 4x (STEPMATRIX) = 2
	     0 1
	 [0] . 4
	 [1] 1 .
	;

	USERTYPE 2x (STEPMATRIX) = 2
	     0 1
	 [0] . 2
	 [1] 1 .
	;

	USERTYPE 3x (STEPMATRIX) = 2
	     0 1
	 [0] . 3
	 [1] 1 .
	;

	OPTIONS  DEFTYPE=unord PolyTcount=MINSTEPS ;
END;


BEGIN TREES; 

	TRANSLATE
		1	Csp9,
		2	Cbr,
		3	Csp5,
		4	Cre,
		5	Csp16,
		6	Csp11,
		7	Cbn,
		8	Csp10,
		9	Cel,
		10	Csp17,
		11	Csp18,
		12	Csp19,
		13	Csp14,
		14	Csp7,
		15	Cja,
		16	Csp15,
		17	Cdr,
		18	Csp2,
		19	Can,
		20	Csp12,
		21	Csp8,
		22	Csp6,
		23	Csp13,
		24	Csp20,
		25	Cpl,
		26	Csp1,
		27	Protorhabditis_stem_species
	;
	TREE  * ML_tree_27_species =  [&R] ((((((((((1,2),3),4),((5,6),(7,8))),9),(((((12,10),11),(13,14)),15),16)),(24,((22,23),((18,17),((19,20),21))))),25),26),27);

END;


BEGIN MacClade;
	Version 4.0  87;
	LastModified -896042325;
	FileSettings treewindow  '1' '1' '16' '0';
	Singles 000;
	Editor 00011001111111100100010010 '1' '12' Geneva '9' '100' '1' all;
	EditorPosition  '109' '965' '803' '939';
	TreeWindowPosition  '44' '1049' '1006' '1216';
	ListWindow Characters open Geneva '9' '1004' '1630' '337' '458' 000;
	ListWindow Taxa closed Geneva '9' '50' '10' '273' '328' 100000000;
	ListWindow Trees closed Geneva '9' '181' '535' '129' '379' ;
	ListWindow TypeSets closed Geneva '9' '50' '10' '276' '490' ;
	ListWindow WtSets closed Geneva '9' '260' '920' '129' '233' ;
	ListWindow ExSets closed Geneva '9' '50' '10' '276' '490' ;
	ListWindow CharSets closed Geneva '9' '50' '10' '276' '490' ;
	ListWindow TaxSets closed Geneva '9' '50' '10' '276' '490' ;
	ListWindow CharPartitions closed Geneva '9' '50' '10' '276' '490' ;
	ListWindow CharPartNames closed Geneva '9' '50' '10' '276' '490' ;
	ListWindow WtSets closed Geneva '9' '260' '920' '129' '233' ;
	ChartWindowPosition  '52' '30' '686' '964';
	StateNamesSymbols open Geneva '9' '10' '1109' '1990' '192' '451';
	WindowOrder  Tree List Characters States;
	OtherSymbols &/ 00 ?-;
	Correlation  '0' '0' '1000' '0' '0' 10011010;
	Salmo 00000001;
	EditorFile  '2';
	ExportHTML _ MOSS  '100' 110000;
	PrettyPrint 10;
	CharLegendPosition  '943' '2164' '88' '85';
	TreeLegendPosition  '967' '2066' '64' '93';
	EditorToolsPosition  '721' '48' '115' '165';
	TreeToolsPosition  '1350' '1398' '126' '138';
	TreeWindowProgram 10;
	TreeWindow 0000;
	Continuous  '0' '3' 1;
	Calculations 0000001;
	SummaryMode  '0' '0' 0;
	Charts  Geneva '9' (normal) 0010;
	NexusOptions  '0' '0' '50' 001011001;
	TipLabel  '1';
	TreeFont  Arial '18' (normal);
	TreeShape  1.0 1.0 0100;
	TraceLabels 0101;
	ChartColors  '0' '0' '65535' '9' '0' 1;
	ChartBiggestSpot 1;
	ChartPercent 10;
	ChartBarWidth  '10' 1;
	ChartVerticalAxis 10101;
	ChartMinMax  '0';
	TraceAllChangesDisplay  '1' 1;
	BarsOnBranchesDisplay  '0' '0' '60000' '10000' '10000' '10000' '10000' '60000' '65000' '65000' '65000' '6' '1' 0000101;
	ContinuousBranchLabels 0;
	AllStatesBranchLabels 1;
	IndexNotation  '2' 1;
	PrintTree  10.00 '2' '4' '2' '2' '2' '2' '2' '2' '2' '2' '2' Geneva '9' (normal) Geneva '10' (normal) Geneva '9' (normal) Geneva '9' (normal) Geneva '9' (bold ) Geneva '9' (normal) Geneva '9' (normal) '83' '115' '13' '45' '116' '148' '13' '45' '149' '181' '13' '45' '182' '214' '13' '45' '206' '37' '0' '0' '624' '456' '636' '35' '678' '35' '678' '288' '24' '35' '1' '1' '1' '1' '1' '21691' '-39' '4' '-40' '0' '1' '2' '1' '8' '20' '20' '0' '2' 1000111000000001000100000111000;
	MatchChar 00 .;
	EntryInterpretation 01;
	ColorOptions 00;
	TreeTools  '0' '5' '4' '0' '10' '4' '0' 00100111111101110;
	EditorTools  '0' '0' '0' '1000' '0' '0' '6' '3' '1' 100010101110011;
	PairAlign  '2' '2' '3' '2' '1' '1' '2' '1' '3' 1010;
	BothTools  '1';
END;
